# Supplementary material for: Analysis of intact prophages in genomes of Paenibacillus larvae: An important pathogen for bees
Source: Front Microbiol. 2022 Jul 15;13:903861. doi: 10.3389/fmicb.2022.903861 (PMC9341999; doi:10.3389/fmicb.2022.903861)
Supplement: Supplementary file 1 [file Table_1.XLSX]

## Sheet: Nomenclature
	Table S1: Annotation of intact prophages by BASTp and their Conserved Domains (CD). Each sheet has the prophages correspondent of each host.
	Functional categories	Colour:
	Virion structure	Teal
	Virion assembly	Burgundy
	Host lysis	Purple
	DNA replication/metabolism	Tan
	Gene regulation	Green
	Host virulence/fitness functions	Yellow
	Lysogeny/transduction	Blue

## Sheet: Host 3
	Table S1.1: Annotation of intact prophages from Host 3 by BASTp and their Conserved Domains (CD).
			Region 2
	CDS	No.	AA	PHASTER	BLASTp	Closest phage protein	Conserved Domains (CD)
	H3_R2_1	1	MVLATVASIGTSFTALDSASAAQVNNTNYKSQIEAQKNIGIVDWKEPFQDATNFIGTFIINHSGEFLRSEFDPAPLSIKELSVEQDGSPKFNELTPIFVGKTILTNNTDQEQTLSTNSFTKTIQNSVTNSTTHGFKLGTKATAKFQIPLVGETGMELSTEYNFSDTSSKTNSISYAYTASPQNIKVPAHSSVEVIVNLNQAKAKGDVKLLSKISSSANATFYYSSGEVYRLRANLAYFANYAPDRRLSPNLDGTANLIGTGKYEVDYGTDFSVKVRPVNKNGISKRSVDEGYTYKVTPEIKKIDN	epsilon-toxin type B	epsilon-toxin type B	putative toxin-like protein [Paenibacillus phage Dragolir]
	H3_R2_2	2	MNIEITDVVIVAVIVGLVEMAKGIGLPVRLAPVLSVILGVAAGVVYLAVWDIKTCIMYGIICGLTSCGLYSAGKSAVKKEQ	holin-like protein	transposase	transposase [Paenibacillus phage Fern]
	H3_R2_3	3	MMEIRQMLLDPSKYGVKCPNKMAPKYITFHNTYNDAPAENEIRYMIGNNREVSFHVAVDDKEAVQGIPFDRNAWHCGDGNGTGNRQSIGVEICYSKSGGNRYYKAEDNAAIIIAQLMKQFCIPISNVVPHQHWSRKYCPHRMLDEGRVPSFIERIKQAYEGEEDDMNRTLQLEDWQWKQLYDNMGKAWNAGLFTDWNWMVKIENRCLTVDELVWLNNHISASGL	N-acetylmuramoyl-L-alanine amidase-like protein	N-acetylmuramoyl-L-alanine amidase-like protein	N-acetylmuramoyl-L-alanine amidase [Paenibacillus phage Dragolir]
	H3_R2_4	4	MMEDQIFNTVLNTGAFGALFVWLLFTTMKKNEVREKEYQKTISENQEVIREQAKSFSLLSSDIAEIKGILKGKPENGGTE	bacteriocin UviB precursor	holin	holin [Paenibacillus phage Dragolir]	BhlA holin family; The Phage_holin_BhlA family is a family of holin-like proteins from both bacteriophages and bacterial chromosomes. In bacteriophage, holins are small membrane proteins that accumulate and oligomerize to form non-specific lesions in the cytoplasmic membrane allowing the release of the second protein, endolysins, to access the peptidoglycan. Most holins share common structural fe…
	H3_R2_5	5	MKSELYPHFFYCWQNQTVTPRQLERAVEKGYITEKERKTICQVEVRDDGRPNF	HP	HP	hypothetical protein DRAGOLIR_19 [Paenibacillus phage Dragolir]
	H3_R2_6	6	MDKIIQASRVDKAGKYVEALALIEKDGNYFNLLDQEVPIDDTVVFDPLPMPIYTPIWDFKRKVWKEGLSAEEIEQIKNRPDPPDPVKVMEKQIKALQKALNYVLVDQEEASEE	HP	HP	hypothetical protein DRAGOLIR_18 [Paenibacillus phage Dragolir]
	H3_R2_7	7	MAETYRFFDSTDTDERLYTADEFAEYFRQVLSDGIFNGGKNLKVESTGKNMETYIQPGYAWLQGYLYAVKDTKLNLQHPYPHATLDRIDRVVIRLDKRLEHRYVRAFVKEGTPSTTPSPPSLTRNDNVFEISLAQVKVVKGKSYVEAYQITDERLNKTVCGIVNSLIQADTTTIFNQFQKWFESRTADFEKEWKEWLEKMKDQGGGKFGVTSVNGKTGDVILMAKHVGAPSVNDLRAYALKGEPAGQYTPTFLNGWYVQAGEVKGVCYYKDQFGYVHLYGTCSGTKTEFGTPLFNLPAGFRPSGVIRVGCLMINFADYSRSIQFLGVYPSGEVLVESYGLPGFVSFSIFPSSFYGQR	tail protein	tail protein	tail protein [Paenibacillus phage Xenia]
	H3_R2_8	8	MEPIRLIDTNFNLLGEVDTYTSLQWIRRWHTPGEVELHISPGMQNADKLQEDVILFKASRPEEAAIIKHREISIGEDGAEELIVKGSMLASLIGRRITYPPQGRAYDYINAPIETIIKQLVKHNCVSPADQKRIIPGLICAPDRGRGEKIQFQTRYKPLGEEIEKLSLMSQIGWEVSLDIENRRYVFDMLTGRNLTADQDVRPPAIFSTAYDNIESQSYTNSAIGYKNIAVVGGQGEGEDRKIVTVGTSTGLNRYEMFVDARDVGTEEEGKTQTEAEVEQMLTDRGREKLAEVKRVESLEAKILTQSNLSYRKDYDLGDVVTVLNRQWGLIMNTRITEVAEVYEPSQVRIDVTFGNSIPTLADVIGRKLRS	endopeptidase tail protein	endopeptidase tail protein	endopeptidase tail protein [Paenibacillus phage Dragolir]	Siphovirus ReqiPepy6 Gp37-like protein ;This family includes numerous phage proteins from Siphoviruses. The function of this protein is uncertain, but it is related to pfam06605. In Rhodococcus phage ReqiPepy6 this protein is called Gp37. /
	H3_R2_9	9	MKHVTFTNAQGESVVFYNSAPFLITKLDGTGAPTSTIQMQRAPYQDGETYVRGLLDPRYLSLEGAILGRSREDTFSLRNKLTRVLNTKLGMGTLQYLYNGGLKEIPAVPDHSPIFPDQNATCFQAFLVSFVCPSPYWLDTYTTSREMSYIMGGYKFSLRLPVSFSKRSFQRGVENVGDVETPVKIEFKGPAQNPTVYNRTTGEFVRVKRDLGENDVLHIDTEFGKKRVEIVRASGTVENAFHYIDLASTFFTLVVGKNKLEYNSNNDSSKTKVTVSYRNRYVGV	tail protein	tail protein	tail protein [Paenibacillus phage Dragolir]
	H3_R2_10	10	MAETIRGINVVIGAETTGLQKALSDVNKKSRGIQSELRKVDKLLKLDPKNTELLAQKQKLLSDAVATTKEKLDRLKAAQKQVKDQFAKGEISEGQYRAFQREITEAEQKLKTLRTELGKTKLSLNGIGESMQKAGKKIADAGSNLTKKVTLPIAGIGAAALKVGIDFEAGMSEVKAISGATGEDFEKLKAKAEELGANTKFSASEAASGLKYMAMAGWDTKQMLAGIDGVMMLAAASGEDLGLVSDIVTDSMTAFGLAADQAGKFADILAAASSKSNTNVAMLGESFKYVAPVAGALGYSAEDTAVALGLMANAGIKASQSGTSLRSALTNLASPTKEMKKVMSKLHISITDNKGKMKSLDTIMRDLRKSFGGLTKEQQASYAATLFGKEAMSGMLAII…	tail-tape measure protein	tail tape measure protein	phage tail tape measure protein [Paenibacillus larvae]
	H3_R2_11	11	MREIMIGEQKVRVRATPLALLYYKQEFKSDLIGDMTKIENAIQDPTQFDTLFILQLIWAMAKADALGKNFPSFYEWVAELETFDISDETVGGTALEEAMDGFFRSSVKEALSESTRGGEEGKSV	HP	HP	phage-like protein [Candidatus Frackibacter sp. T328-2]
	H3_R2_12	12	MSTNKVTFGLEKVHLAFVDDLSQTTKPAWKKPIPIPGAVRWTPEAQGDSSTFYADNTAYFVTTSNNGYTGELELALLPDAVLAELLGWKIDNNGMLVELSEAIPKKFALLGQVQGDKRNRRFVFYDCQASRPSKERKTQAESVEVGTDVLSLTVSPIEIGGQMVVKGDLELSDTNATAYNGFFESVYVPVFGATGGEANA	putative major capsid protein	tail protein	phage tail protein [Brevibacillus reuszeri]
	H3_R2_13	13	MNQKELFTALHSIGLPVAYGEFQSPAPTPPFITYQFVYSRDMIADNFNYLEISNIQIELYTAKKEPATEKLVQEKLKELRFPYSKVETWIEDEKLRQVIYEIQLIGG	HP	HP	Phage related protein [Anoxybacillus flavithermus WK1]
	H3_R2_14	14	MAKSIRIDQLAAELTKAVREYTEDVSEAIEKKVDQTADVVLEDVRRTARKRTGKYAKGFKKTKRGSDGKSSRVIWNKKHSRRVHLLEFGHAKRNGGRVRAFPHLRPAYEKYGAKLPDDIKRIIRNGGRI	HP	HP	HK97 gp10 family phage protein [Anoxybacillus tepidamans]
	H3_R2_15	15	MTYDHELILIGQAYQKDEIGNQIPVETETAVLCALKSVGRSEFYNAAAAGLRPELIFEMHGYEYDGEQLVKFEGVRYRVIRSYAVDFERLELTCERVAADGKKHTN	head-tail adaptor	head closure protein	phage head closure protein [Paenibacillus larvae]
	H3_R2_16	16	MDISQIVALVKERLGIRTAVRDTYLTAIVEGVVRELRNEKGISLQESDANHLMFCVDYASWRYQSRDESGAMPRHLQYRLHNLIISGGRDSDL	HP	HP	hypothetical protein GPGV1_gp22 [Geobacillus phage GBSV1]
	H3_R2_17	17	MALRQLMISKKIEQRKAALTELLERENGFNTRSSELEAAIDEAKTDEEIAAVEEEVSKLDADKAELTEKKSKLEGEIAELEGELEQLNSKAPSNDTRSKTQENERGGQDMSKRNQEYFTREVEDFYSELRSRLKMRANGNVLPPGEAGAELLIPDIIVNRIRERIGDFTTLYPLVDIVRAGGRVKLILDVDTKEAEWLDQRGALPERDDSELTAVEFDGFKVGRIVYIDNSLLEDSIINLDDYLTKRIARSIAKALDKAILVGTGKEDKQPEGILPAIPTANKKTTPVKYEELIPMLGLIDTGEDATGEIIAVVHRQTYYAKLATLSLHVNAVGQDVVMLPNLAQPNFLGLRVVFSNYMPKDHILFGVFDKYTLIEREGTRVDMSAHYKFREDQTAIRG…	phage major capsid protein	major capsid protein	phage major capsid protein [Paenibacillus larvae]
	H3_R2_18	18	MSRETRQTRSLQTELKTRSESEDMAIEGYFAVFGRQTELWPGAYEEIAPDAFNSTLENDIRALVNHETMFVLGRNKAGTLELKTDSHGLWGRVVINPNDSDAVNLYERVKRGDVDQCSFGFNILKEETDWRDDGTVKWTIREIDLHEVSVCTFPAYEETGVQARKAEVTQYRERQLKQRKHQLKERLKRNGTKTTDDQQKN	putative prohead peptidase	prohead serine protease	HK97 family phage prohead protease [Paenibacillus larvae]	Caudovirus prohead serine protease ;Family of Caudovirus prohead serine proteases also found in a number of bacteria possibly as the result of horizontal transfer.
	H3_R2_19	19	MAFWRKKQTRAEPQSSVGWFLSTDAYATLCVPGYTRLSDNPEVKMAVHKIADLISSMSIHLMRNTDNGDARVKNELSRKIDISPYSLMTRKNWMYNIVYTMLLPGDGNSVIYPQMRDGLIEELVPLKPSGVAFQETNNAYQVLYQGKVFAHDEILHFSMNPDPEKPWLGTGYRVVLKDIVHNLKQATATKKGFMSGKYMPNLIVKVDANTAELSSEEGRDRVYDMYLKRSEAGQPWIVPAEMIDVEQIKPLTLNDIAINDAVQMDKRTVAGLIGVPAFFVGVGDFKKDEYNAFINTRILPMAQGIVQELTRKLLYSPDLYFKFNPRSLYAYDMKELAEVGSNLYVRGLYLGNEVRNWLGDSPLEGLNERVILENYIPAGMIGDQKKLKQGGDGGE	phage portal protein	portal protein	phage portal protein [Paenibacillus larvae]
	H3_R2_20	20	MSKHKNYNLVLEYANSVVEGEKVANRETIQMCQRFLNDLDNPAYDFNPKDAEFVIGIIEKTFVHQKGEDMKGRPLRGTPFLLQPWQKFVVYNLLGFFHKGTILRRFKEAFIMLARKNGKTPFMSALAWGLGLLERKSGAEIVIVGEKLKQALQGFNFLHYNLRHMGEEDNFRILDNNQEHSISGDLADGYLRIETIAGNSDRMDSLNTLIQILDELHLYKSASHYNTIKESGKAYRNSLCIGITTAGDNMNSFCYNRLVYCQKILNGTVNDEQYFVFIAKADEDENGGVDYTNPTEHEKANPNYNVSVSGQELMNDAMQAQKDPQQRKSFLAKSLNIYTSAMKSYFNIDEFKASDRKYKWKITELSKLPIDWYGGVDLSKLHDLTAAVLYGNYNGVDII…	HP	terminase large subunit	phage terminase, large subunit [Desulfitobacterium hafniense]
	H3_R2_21	21	MANVPTKETIKRRTIEDMKKLGVHKTQYNRLIDLYSDLVHQFLTLNKKFEEEGYKFQVYTDQGSPKKAPIVATLESLRKDILAYSDRLCLNPKSLETVTVEQQGKSVLAAALSSLE	HP	terminase small subunit	P27 family phage terminase small subunit [Paenibacillus larvae]
	H3_R2_22	22	MAQSFYKTTRWKQKRSKILRRDEYLCQECKRYGKSVLATTVHHINPLEQQPGLATVSWNLVSLCQQCHDKMHDRTTNVLTELGKQWQERIRDRVGVSKSTDMNGHLSSYAVIMSRDADEQAKAEYFKTLKEANKCFEDANKEFDNVYLYQMVQCSETVSPLP	HP	HNH endonuclease	HNH endonuclease/restriction endonuclease [Paenibacillus phage Dragolir]
	H3_R2_23	23	MGKDRLFQRLNIAERDQGFEYYVDELLEEECLEGGAVIGIAKQIVSKGVPSLSELQLRTFINHGIWEHYYLEECGRCGEEIPWSEMRFALEHGNCSYCQHKIDKDE	HP	HP
	H3_R2_24	24	MSNQTKLRRGTFQHIESELYSYHETRKEIIRLKNEILYGSTPADENVGGGRSNLPSDPTGEIAVLLTSHKKLEQLERIVNAIESVVEGLPEKKKEMIKLRYWTRPQTLTWEGVAQRIEKDRTTAIRWRNEIIREIANRIGWR	RinA family transcriptional regulator	RinA family transcriptional regulator	transcriptional activator [Paenibacillus phage Dragolir]
	H3_R2_25	25	MSIGYNPHLGYEDQIIPAYEKMVHSVARKYRSCIGAGLDYDDLVSVGMIGLIQAFRNYDPDRLNRKVSSFSTYAFNMIKWSIQRFLADKRFSVRVPRSIQNKLTVIWKQGWDQESAESIAEKTGWKLPEIREAQRHIAGWSVASLDQALSSSDKTDEEATMLDVLPAMTDFTSVHVQDFLCALKPLERAVLELRMQDQTQKEIAMHIGKTQMYVYRILKKIKGKYTQFQAGTLRSEAIKMSRGHGNQTVLNASIEWFVDEVVQTNPTVGLNSQGMYFNQRAVKQIGCKAGQCVQIGYDPEGPRLIIQVGDNGLKLRAQKSDKNGTLRIINKRLPDWLRRKKSYPQTLRTSN	RNA polymerase sigma factor	RNA polymerase sigma factor 70	RNA polymerase sigma factor [Paenibacillus phage Dragolir]
	H3_R2_26	26	MDYRVLYADVVDWINQANQAAVKFGMENEQFWVWVADSSGALCKKYKDNRLVIKQMMMLVEWLEEVYESRKNTGG	HP	HP	hypothetical protein DRAGOLIR_61 [Paenibacillus phage Dragolir]
	H3_R2_27	27	MTNEFFMAMIPPKTTSQQKQVTVVKNKPVFYEPPELKSARAKLMTHLGQHVPKVKYTDPVRLIVKWCFPITGNRKDGQYKHTKPDTDNLQKLLKDCMTDCGYWKDDALVVSEIVEKFWARLPGIYIRIEEV	crossover junction endodeoxyribonuclease RusA	RusA family crossover junction endodeoxyribonuclease	Holliday junction resolvase RusA (prophage-encoded endonuclease) [Paenibacillus phage Dragolir]	Endodeoxyribonuclease RusA ;This family consists of several bacterial and phage Holliday junction resolvase (RusA) like proteins. The RusA protein of Escherichia coli is an endonuclease that can resolve Holliday intermediates and correct the defects in genetic recombination and DNA repair associated with inactivation of RuvAB or RuvC.
	H3_R2_28	28	MFCSRHHHPVPPLPITDSRERGEEKMKKEKKYDNKYWEMEKGETIEFGSCYFMRCYDKAGKLQFGTKFKNKNTGEDVFQVKFVLDREALFSSEEAPSYLRGTVDEWEEMIEGQNDDE	HP	HP	hypothetical protein VEGAS_74 [Paenibacillus phage Vegas]
	H3_R2_29	29	MEHKLDLVALLEYIDPSYLSYQDWVAVGMALKYEGYTASDWDDWSKRDSTRYHPGECFKKWSTFEGTGTPITGATITQMAKDNGWMPRSTHQDDRELDWNDEITGDYVVIDRNWIEGKEIHEPNVWNPVQQLTTYLETLFEASENVGYVVDTWQNDEGKYLPTKGAWDRSAGELIQLLNQCNGDIGSVLGDYNPEAGAWIRFNPLDGKGVKNENVTDFRYALVESDTMDIEKQNAIMRELELPIAVMVYSGGKSLHAIVRIDAANYDEYRKRVDYLYNVCKKNGLSIDNQNRNPSRLSRMPGIVRNGKKQFIVDVNIGKPSWAEWHEWIEGVNDDLPDPESLTDYWDNMPVLAPPLIEGVLRQGHKMLMAGPSKAGKSFALIELSIAIAEGGKWMGWPC…	DNA primase	DNA primase	DNA primase [Paenibacillus phage Vegas]	2 dominios P-loop containing Nucleoside Triphosphate Hydrolases ;Members of the P-loop NTPase domain superfamily are characterized by a conserved nucleotide phosphate-binding motif, also referred to as the Walker A motif (GxxxxGK[S/T], where x is any residue), and the Walker B motif (hhhh[D/E], where h is a hydrophobic residue). The Walker A and B motifs bind the beta-gamma phosphate moiety of th…
	H3_R2_30	30	MNETVECPYCEHENDMSHALVDGLSDDNTFDWECNNCHEEFEVKVEFEPSFSASKIEYIDCEHCGNNTRDIYEKGRVYPFPERLSGKRVCKQCFCESLAEEYTSNKKVD	HP	HP	hypothetical protein DRAGOLIR_56 [Paenibacillus phage Dragolir]
	H3_R2_31	31	MELRDYQQSARESIQDEWEKGVKRTLLVLPTGCGKTIVFSKVIEDRVRLGERVLVLAHRGELLEQAADKLEKSTGLKCATEKAEQTSVGSWYRVVVGSIQTMMREKRLEQFDHDHFDTVIIDEAHHCISDSYQRVLQYFEEANVLGVTATPDRGDMRNLGSYFESLAYEYTLPKAIKEGYLSPIKAITIPLKLDLSTVGQQAGDFKNSDLGTALDPYLDSIAAEMWRVAKDRKVVVFLPLVKTSQKFANILNSIGFRAAEVNGESQDRTEILADFENDKYNVLCNSMLLTEGWDCPSVDCVVVLRPTKVRSLYSQMVGRGTRLFPGKTELLLLDFLWHTERHELCHPAHLIAENEEIAKAMTKQIEEAGIPLDLETVEKQAAEDVITQREEALAKQLEE…	DEAD/DEAH box helicase	DEAD/DEAH box helicase	DEAD/DEAH box DNA helicase [Paenibacillus phage Dragolir]
	H3_R2_32	32	MTQNIERELGWDDTIEKDGGEFVLLPEGDYNFTVTKFERGRFAGSAKMPACNQAKLELMVHSSEHGDVVVFHNLFLHTKTEGLLSNFFSGIGQKKKGEKLKMNWNTVVGSKGRLKLEINKFIGKDGVERTNNQVKTFTPMTRYSANSNNHNIRRLSQTAALHQANFRR	HP	HP	hypothetical protein DRAGOLIR_54 [Paenibacillus phage Dragolir]
	H3_R2_33	33	MGCDIHLHVEKKIDGKWTPILGVNEPEVEYLENTIADIKERGDKVDYWERRLEEERNGTANFIYDGRHYLLFSLLAGVRNEYDLKPICEPKGLPVDVSDEVKANSDELGIDGHSHTWLTARELVEFDWSQTVEQEGWVSEKEYKVFKEKVRPESWSGGVGGGRVRHVSNTEMNRILKNGYPWENDDSFYTLVKWTLPYSEIVGSFYTWSIPKMTELAGDDLESVRIVFWFDN	HP	HP	hypothetical protein DRAGOLIR_53 [Paenibacillus phage Dragolir]
	H3_R2_34	34	MFEIISGKVQKAKKVVLYGPEGIGKSSLAAQFPNPVFIDTEGSTTELDVQRLPAPTSWQMINQQVQWVKQQGASRFGTLVIDTIDWAEMQCNESICSQHNKKGIEDFGYGKGYVFASEEFGRFLNLLSDVIEAGIHVVLTAHSHVVKFEQPDEMGAYDRYQLKLGQKTGSRTAALVKEWADMVLFINYKTFSVAVDDKGRKHKGQGGARMVYATHHPAWDAKNRHGLPDEFPLDYSHIAHIFAGSNTSTSTAETPTPSQTVPETAPVQVEPRPDLAPPAQIEQKEHPAAETAMESLDPNIPQSLRDLMLNHQVAEWEIQTVVSQKGYYPQDTPITNYDPGFIDGVLVAAWPKVFEMIQETRNQIPFS	AAA domain ATPase	AAA domain ATPase	AAA domain protein [Paenibacillus phage Dragolir]	P-loop containing Nucleoside Triphosphate Hydrolases ;Members of the P-loop NTPase domain superfamily are characterized by a conserved nucleotide phosphate-binding motif, also referred to as the Walker A motif (GxxxxGK[S/T], where x is any residue), and the Walker B motif (hhhh[D/E], where h is a hydrophobic residue). The Walker A and B motifs bind the beta-gamma phosphate moiety of the bound nuc…
	H3_R2_35	35	MIKINKLEIENVKRVKAVKIEPTTSGLTVVGGKNNQGKTSVLDAIAWGLGGNKYRPSQANREGSTVPPHLHIVLSNGLVVERKGKNSDLKVIDPNGQKGGQQLLDSFVEELAIDLPKFMNASNREKANILLRIIGVGDKLHELEVKEQEIYNRRHAIGQISDQKAKYAKEQPYYPDAPKEPVSAAELIRQQQEILAKNGENQRKRQRLNYFEAEREAKGKEIARLEAELIKLKEEYMKIGEDLAIARKDALDLQDESTAELEANIRQIDEINRKVRANLDKDKAEADASEYRLQYDKLSAEITEIRQQKTELLNNANLPLPGLSVEDGELIYNGQRWDNMSGSEQLRVSTAIVRKLKPDCGFILLDKLEQMDLDTLREFGQWLEQEGLQAIATRVSTGE…	chromosome segregation protein SMC	chromosome segregation protein SMC	chromosome segregation protein SMC [Paenibacillus phage Dragolir]	P-loop containing Nucleoside Triphosphate Hydrolases ;Members of the P-loop NTPase domain superfamily are characterized by a conserved nucleotide phosphate-binding motif, also referred to as the Walker A motif (GxxxxGK[S/T], where x is any residue), and the Walker B motif (hhhh[D/E], where h is a hydrophobic residue). The Walker A and B motifs bind the beta-gamma phosphate moiety of the bound nuc…
	H3_R2_36	36	MFDRDALEYLSEQGQSEIIEVNGQQYATHQLYKVLEPTPAALVVRNLSGLVDYLKSKFDKQAPLLVHVVSPTQVTVVSSYNNDYARREVIKAEALLPEYRFGSYYEAEDFIIKLQSGFVANEDRAKLLKVVGNVKEENVRSIGDDGVSQSVTAKTGVATVEDVKVPNPVLLAPYRTFVEVIQPESAFVFRMKNGPLAALFEADGGAWRNEAIDAVATYLTAELSELIETGQIVVIA	HP	HP	hypothetical protein DRAGOLIR_50 [Paenibacillus phage Dragolir]
	H3_R2_37	37	MSKSTRITLESLANGGVVERFEQELAKVFANIGDPNTSAKAARKINLSLSIKPDEKREIAEVTIQATTTLAPSKELMTTIIMDRDNDGKVVGAELKSNMQGQTYLGDDGEVRSDVGDKIKRIY	replication terminator protein	replication terminator protein	replication terminator protein [Paenibacillus phage Dragolir]
	H3_R2_38	38	MKATGIVRKLDDLGRVVIPKELRRTLGIGEKDALEIYVDGERIVLKKYEPGCYLCGGISGDLQTFFDRPICLKCITEISNHADKIKESLSSATK	AbrB family transcriptional regulator	AbrB/MazE/SpoVT family DNA-binding domain-containing protein	AbrB family transcriptional regulator [Paenibacillus phage Dragolir]	Antidote-toxin recognition MazE, bacterial antitoxin ;AbrB-like is a family of small proteins that operate in conjunction with a cognate toxin molecule. The commonly attributed role of toxin-antitoxin systems is to maintain low-copy number plasmids from one generation to the next. Such gene-pairs are also found on chromosomes and to be associated with a number of biological functions such as: red…
	H3_R2_39	39	MRYGIKLNGSLEETYDTPEEAYHAAELRCGDTGLFYEVVAVTSLMETVSKLQSKLEDSLKRELELMNALMEVKGTLRWGDAENAVSKATYHIDKTLEEFLKEEALINESNRNCKEIG	HP	HP	hypothetical protein DRAGOLIR_47 [Paenibacillus phage Dragolir]
	H3_R2_40	40	MYDFKAARRRIEELKLIYRLNKKSHQEDGTWDWWLTAQIEEIEKEIHKNRTAVLHDDRSAKKKVYPIIPQWGRGAQ	HP	HP	hypothetical protein DRAGOLIR_46 [Paenibacillus phage Dragolir]
	H3_R2_41	41	MINDFEKVDRATFVEFMKFLIRQKAGKNLEDLEFVVYSTIQTAISAGIPQEILSNVVPELYKKLKAERDAATKLQ	HP	HP	hypothetical protein DRAGOLIR_45 [Paenibacillus phage Dragolir]
	H3_R2_42	42	MYESRLASIKRHLEQLQERLTTLDSYRGWIYVYTEDGTRIFEDVDSELLELIKSETQQSIKFCESWLKENENEPKSCSKHHSEEVKKEDCRND	HP	HP	hypothetical protein DRAGOLIR_44 [Paenibacillus phage Dragolir]
	H3_R2_43	43	MTAVEKAIADMVATQVAEAEKRILERLSIPTDRTLTFSEACEHLQVSEHILRQLCREKRIPHRVIGSEGSRKPKYLFSSVSLDRWVREQEERNYKRS	excisionase	helix-turn-helix domain-containing protein	helix-turn-helix domain DNA binding protein# excisionase family [Paenibacillus phage Dragolir]	Helix-Turn-Helix DNA binding domain of transcription regulators from the MerR superfamily ;Helix-turn-helix (HTH) transcription regulator MerR superfamily, N-terminal domain. The MerR family transcription regulators have been shown to mediate responses to stress including exposure to heavy metals, drugs, or oxygen radicals in eubacterial and some archaeal species. They regulate transcription of m…
	H3_R2_44	44	MNQLIQTHSNENGNLLVSGRDLHEFLEIGTEYRKWFGRMVEYGFTENVDFVRVTQKCPTPGGMQEIVDHHIKIEMAKELSMIQRNDKGKQARQYFLDLERKWNSPEMVIKRAHEYLEQKVAALTTDKLVLTQQVNELQPKASYYDTVLQNKSLLSVTKIAKDYGMSAKALNQKLHELGVQFKQGDIWLLYAKYQDKGYTQTTTHVIDAEKSKVNTKWTQKGRLFIYDLLKKEGILPVIERESEAS	DNA-binding protein	KilAC domain antirepressor Ant	phage antirepressor Ant [Paenibacillus larvae]	AntA/AntB antirepressor ;In E. coli the two proteins AntA and AntB have 62% amino acid identities near their N termini. AntA appears to be encoded by a truncated and divergent copy of AntB. The two proteins are homologous to putative antirepressors found in numerous bacteriophages, such as the hypothetical antirepressor protein encoded by the gene LO142 of the bacteriophage 933W
	H3_R2_45	45	MQHLFRISEKKLLTLKPTAHILDLGFENETKEVTSLKQIKRRHVPYTKFKAFLDETGVNQKKVAELLGKSTSAFNQNLNGTGGDFSVAELRVICEQFNISADEYFLRPGVSKMKQKLSKELESEATQ	putative cro-like repressor	helix-turn-helix XRE family transcriptional regulator	helix-turn-helix XRE family transcriptional regulator [Paenibacillus phage Dragolir]
	H3_R2_46	46	MSYSIGKTIKELRIKHKLSQEELAEKLNKNFGTSINKGMISKWENDLGDPRLETVRHLSMLFDVSLDFLLGLEKKEPETIAAHHDGEEWTEEELEEIERFKEFVKSKRRNQE	HP	helix-turn-helix domain-containing protein	helix-turn-helix XRE family transcriptional regulator [Paenibacillus phage Dragolir]	Helix-turn-helix ;This large family of DNA binding helix-turn helix proteins includes Cro and CI. Within Neisseria gonorrhoeae NGO_0477, the full protein fold incorporates a helix-turn-helix motif, but the function of this member is unlikely to be that of a DNA-binding regulator, the function of most other members, so is not necessarily characteristic of the whole family.
	H3_R2_47	47	MTYEQLLIEASQHGVDIYEEHIRGSIKGLYCNNTVWINKCIVTTVEKKCILVEELGHHYTTAGNILKQSDITNRKQELQARTWGYKKVICLGSIIQAHKIGIQNRYELADYLGVTEEFLDAALKRYQEIYGLYVTIGDYTVCFEPLGVKELFE	toxin	ImmA/IrrE family metallo-endopeptidase	metallo-endopeptidase [Paenibacillus phage Dragolir]/membrane associated lipoprotein [Paenibacillus phage PG1]
			Region 3
	CDS	No.	AA	PHASTER	BLASTp	Closest phage protein	Conserved Domains (CD)
	H3_R3_1	1	MNELQRFIRDGISETLKQEKAFNEEISEVSERIRLGREEMKEASKNRSLIQKAGGFITRG	HP	HP	hypothetical protein DIVA_23 [Paenibacillus phage Diva]
	H3_R3_2	2	MNIEITDVVIVAVIVGIVEMAKGIGLPVRLAPVLSVILGIVAGVVYFPDDIKTSIMFGIVSGLTSCGLYSAGKSAVKKEQ	holin-like protein	transposase	putative holin [Paenibacillus phage Diva]
	H3_R3_3	3	MMEIREMLVDPSKYGIKCPNKMAPKYITFHNTYNDAPAENEVRYMIGNNNEVSFHVAVDDKEAVQGIPFDRNAWHCGDGNGTGNRQSIGVEICYSKSGGNRYYKAEDNAAIIIAQLMKQFCIPIENVVPHQHWSGKYCPHRMLDEGRVPSFIERIKQAYEGEEDDMSRTLQLEDWQWKQLYDNMGKVWNAGKFTDWNWMVKIENRCLTVDELAWLNNHILASSL	N-acetylmuramoyl-L-alanine amidase	N-acetylmuramoyl-L-alanine amidase	N-acetylmuramoyl-L-alanine amidase [Paenibacillus phage Xenia]
	H3_R3_4	4	MMEDQIFNTVLNTGAFGALFVWLLFTTMKKNEVREKEYQKTISENQEVIREQAKSFSLLSSDIAEIKGILKGKPGEGEIQ	bacteriocin UviB precursor	holin	holin [Paenibacillus phage HB10c2]	BhlA holin family; The Phage_holin_BhlA family is a family of holin-like proteins from both bacteriophages and bacterial chromosomes. In bacteriophage, holins are small membrane proteins that accumulate and oligomerize to form non-specific lesions in the cytoplasmic membrane allowing the release of the second protein, endolysins, to access the peptidoglycan. Most holins share common structural fe…
	H3_R3_5	5	MKSELYPHFYYCWQNQTVTPKQLKRAVEKGFITEKERKTICQVEVRDDGRPNF	HP	HP	hypothetical protein DIVA_19 [Paenibacillus phage Diva]
	H3_R3_6	6	MDKIIQASRVDKAGKYVEALALIEKDDKYFNLLDQEVPIDETVVFDSLPMPIYTPIWDFEKKVWKEGLSAEEIDQIKNRPDPPNPMKVMEKQIEALQKAMNYVLVDQEEASR	HP	HP	hypothetical protein XENIA_18 [Paenibacillus phage Xenia]
	H3_R3_7	7	MAETYRFFDSTDTDERLYTADEFAEYFRQVLSDGIFNGGTNLKVESTGKNMETYIQPGYAWLQGYLYAVKDTKLNLQHPYPHATLDRIDRVVVRLDKRLDHRYVRAFVKEGTPSTTPSPPALTRNDNVFEISLAQVKIVKGKSYIEAYQITDERLNKTVCGIVNSLIQADTTTIFNQFQKWFESRTADFEKEWKEWLEKMKDQGGGKFGVTSVNGKTGDVILMAKHVGAPSINDLRAYALKGEPAGQYTPTFLNGWYVQAGEVKGVCYYKDQFGYVHLYGTCSGTKTEFGTPLFNLPAGFRPSGVIRVGCLMIDFADYSRSIQFLGVYPSGEVLIESYGLPGFVSFSIFPSSFYGQR	tail protein	tail protein	tail protein [Paenibacillus phage phiIBB_Pl23]
	H3_R3_8	8	MEPIRLIDTDFNLLGEVDAYTSLQWIRRWHRPGEVELHIHPFMQNADKLQEDVILFKASRPQEAAMIKYREITMGEDGEEELIIKGSMLANLIGRRITYPPEGKAYDYMNAPIETIVKQIVKHNCINSVDRERSIPGFICAPDQGRGEKIQFQTRYKPLAEEVEKLSLMSQMGWEVSLDIENRWYVFDMLTGRNLTADQDIRPPAIFSTDYDNIESQSYISSAIGHKNIAVVAGQGEGEDRKIVTVGTSTGLNRHEMFVDARDVGTQEEGSEPLSEEQIRKMLADRGQEKLSEVKRVASLEAKILTKSNLTYRKDYDLGDVVTVLNRQWGLTMNTRITEAVEVYEPGGIRVDVIFGNSIPTLAEAVRQKLRS	endopeptidase tail protein	endopeptidase tail protein	endopeptidase tail protein [Paenibacillus phage phiIBB_Pl23]	Siphovirus ReqiPepy6 Gp37-like protein ;This family includes numerous phage proteins from Siphoviruses. The function of this protein is uncertain, but it is related to pfam06605. In Rhodococcus phage ReqiPepy6 this protein is called Gp37.
	H3_R3_9	9	MITFTNSRGQSINIDKSPFKLIDFDPGRATTNFQTGKSANQDGEIYIDNYLEPRELKMELLIVSKDSKQRLELERTLNQIFNPKLGEGKLVYASAGGQRAIQPVPDGSPIFLSGYDKKTPKVRRISIPLIAHNPYWSDVNPTSRQMSYVMGGYKFSLRLPVSFSKRSFQRGVENTGDVETPVSIEFRGPAQNPTVYNRTTGQFIRVKRDLSENDILHIDTTFGKKRVEIVRASGRVENAFHYIDLASSFFQLVVGKNILEYNSGNDSSKTKVIVSYKNRYVGV	tail protein	tail protein	tail protein [Paenibacillus phage phiIBB_Pl23]	Phage tail protein ;This family consists of several Siphovirus and other phage tail component proteins as well as some bacterial proteins of unknown function.
	H3_R3_10	10	MALIVKIGADIRSFDKEMKKLTKDTETIGKKFTGVGKALTAGLTVPVVGLATASIKMGMDFEAAMSTVKAITGATGKDFDDLQETAKELGATTVFSASEAAEGMKYLGLAGWNAQDIISAMPGMLDLAAAGALELGTAADITSDTMQAFGMSADRATHAADVFAYASSNSNTTVEMLGEGMKYLAPVANQFGWSLEESSAAMMFLADAGLKGSIAGQAFASSLTRLAKPTAEMEKVMKATGISFFDAQGKMKSMPDLIAEIEKGTQGMTDQQKSATLSTLFGAEAYKHWAILLGRGSDQLQTMTTNLEQSDGTAKQMSDTMTQNLQGSVKEMASTFESVALIIYDKLKPALEAIVKKVTEVLKWFQGLSPEMQKTISIIAAVAAAIGPLLLILGTATKV…	tail tape-measure protein	tail tape measure protein	tail length tape-measure protein [Paenibacillus phage phiIBB_Pl23]	Phage-related minor tail protein ;Members of this family are found in putative phage tail tape measure proteins.
	H3_R3_11	11	MQAALIDLRLSMSDFLELTPWDLHLLLDRHFEKMKEDAQLLRNVIVNAEVNVKRKKGTSEIPLFEDKRNMSIEEKIEERKALFG	HP	tail assembly protein	tail assembly protein [Paenibacillus phage phiIBB_Pl23]
	H3_R3_12	12	MKKVTEFHLEDAVYKIRITYSTLLKMRDDGIDMMTEKGSAEIKKDPGKLAKIFWFGLNGVKGQEYTFEQAMDILDDILSEIYMEDFMEILQDSVQIKSRQAEEQIAKKKRKRNNDR	HP	tail assembly protein	tail assembly protein [Paenibacillus phage phiIBB_Pl23]
	H3_R3_13	13	MATKLAGMKCKLFVGSAKEKGKILAGQRSATISRSAETIDATSKDTEGYWKESLQGFKEWSIDADGVFVESDQAYKELEDAWLNSENVKIYIELPSGRRYAGEATITDASLEMPYDDLVTYSLSFQGSGALQMIETIPGKGETKE	major tail protein	major tail tube protein	major tail protein [Paenibacillus phage phiIBB_Pl23]	Phage tail tube protein ;characterized members are major tail tube proteins from various phages, including lactococcal temperate bacteriophage TP901-1
	H3_R3_14	14	MTKLYEVQEAVYRRLTSDTALMPMIKGVYDYVPEKTLLPYVTFSRVYSEPFETKTSTGEIVTLTLDVFSEAKGKKESIHILKQIEASLTPELEVEGAFLMDQSVVSREVQEIAESLYQATIEYKIKLDWSE	tail protein	tail protein = DUF3168 domain-containing protein	putative tail protein [Paenibacillus phage phiIBB_Pl23]	Protein of unknown function (DUF3168) ;This family of proteins has no known function but is likely to be a component of bacteriophage.
	H3_R3_15	15	MANIQVLGVPETVRKIGLFEMERKQAAIVLVKKTATSIQKEGKSLAPSSPAGRKKSKGKPGDLKRSIRPKYMEGGLSATVVPRKPKGAHRHLVEYGTRQRKNKKGANRGKMPKKPFMSIAEKHAEGRYNKELERIFSRDETI	HP	HP	hypothetical protein IBBPl23_09 [Paenibacillus phage phiIBB_Pl23]
	H3_R3_16	16	MNPGKLNKRITIKKPSPNPDGAGGYDDGLADVATIWANIRPLRGREYWQSQQTQAEVTHSIMIRYRKDIDRSHVVSYSGRLFDIQHIINVDEANRTLILHCVEKI	head-tail adaptor protein	head-tail joining protein	head-tail joining protein [Paenibacillus phage phiIBB_Pl23]	Phage head-tail joining protein ;Phage head-tail joining protein.
	H3_R3_17	17	MANISLEEVKEYLRVDDDAGDQTLAILLESAKEYLANAGVTESNHALYKLAVMVWVAIHYEMDDRTLHKLKQSLQTMILQLREVSAT	head-tail connector protein	head-tail connector protein	head-tail connector protein [Paenibacillus phage phiIBB_Pl23]
	H3_R3_18	18	MKTLYELKQNLATIGQQLQKTESDLAAKAIDPSTTMEAIQALQKSKEDLKMRFDVVKQQHDALEAEQAAKLKADKGIQNTADPVQKKIQAKAELIRATMQKQAVTQDVFQALGDNDTTGGNKFLPKTVSTDILVEPTVKNPLRQLSSVTQITNLEIPKLHFTLDDDDFIADTETAKEMKADGDTVTFGRNKFKVLAGVSETVINGSDANLVSYVETALQSGVAAKEKKVAFATKPKTGEEHMSFYKSGIKEIVAENMFDAITDAIADLHEDYRENATIVMRYQDYKNIIKILANGSATLYTAQPEQVLGKPVVFCDSAESPVIGDFAYSHFNYDLNALYDREKDVKTGIEQFVVTAWFDHQIKLKSAFRIAKVQTP	major capsid protein	major capsid protein	major capsid protein [Paenibacillus phage phiIBB_Pl23]	Phage capsid family ;Family of bacteriophage hypothetical proteins and capsid proteins.
	H3_R3_19	19	MSADGSSSADIFIYGDIVTYQWDEVDTSATSFKEDLDRLGDVSNLNLYINSPGGSVFEGIAIHNMLKRHKAKVNVYVDALAASIASVIAMAGDTIYMPKNSMLMIHNPWTYAWGNASEMRKIADDLDRIGNSSKQVYLQKAGDKLSDEKLQEMLDAETWLSADEAFEYGLCDVVQEANTMAASISDACMNRYKNVPKQLISQQQTPISAGDMAKRQQIADESKAHAAYIQTILGGIFE	Clp protease	Clp protease	Clp protease [Paenibacillus phage Fern]	Clp protease ;The Clp protease has an active site catalytic triad. In E. coli Clp protease, ser-111, his-136 and asp-185 form the catalytic triad. Some members have lost active site residues and are therefore inactive, some contain one or two large insertions.
	H3_R3_20	20	MKWFGKMKSAVRGAISGWKGGSGDFSTWFGRRFWGIDNTKLATNETIFSVVSRLANALSCLPLKLYKDYDIQMNETADMLIHHPNSNMSGFEWLNKMEVSRNETGNGYAVIMRDIRLQPEALIPIDPVYVTPILNQDDGHLWYEVRGIDGTYYLHNMNMFHVKHITGAARWKGISPIEVLKNTLEYDKAVQEFSLSEMQKKDSFILEYGASVDTEKRQRIVDDFKRFYKENGGILFQEPGVTVTNMERKYVASDTLASEKITRSRVANVFNLPVNFLNEEGQGSHAEQMMIQFVQMTLTPTVRQYEQEMNRKLLTSEERQAGYYFKFNLGALLRGDTAARTQFYQMMLRSAGMKPDEVRMYEDLPPEGGKAAELWISGDMYPLNMDPAERKGVKERGET…	portal protein	portal protein	portal protein [Paenibacillus phage Diva]	Phage portal protein ;Bacteriophage portal proteins form a dodecamer and is located at a five-fold vertex of the viral capsid. The portal complex forms a channel through which the viral DNA is packaged into the capsid, and exits during infection. The portal protein is though to rotate during DNA packaging. Portal proteins from different phage show little sequence homology, so this family does not…
	H3_R3_21	21	MTMTSTTSNLPGILSQPSSELLTNWYAEQVVQGHILASHKVMLAGKRHLDDLKRQGSKDFPYVFDEEKGHRPIVFIERFCKPSKGKFKQMIMQPWQHFILGNLYGWVHKETGLRRFTEGLIFIARKNGKSGLASGISIYGCTKDGERGADVYVLANSMKQVRKTIFDECKKMIKASPQLKKKMKALRDVIEYKQTNSIIEPQASDSEKLDGLNTHLAVFDEIHEYKNYDLINIIKNSTDTREQPLLLYITTAGYQLDGPLVDYYELGADVLEGVVSDERTFYYMAELDSEEEIDNPDMWGKANPNLGVTYDLEKLKNAWEKRKNIPAERSDMIVKRFNIFVKADEMSFIDFNTLRKNNKHLDIDSLNGKTAIGSFDLSESEDFTSACLEFPLDTGEIFV…	terminase large subunit	terminase large subunit	terminase large subunit [Paenibacillus phage phiIBB_Pl23]	Phage Terminase ;The majority of the members of this family are bacteriophage proteins, several of which are thought to be terminase large subunit proteins. There are also a number of bacterial proteins of unknown function.
	H3_R3_22	22	MAVPTSKLIREYLGETYEESDEQLIQLYIETHQFYRRLQKEIKNSELMYEYTNKAGATNLVKNPLSIELTKTVQTLNNLLKSLGLTPAQRKKVVSEDDDDFDDF	terminase small subunit	terminase small subunit	terminase small subunit [Paenibacillus phage phiIBB_Pl23]	Phage terminase, small subunit ;Phage terminase, small subunit.
	H3_R3_23	23	MNRQEQARVYDKYKRNKEARDFYNSTAWKKCREAVLTRDHYLCQRCLEQKKITQADMVHHIVHLTDDWSKGLDMDNLESLCLSCHNEEHGNGGKQVSKKIKVHVEKANREYV	HNH endonuclease	HNH endonuclease	HNH endonuclease [Paenibacillus phage Xenia]	HNH endonuclease ;His-Asn-His (HNH) proteins are a very common family of small nucleic acid-binding proteins that are generally associated with endonuclease activity.
	H3_R3_24	24	MKVTCNDGCKREFLVGEVKTKNVKADIEKTYFICPRCGKEYTVLLTDSKIRQEQQRLKELEKEQIALREKIVKDMSLLSQSLEGQMIG	transglycosylase	transglycosylase	transglycosylase [Paenibacillus phage Xenia]
	H3_R3_25	25	MVNLNKAYSSREVIKILKEDGWIHKNTEGDHWHFIHPTKKGKVTVPHPKKGLKRRTTKSIFEQAGLI	toxin HicA	HicA toxin	HicA toxin [Paenibacillus phage Xenia]	HicA toxin of bacterial toxin-antitoxin, ;HicA_toxin is a bacterial family of toxins that act as mRNA interferases. The antitoxin that neutralizes this is family HicB, pfam15919
	H3_R3_26	26	MKYIYPAVFSPGEPDEGGFTVTFPDLPGCITEGDDLEEALRMAKDALGGHLYLMEEDGDEIPRSSQPDSIKLETGEFVSLIQANTDFIRERIQSKAVNKTVTLPKWLNDVAAEEGINFSQTLQDALKQKLEIKDFS	antitoxin HicB	HicB antitoxin	HicB antitoxin [Paenibacillus phage Xenia]	HicB_like antitoxin of bacterial toxin-antitoxin system ;This is a family of HicB-like antitoxins.
	H3_R3_27	27	MSNPQIENNFKYHAPKEGQPGKYTAIREKAKELACLIDDLCPNSREKSLGLTNLEQVVMWANAAIARN	HP	phosphomannomutase	phosphomannomutase [Paenibacillus phage Xenia]
	H3_R3_28	28	MISKRIEQQVIEQLTGYRDIVGRLRVLETYSVGNGITVSRLNEDDHLQELHQKLRGLPSYMYLTPYEQKLETAANAYLVSHPAGTKAQLHAVQNCNPLDEEDAKNLRDLQNKIRKVIKARTGVVDGYEAILEQLAEYQDLKAEKKKIDRVLEVMEQQEPHLADLLRLRYIEGCGISEAAKKMNISRSTLYRWVPEAIGKYAKLIGLN	RNA polymerase, sigma-24 subunit, ECF subfamily	RNA polymerase subunit sigma 24	RNA polymerase subunit sigma 24 [Paenibacillus phage Wanderer]	ECF sigma factor; These proteins are probably RNA polymerase sigma factors belonging to the extra-cytoplasmic function (ECF) subfamily and show sequence similarity to pfam04542 and pfam04545.
	H3_R3_29	29	MRKIDVNPSYYVKNGMSCLHAIKAITKGLDGFEAFCIGNVTKYTWRWKEKNGLEDLKKARQYLDFLIQEADNDIKTDRTTSD	HP	RNA polymerase subunit sigma 28	RNA polymerase subunit sigma 28 [Paenibacillus phage Wanderer]	Protein of unknwon function (DUF3310) ;This is a family of conserved bacteriophage proteins of unknown function.
	H3_R3_30	30	MGEKVTELYKGFIQTKNKKPLKEYKDGSNFISYEWARKLPEYAGILAEDIILVDVDDMDTSDTLLQIVDDLAIPCFVVDTTRGKHFLFRNSEVSTNKTKTKTAVGIQVDMKLGSRNSYQILKHNGVARKWIRKCELPDELPRWLLPVKTNVDFNALGEGDGRNQALFNYILTLQSAGLSKDEIRETIGLINKYVVSEPLEDKEIDVILRDEAFKKKSFYKRGEFLHHEFAKYIRQENHVMKLNNVLHVYKDGVYSGKQQDVESAMIQHLPQLTAAKRKETTAYLELIVEKMNSAPVNLIALENGIYNLEDDTLDEFSPDIIIKNKIPVTYDPDVYDEATDKVLDKISCHDAELRALLEEMIGYLLLRRNELGKCFILTGSGSNGKSTLLDMLKNFLGPE…	putative DNA primase/helicase	DNA primase	DNA primase [Paenibacillus phage Wanderer]
	H3_R3_31	31	MSHYFYITPEEYEEAAKNGVSANRLECRIRYEGWSKDRAIHTPPRKHKDRSKWVEIAKQNGISRQVFDNRIRYGWSEEQAATEPKWTTEQYRHQLKKQREAKRKYPVELIKKAENNGISYKTFLFRVSCGWSWERAATEPLVPNAEKGRRGLRTLRERYGDVNAVLFLKRK	HP	HP	hypothetical protein WANDERER_65 [Paenibacillus phage Wanderer]
	H3_R3_32	32	MEIMRCEKCSKRLKEDMDIQYDHWSDIYFCSQNCASDFYAYYLRPVGNVRTHKKVVEPTLTVGDDGGLYKKPY	HP	HP	hypothetical protein KAWIKA_54 [Paenibacillus phage Kawika]
	H3_R3_33	33	MVKNGTKRRTIVPNRNIEPNGEVNSEVITYTLTPEELEEVRERTKHLNKYNRKTMVDVRVKTRRKK	HP	HP	hypothetical protein WANDERER_64 [Paenibacillus phage Wanderer]
	H3_R3_34	34	MNKVHYSSKTDMWETPQNLFDRLNEEFKFDLDVCAIPENAKCKRYFTPSEDGLKQEWKGACWMNPPYGRQIGKWIAKAYESSLEGATVVCLVPSRTDTKWWHGYCMKGEIRFIRGRLKFGGSPHNAPFPNAVVIFRGRKESLHGQKRNETKDDCA	DNA N-6-adenine methyltransferase	DNA N-6-adenine methyltransferase	DNA N-6-adenine methyltransferase [Bacteriophage Lily]	DNA N-6-adenine-methyltransferase (Dam) ;This family consists of several bacterial and phage DNA N-6-adenine-methyltransferase (Dam) like sequences.
	H3_R3_35	35	MIFYDFEVFKYDWLVVLNDTDSRSSTIIVNDPEQFKQFYESNKSNIWCGFNSRQYDQYILKAILCDFDPYDVSQHIIAKKQGGWNYSRLFIKVPLNNFDIMTDRYRGLKELEGFMGSNIKETSVPFDIDRKLTDAEIQEVIRYCRHDVEQTMEVFLNRVEEFESQMGLIKAFSLPLSHVNKTKAQLSAIILGAKRISRDDEFDITIPDTLRIKKYKHVVEWYADQENRDYKKYLITEVAGVEHVFAWGGIHGAIPNYQGKGIFLNIDVASYYPALMIEYGFLSRNVADLNKYRQIRDERIRLKAEKNPMQAPYKIVLNGTYGAMKDKYNGLYDPRQANNVCVGGQLLLLDLIEHLEGCCELIQSNTDGLIVKVQRRRDIDRVREICSEWEQRTRMVLEF…	DNA polymerase	DNA polymerase	DNA polymerase [Paenibacillus phage Wanderer]
	H3_R3_36	36	MRTNDNKLVKGKLGTIIGLSIKSQMDRDIKAKIAYLIGMLEVLIKNTRYEADVKDAIEDYWRNEET	HP	HP	hypothetical protein WANDERER_62 [Paenibacillus phage Wanderer]
	H3_R3_37	37	MNRPIKFRACFLPTRKMFDMEDLIYEEHLIDMLTMVNGKSKEDFSPLMQFTGFYDTNGIEIFEDDIVEIKNHPFDRFIGVDGIYKVRYDKDMNICCKAITNLNDFLLSQGLPYVSVIGNIYQDPHLLGGTEDES	HP	YopX family protein	YopX family protein [Paenibacillus phage Wanderer]	YopX protein ;YopX is a protein that is largely helical, with three identical chains probably complexing into a twelve-chain structure.
	H3_R3_38	38	MSKASSMLIPISKCRCNNCGKPFFELVDHNLEQCPLCNQVFSDLFPNMEGISEKYNLVIDPQNGVPSIMVLGGTEDE	HP	HP	hypothetical protein KAWIKA_57 [Paenibacillus phage Kawika]
	H3_R3_39	39	MFIAKKEFDRSLIGNAVYISGYDKDGYEWDTYALVRTVTLDTMTVVLDTTEVETLSIDDFETGTLSMGVWERKEKNE	HP	HP	hypothetical protein WANDERER_55 [Paenibacillus phage Wanderer]
	H3_R3_40	40	MNVYKDNNLYIAAKDADSALGCYLEETDGNKVPLADTYYHLNLVPRHFSCEYPIDVYIKGKNLALFLSDVAGAYKVKVFRVNFDGFEIKKEE	HP	HP	hypothetical protein WANDERER_54 [Paenibacillus phage Wanderer]
	H3_R3_41	41	MKIKYRLSIGYPGAVREDEVEIDDEELEGLKEEEAADRIYDIVNEHAQDYISLSWEVDE	HP	HP	hypothetical protein WANDERER_53 [Paenibacillus phage Wanderer]
	H3_R3_42	42	MANIWEKFDKTIDVEALKEEVKQAEEQGGFPEVPEGAYEVKIEKLELVQSKSGKPMLTCWMKILDGEYKGQKLFYNQVAHIGFTIKKAIEFLRSLDSGLDIEFENYKQFSDLVLEIHEKIDGVMEYVVDYEKDKNYSTFEITEVFEVQ	HP	DUF669 domain-containing protein	hypothetical protein WANDERER_52 [Paenibacillus phage Wanderer]	Protein of unknown function (DUF669) ;Members of this family are found in various phage proteins.
	H3_R3_43	43	MAAEQMEKTRAAIVNTADEERIQFSHSRVNKYETCPRQYQFRYVDKIQVVHGPDADNDMIVGNALHQGAEHGEKSMLEWYYAQFPIIEDNHVDEMVKLCILLSKLRIFLDSLDGNFRHEYEIDRADFKGFVDLIVSNPDGSVDVYDFKYSKNVSHYLESAQLHLYKYYLEQEGFKVNRLAFIFIPKLRTMGKYAKIKRKKGETVLEFRKRIADAVEPLKIDVRYIDYDFQKVESFWNSISKIQSTSKYPKNPTVLCDWCEYKNYCLEGDDTMILPKNERREIGGVKRKTLWIYGAPFSGKTWFTNKFPAPLMLNTDGNIDFVDSPFISIKDDVTVEGRITKRKFAWAVFKETINELEKKQNDFQTIIVDLLEDTYEHCRIYMYDKLGIEHESDNSFKAW…	phage-associated ATPase	NTP-binding protein	NTP-binding protein [Paenibacillus phage LincolnB]	PD-(D/E)XK nuclease superfamily ;Members of this family belong to the PD-(D/E)XK nuclease superfamily. / AAA domain ;This AAA domain is found in a wide variety of presumed phage proteins.
	H3_R3_44	44	MKEAQFQKKVTNFLNAQPDIWYVKVWGGGYQRAGIPDILCCAKGHFIAIELKSETGRTSKLQDYNLNRISESGGMTIVLRPSEFEAFKRFIREVTGKRGCRTDGEDPCCNCEYCR	VRR-NUC domain-containing protein	VRR-NUC domain-containing protein	VRR-NUC domain protein [Paenibacillus phage Wanderer]
	H3_R3_45	45	MSNTQLILPKKDVAVLNKLKNIESKFKKLEFDRNALKVQLMELMERHDIKKFEDDHISVTYIDATSRESFDSKKFQQDYPKIYFEYVKSSPVKPSVRFKLKEAAQK	HP	HP	endonuclease [Paenibacillus phage Wanderer]
	H3_R3_46	46	MNTYIGSGSFPRDIRHTIELTFQFDDFKGTVIYQMGGNCFGGTILGCALSDIEMGEFSPNMKFPENQKHIELDEEEYAKYIKLFNPNGDELELECNEWDAHRCITGVKIINWEER	HP	DUF5406 family protein	hypothetical protein ASH_77 [Paenibacillus phage Ash]	Family of unknown function (DUF5406) ;This is a family of unknown function found in Bacteria.
	H3_R3_47	47	MEGDSIIKLFPHQVKLLEQTKAFNRVAYYASMGLGKTFLAGEKHRQLGAPIALVVCQKSKIEDWAGHFEQYYNYPVIKFDKQSIHDLPQACILIINYDRIWRRPEIRNLSNYTLICDESSYLANEKAKRTKFIMSLSFDNLILLSGTPTGGKYEQLWAQAQLLGWRISKKLYWDQYIKTKTIENVGGFPIRVITGYKNIDRLKGKLRQHGAIFMTTDDAGIVLPEKVDTILSVKKTKQYREFQKHRMIEIDGKTLVGDTTLTKMLYLRQLAGMYNPEKPERLRELLESTSDRVIVFYNFRAEFEVIQNLCQTLERPLSMINGDGRDLTAYLERDDSVTAVQFQSGALGENLQLAKHAVYMSPPLDSILFEQSLARIRRIGQQSDTCFYYYLVTKGSIEE…	DNA helicase	DNA helicase	helicase [Paenibacillus phage Wanderer]	SNF2 family N-terminal domain ;This domain is found in proteins involved in a variety of processes including transcription regulation (e.g., SNF2, STH1, brahma, MOT1), DNA repair (e.g., ERCC6, RAD16, RAD5), DNA recombination (e.g., RAD54), and chromatin unwinding (e.g., ISWI) as well as a variety of other proteins with little functional information (e.g., lodestar, ETL1).
	H3_R3_48	48	MKATGIVRKLDDLGRVVIPKELRTTLGIGERDALEIYVDGERIMLKKYEPGCYLCGKVGGDLQTFFDRNICKNCIAEIKNLVMI	AbrB family transcriptional regulator	AbrB/MazE/SpoVT family DNA-binding domain-containing protein	AbrB family transcriptional regulator [Paenibacillus phage Wanderer]	Antidote-toxin recognition MazE, bacterial antitoxin ;AbrB-like is a family of small proteins that operate in conjunction with a cognate toxin molecule. The commonly attributed role of toxin-antitoxin systems is to maintain low-copy number plasmids from one generation to the next. Such gene-pairs are also found on chromosomes and to be associated with a number of biological functions such as: red…
	H3_R3_49	49	MIYGIKVDDYILATYDTPEEAYEAAKFAYKETGSFHGVVAIRPFEEEVSKLQEKVSTYRKRELELVNALMEVKRMLRWGDAENAVSKATHHIDNILKELCGEALINESNRNCKEIG	HP	HP	hypothetical protein WANDERER_46 [Paenibacillus phage Wanderer]
	H3_R3_50	50	MKKQSLDELCEECWEEIEGEDHNDDPGFLNPFLRELISKMNNSNKS	HP	HP
	H3_R3_51	51	MYDFKSARRRIEELKLIYRQNKKHHEKDGTWDWVITAQIEEIEKEIEEAHKSRTAVRQDDRSNANIITLTIPQWASKEQGGTVL	HP	HP	hypothetical protein VEGAS_62 [Paenibacillus phage Vegas]
	H3_R3_52	52	MKPKLLDLFCKAGGCSAGYASAGFEVIGVDIEPQPNYPYEFIWADAFEVLKDHELIDQFDVIHASPPCQAHSKARGLSEARNGGRYGDHKNLIPQTRELLKASGKPYIIENVAGSPLINPIKLFGSQFKNLYTQRERWFESNIPLKEPVQARVKMKTPSAGNGIGEDGSISICGNGGVRGLKSKQIVLYWGFAMGGIDWMSREELAEAIPPAYTEFIGKQLKEYLSVVSERR	DNA methylase	DNA methylase (cytosine)	DNA methylase [Paenibacillus phage Vegas]	C-5 cytosine-specific DNA methylase ;C-5 cytosine-specific DNA methylase.
	H3_R3_53	53	MKVWLIRLESLTGGGDRVVSYGTKEEVLNDLREWYLSYSRRHARSSTTFSASSGRIKGIYEVNLELKTIQEYALVLENVKLTLRKKG	HP	HP	hypothetical protein API480_40 [Paenibacillus phage vB_PlaP_API480]
	H3_R3_54	54	MICPFCGDEMEHWNQGIYECKDCEIMIPDDIDDEGGDKIESLAD	HP	HP	hypothetical protein API480_41 [Paenibacillus phage vB_PlaP_API480]
	H3_R3_55	55	MDKLKVEFEKAVTRRMREIQSGEVEKGEIRRSRLISAIDEEAKARLQARKLS	HP	HP	hypothetical protein VEGAS_58 [Paenibacillus phage Vegas]
	H3_R3_56	56	MNNDIEKELWAKLVDFVEFVIRSAAKENLEDLEFGVAYMLQTSKSLGFPEELLSSNETVILEVYQKLKAERDATKLQ	HP	HP	hypothetical protein WANDERER_44 [Paenibacillus phage Wanderer]
	H3_R3_57	57	MNENGTIHLKKSTAFEATGETVAIEITVENSSPERLKLISETADTLYRELRQYFKHGELPPPKGGSNIPRPGEHLKEILSHLQEVTDALEFRISRIGQIDNATSKWILADDLGQLRLTIKKLEAMVN	HP	HP	hypothetical protein VEGAS_56 [Paenibacillus phage Vegas]
	H3_R3_58	58	MYTVQQLQALDFLVKTITNHNSYTLYNKNLKLVIELNNSYWYGDFIEMENRQVRQPYIDHLGDIEYEYFHSHLGGNPTTILKQISEAFSRKLESFQTKYSDHSPLTKLNNLPLFYETIVKTLDEAEITEESTPFRPYLLNAHTIDGNSHLPFINLEGEKIKLVSIMEITD	HP	HP	hypothetical protein HARRISON_56 [Paenibacillus phage Harrison]
	H3_R3_59	59	MTHENELKPYLPTSQKLKEMNLTEFSFWVSDAYYILQRRKIERDPLFHLKKRISEILDEAISEVEKEEMIFDVIRSYYKRINQ	HP	HP	hypothetical protein HARRISON_55 [Paenibacillus phage Harrison]
	H3_R3_60	60	MNEMESIKRRLEQLKGRMSLLDNYKGWLYVCTENGDRIYEDIVGGELATIIKKQIQKEVDFLENWLKEPEDGSKS	HP	HP	hypothetical protein ERICV_05096 [Paenibacillus phage phiERICV]
	H3_R3_61	61	MSNLVDKLNELSMEELEAIIEQNIKDAEESFSFLTEPKGAEDE	HP	HP	hypothetical protein WANDERER_34 [Paenibacillus phage Wanderer]
	H3_R3_62	62	MTAIEKAIADMVATQVAEAEKRILERLSIPEDKTLTFSEACEHLQVSEHILRQLCREKRIPHRVIGSEGSRKPKYLFSTVSLDRWVREQEERNYQIK	excisionase	helix-turn-helix domain-containing protein	putative excisionase [Paenibacillus phage Wanderer]	Helix-turn-helix domain ;This domain is a DNA-binding helix-turn-helix domain.
	H3_R3_63	63	MNQLNVINRNGQLLVDSREVAEMIGKQHGHLLRDIDSYKNVLTESNYGVSEFFLEHSYQDRTGRKLKCYLLTRKGCDMVANKMTGGKGVLFTAEYVTRFEEMEHKLTKPPQTSLEILQASINQLVDQERRLAEHDARIEAVDQDVKSIREVVALNVTNWRKDASDLIKRTAQAMGGYEHIRHLREESYRLLDETLGVSLATRLTNKRRRMADEGVCKSKRDKLNYLDIIADDKKLIHSYVAIVKDIAIKYGGLRQDDVS	DNA-binding anti-repressor	Rha family transcriptional regulator	antirepressor [Paenibacillus phage Wanderer]	Phage regulatory protein Rha (Phage_pRha) ;Members of this protein family are found in temperate phage and bacterial prophage regions. Members include the product of the rha gene of the lambdoid phage phi-80, a late operon gene. The presence of this gene interferes with infection of bacterial strains that lack integration host factor (IHF), which regulates the rha gene. It is suggested that Rha i…
	H3_R3_64	64	MNLHKVKEVRLTVDIGQVNALLASGDWKIAHERITEYGELEFILYKMQ	HP	HP	hypothetical protein WANDERER_31 [Paenibacillus phage Wanderer]
	H3_R3_65	65	MKFTLKQARLIAGFTQREIAELLCVHPQTYMKWEKNPEEMSVGTAKQFSRIVNIDFEEIFFDSQSNLIRQKNSTIINRSVVERPPQTNEEATQRAN	transcription regulator	helix-turn-helix transcriptional regulator	putative transcriptional regulator [uncultured Caudovirales phage]	Helix-turn-helix ;This large family of DNA binding helix-turn helix proteins includes Cro and CI. Within Neisseria gonorrhoeae NGO_0477, the full protein fold incorporates a helix-turn-helix motif, but the function of this member is unlikely to be that of a DNA-binding regulator, the function of most other members, so is not necessarily characteristic of the whole family.
	H3_R3_66	66	MGIRENIKKLRKRYDLTQQDLADIAGVTNKAVSAWESGLAEPRMGAIEKIAAHFKLKKSNIIEENGMELHLTRKDKSNESTAREFLRKYNSLDEKGKHTVNTVLNIEYSRCVELHLEPIAAHNDDCSEEQIKLMQQDLDDL	ORF047	helix-turn-helix transcriptional regulator	LexA repressor [Bacillus phage vB_BtS_BMBtp15]	Helix-turn-helix ;This large family of DNA binding helix-turn helix proteins includes Cro and CI. Within Neisseria gonorrhoeae NGO_0477, the full protein fold incorporates a helix-turn-helix motif, but the function of this member is unlikely to be that of a DNA-binding regulator, the function of most other members, so is not necessarily characteristic of the whole family.
	H3_R3_67	67	MTPYEQLLEEAVSYDITVIEKHFVSKAKGLLKGNKAGIRKDMSTVEKKCTLAEEMIHYLITVGNILDQSDILNRKQELRARQLTYEKLIPLSAIVQAHQSGVRGRFEIAEYLEVTEEFLQATINRYRDKYGISVSIDNFIIFFDPLRVIELTM	HP	ImmA/IrrE family metallo-endopeptidase	metallo-endopeptidase [Paenibacillus phage Dragolir]
	H3_R3_68	68	MAKGSIEKRGENTWRLTIDLGYNQDGSRNRLRRKVVVEDKALLKTKKKLREYLEDELHKFKIEAEAGEYIAPQKMTLRQFIESEWDPKYASKTENLSPLTYQTYMHFIESRIIPVFGHKNLEDIRTLHIVTFINDLSKPGVRKDRRDDTLSPGTIQYIHRVLKNIFNRATEWQLIKTNPIVGVKKPKVEQTEFDFYDEDEAREVIAALNKEPRRWRLFILGSMVGGFRRGELLALEWADVDFDNMTLSINKSISLTVDGRAVEKDPKSKSSKRVVDMPEWYMQELKVHEREWKKEKLFMGDKWLGGDRQYVFHAGYGKPFFHTTPTKWWRSFISRNKLKYIRLHDLRHSSATLLIEAGAPMKAIQKRLGHSKHQTTADIYAHVTKKVSRDTAEKFDKFA…	integrase	integrase	site-specific integrase [Paenibacillus phage Wanderer]	Phage integrase, N-terminal SAM-like domain ;This domain is found in a variety of phage integrase proteins. / Phage integrase family ;Members of this family cleave DNA substrates by a series of staggered cuts, during which the protein becomes covalently linked to the DNA through a catalytic tyrosine residue at the carboxy end of the alignment. The catalytic site residues in CRE recombinase are Ar…
	H3_R3_69	69	MIRKVYGLHYEFIQQRGHFMVLSKTAGLKKEDVIQVELYMANKQTIPHLLPFRLEETDGVAKLVYDVTSKRMLSHTLKTEPLKAEELLEFLSRLTSILIESGNYMLRVMVATRVIAKVSLYIKGFFVFIVFKITPWGRIGDECYSEQIYRIFRQYLDSPSS	HP	HP
	H3_R3_70	70	MPAATHDELTLIKKYLVLPLVMSVFERDAKTLREVLKTPDPYVERINRGIEYINDDLTKVRKYFRANGIKVYDVERSASDLSCGYTCRGYTGSMRLLMSHLRSEVEVEMRKYLGEDIQELRKGPSNIV	HP	HP	hypothetical protein TRIPP_30 [Paenibacillus phage Tripp]
	H3_R3_71	71	MKEEIKVNRFTKKQAGIVGFALLFIVIGLVFFYIGRSSASHELNGKALTIANVQKETEDANAKLKQASDEYKKIEDKFKGAQIVIDQANTRKSDADRYQKEAEKYEKLAGEKKAELDKIESAIKEKKDAPIVLPAGKLTGGKDIPAGRYKVTKAGREGSNFIVTSASGELKANTIVAGGDHGVAEYVTSIDNGDTLDCHASFKFTPVE	HP	HP	hypothetical protein SCOTTIE_31 [Paenibacillus phage Scottie]
	H3_R3_72	72	MNIVEMYRKVKEIYEANVRTPDNWETGYEFIGLRFEDKEREIGEICECSRHNADREDEREFPDYGTDEYWEMEKLDGTSAWDMAHENTYEYSAWDAEQEDCRRCFLTEHCYVIAGNNVRNHSDADYGEIVIEDAVVIAKIF	HP	HP	hypothetical protein SCOTTIE_30 [Paenibacillus phage Scottie]
	H3_R3_73	73	MARKTVWMNQPLEKLAKECGKANGREGKFSARLGDIVERFDIIMKLTPVPELSDIEKMILGEVVCGSTLSPVTVKYMPKSIVDAATGTPEERETLSRKVEGWSAAERIAVIESLGV	HP	HP	hypothetical protein BN12_30 [Paenibacillus phage BN12]
	H3_R3_74	74	MLQDRTCRQCQASFQGGPRAYYCPTCRAERTRKTYVEYKRRKRQGATRALGSTDTCERCGKSYVVNAGLQRFCPDCQPIHAAEHDRRTSLEYYTANKDTINPARNQKRREWRRRKQAKNAPQQ	HP	HP	putative TnpX site-specific recombinase [Paenibacillus phage Heath]
	H3_R3_75	75	MRKLTVRIKLADLLKEHGMSNRELSRLTGIRHPSVNEMCLNKTQRLPLENLAAICEVLGVGITDVLELVDAETENEKTTGE	prohead core protein	helix-turn-helix domain Cro/C1 transcriptional regulator	helix-turn-helix domain Cro/C1 transcriptional regulator [Paenibacillus phage Heath]	Cro/C1-type HTH DNA-binding domain ;This is a helix-turn-helix domain that probably binds to DNA.
	H3_R3_76	76	MKKIMDLKVGELIELGDGAVYKVLDKEMVKQEIKNLDSFWMILDDNPEKAYSIYSVEFDDEGNLDYFSLYGEDFYDLYDERITFVMKLDDKYPGALEFMIFNRQCEIDRIVKEMDEIYDYQRRSVLQLTIEGLKAQINYLEKRLERARWQKVGAYARTTVEYEDSDVKLPAGSTVKLNSYTDYTCKGSDGFHDGPERWDCYILDRADEFEHWRDVKKIEFNSDHLEPVGIDDQERIEEYRNVIANKFLEILSKIETSEAERFERFSKEERCKIKIGTEWGSSVYLSGGPYRYDLEYFEADKKGMIEFLKALARNASEETHKKSIEKALEEAQDIEIT	HP	HP	hypothetical protein HEATH_25 [Paenibacillus phage Heath]
	H3_R3_77	77	MSSNTIYKANQNRRMSALQIADILNTGEMLLRLEIEIRGSNLALLVTTDTATVVYGEATKEGMLKFLSKLKEHAVNKEDIDELLEEVQHMD	HP	HP	hypothetical protein HEATH_24 [Paenibacillus phage Heath]
	H3_R3_78	78	MPACLLELGFIDNAEDAADLARDDFRDKLAVAIANGILKAFGMGTVSHQGAGRPVDAGIAENVINSFLVKGRYDAHAAGNTQSRDWIRLCEDELRASAGLHPAGPGRPLNPDIAQNVINSFLGPGWKDADEAGNTESRDWIHHCANELRKASGLPTED	N-acetylmuramoyl-L-alanine amidase	N-acetylmuramoyl-L-alanine amidase (Fragmento)	N-acetylmuramoyl-L-alanine amidase [Paenibacillus phage Tripp]	N-acetylmuramoyl-L-alanine amidase ;This enzyme domain cleaves the amide bond between N-acetylmuramoyl and L-amino acids in bacterial cell walls.
	H3_R3_79	79	MSKLCLDFGHGGKDSGAVGHGMKEKDIVLDVGLRTHKILTNAGIDVLLTRSDDTFVGLSDRARKANSWGADLFVSLHNNSGGSP	N-acetylmuramoyl-L-alanine amidase	N-acetylmuramoyl-L-alanine amidase	N-acetylmuramoyl-L-alanine amidase [Paenibacillus phage Tripp]	N-acetylmuramoyl-L-alanine amidase ;This enzyme domain cleaves the amide bond between N-acetylmuramoyl and L-amino acids in bacterial cell walls.
	H3_R3_80	80	MERIDTALKTGVASVGGLTSFLFGGWPMLLQVLLVMVIVDYATGLMAAGTQGGLKSEVGLKGIARKVFIFFIVAVAHQIDLILGNQHMIRDATLFFYVANELLSIIENGGRLGVPLPDVIKQAVGVLKGKTEGGNKNE	holin	holin	holin [Paenibacillus phage Tripp]	Bacteriophage holin family ;Phage holins and lytic enzymes are both necessary for bacterial lysis and virus dissemination. This family also includes TcdE/UtxA involved in toxin secretion in Clostridium difficile. The 1.E.10 family is represented by Bacillus subtilis phi29 holin; 1.E.16 represents the Cph1 holin; and the 1.E.19 family is represented by the Clostridium difficile TcdE holin. Toxigen…
	H3_R3_81	81	MRKIERFNIALAITGLFPEADSSRDFIVMDDGYGNQWIAEWHLDAPIPTKEELREGYKKYLEAEAKKPRPASLKELRLEKDLAIVEITRALAGNTRDAFTKESSVVGTWLRQIKQETATIEDVPDFYNLREVVSKFIEEDGLWNV	HP	HP	hypothetical protein TRIPP_19 [Paenibacillus phage Tripp]	XkdW protein ;This protein of approx. 100 residues contains two alpha helices and two beta strands and is probably monomeric. It is expressed in bacteria but is probably viral in origin. Its function is unknown.
	H3_R3_82	82	MIYILDRFARNVVAVLTNSSPKACPYWDDAHVEQLDTGYLSYSFRCPADHLTAEFLRPENHVLIRDLDGIYILFQIKTVEDAIDNGQHTKRVQAENAAVGDLYGTIIRPTVQNGITARQALTYALQASGWLPGQIDWQGIATFDWQDYPTALAAIQDIGRKFSGELRFRVEFANGAVGNRYVDLTKRGRVTGARFDYGRNMRGIKRTEDSSDMVTALIGIGKADENGVRMTFTTQKWDETDEHPAKPIGQDFIADPDALQKWGRADGRHIIGVFEDNNADNPLALMRNTWEELKKRNRPRLTYELDAVLLESLTGYEHTKVRLGDTIVVKDMSFVPYLAVEARVIELVRSYADPSQDKVTLGEFKPLDIQSNELIRRLSDIISRNSGKWEAIGDGEQIY…	minor tail protein	endopeptidase tail protein	endopeptidase tail protein [Paenibacillus phage C7Cdelta]	Prophage endopeptidase tail ;This family is of prophage tail proteins that are probably acting as endopeptidases.
	H3_R3_83	83	MSGFTFNGNHSSGYFIVNRVGRTMLPNISPKLLTIPNRPGAYDFGSEIGMREFSVDVTIIQTSPGLLVSMLRIISDWLCTDKAAPLMFDDEPGKTYYAKISGDTQIDTLVSMGTGTIKFVCPDPYAYGARKTLLLPGPSSAVTNAGLADTYPVITAKFTKSTPYFAIGNGKQNVILGTAPTIGKPTVPQQEVVLHADGTTLDGWQTGNSTDDFDGDNRIAGKFIVFGGYALKAVEYGSKDSPAWHGPAIRRALPEPLQDFTVTAIVEQDSTENHQIGRVGFNLIDQNGANFGLMFMNDNSQSVMNGICHCRIGPNGGGVGLYYDEPGWHAYTNKSMYLSLSRIGQTWTMYVTQKDLKTGKTYWGLTKTWVDVEGKFSKFKLAALQLAAYQYQLYEPVYG…	tail protein	tail protein	tail protein [Paenibacillus phage Scottie]	Phage tail protein ;This family consists of several Siphovirus and other phage tail component proteins as well as some bacterial proteins of unknown function.
	H3_R3_84	84	MSPIAHALGWSLEESSAATMSLANSGLKGSIAGQAFASSLTRLAKPTKRMAGLMKKTGMEFFDAQGKMKSMPELVAEIEKGTKGMTEQQRSAALSILFGAEAYKHWAILLDTGSGKLKDMTKNLQNCDGTAEQMSKTMIDNLYGSIEIFKSGVSEVAIKLGNHFIPSIRKGVDALTKFVEGLGKIDPNKVEIFVKVAGTAVGILAVAGAVTKLAGAFRALVLGMGPIGWVIAGVSALGAAFVGYKTASEQAAKVDLTHAKELQDKAKTVRDLTTEYDSMRNLINLTNPELMLYRDLMRDAQMNTDPEKIKHYTDRMEDLEKKSGLSREELEKFFKINDDLIQLLSNAEVAITKHGDAMLESSKSAKKYAEELDEAVRNALRQETIKADTNYKKHAKEYK…	tape measure	tail tape measure protein	tail tape measure protein [Paenibacillus phage Scottie]	Phage-related minor tail protein ;Members of this family are found in putative phage tail tape measure proteins
	H3_R3_85	85	MAMAVGGAANGGEIRARMLLDMKDFSQKMERARKEMKDTKEKSKKTKESIEKMGKGATVAGAAMVGGFVAVVKQAADFEQQMSKVKAISGATGDDFQRLNETARHLGAVTKFTATQAGEGMEYLALAGWKTNDIISAMPGMLDLAAAGALDLGRAADIVSDTMQAFGLDASTATHAADVFAYAQANANTNVEQMGEAMK	tape measure	tail tape measure protein	tail tape measure protein [Paenibacillus phage Scottie]	Phage-related minor tail protein ;Members of this family are found in putative phage tail tape measure proteins.
	H3_R3_86	86	MPPADADRVSTEIEDGGGDPIYTIDDFLRDCAVTLGVPQKVVEDEYYILDLPDILAKTREYRAAEELRRMQMLLAASGRQLPEEEYKRYIIAMQKAAGINEADEEQRFSRERMDELRAFTDKYMR	HP	tail assembly protein	tail assembly protein [Paenibacillus phage Scottie]
	H3_R3_87	87	MRELIKKAMRRTDVVKLGKHQVKIAKITPAKWRPLVESIQVLPQLIANVAFAPPDDFAVYALQASEVALDDLLLTVSILSGIDVEELENEAGIDEIVDYIVHVYEHNNIDDLVKNVKCLLPMPIE	HP	tail assembly protein	tail assembly protein [Paenibacillus phage Scottie]
	H3_R3_88	88	MEHERELEPFLPTLPELIEMDLHSEFRSWVTEARHVIPKRKMERDPLFHLKNQISEILNEWKSDAEKESEILDKILTYHLKYERR	HP	HP	hypothetical protein HARRISON_55 [Paenibacillus phage Harrison]
	H3_R3_89	89	MEKMFKLPLGPAIVEFGTGDDKVIFDITKGGIVFTANTETKDVTVDQYGKTPTDKIIESRTAKVTVPFALYDLDRLAKVMPNATYVSSGEGPNAKKKIEVTVSTGFSLSSIAKPLVIKPIDPNATANDWITIFRAVPTADPEYTYDSDKERIVKIEFEGLAYLSKGGKLYVMGDETATPAAAGKAVSGK	HP	HP	hypothetical protein TRIPP_13 [Paenibacillus phage Tripp]
	H3_R3_90	90	MKIQELIAWIEQRAPGTYFPFMFPTTGPDACSVVTLQAGGAKDRDTGVSFPAFQVLVRGAARDFEETEARAYAIFNTIANRKEQRIGAESVVVIYPVGSVPFFIGIDEVQRPIFSMNFNLIIRP	HP	HP	hypothetical protein SCOTTIE_11 [Paenibacillus phage Scottie]
	H3_R3_91	91	MSLDFDISDFLAKTQASVTSVMQAGKAGMQDSVDDLARIGTDIAPIDKGTLRRTVDTKVKASKDSVVGEVSFSAVETSKRGRFNYALWTHEMTYKLGEQSQAAPGVDGYSVGNKYLSRPLYGEQSKYWKWVADSIRGRIGR	HP	HP	hypothetical protein C7CDELTA_10 [Paenibacillus phage C7Cdelta]
	H3_R3_92	92	MPLIPMRQTLHVERGSGELDKWGNPKPGASTEYKCRADEGLFVTDDMQARVTGKSEVANVKFLLDRLADIRPDDHLKYVNELGKKYEGRPKKVRVLRDIGGKALLTEVLL	HP	HP	hypothetical protein TRIPP_10 [Paenibacillus phage Tripp]
	H3_R3_93	93	MTVNINAADEYITANCIDVQDWLESDTERKKRLITVSADTLSRRYPRLTIPDNAVYEFANVLSVKFNDTYRHASNGVQSYSVTGVATFSFYPVEKDVNQMVTQKVLDLIGDENDVDLRLRRVGMGVR	HP	HP	hypothetical protein SCOTTIE_8 [Paenibacillus phage Scottie]
	H3_R3_94	94	MALTLPEAAKLSTDTLQKGVIETFARSSAVLEMLPFMDIVGNSYRYNQEAVLPGVGFRGVNEGYQESTGVVNQLSEGLVIAGGDVDVDRFIVQTRGNVNDQRAIQTQMKTKALALTWTKTFFKGDVAQDPKSFDGLQKRLTGKQVIDGKSGELTITMLDELIDAVEGQPDVIYSNKTMRREIKRVIQDHHGYTESEYDKYGRPVISYGGIPIRFIETDAQGNEIIGFDETGNATSLYAVRFGPEQYVSGLQNGTINVRDLGELNEKPCYRTRIEWYSAMAVFHPRAAARLSGVIKKDGGSGAPKPAAKASK	major capsid protein	major capsid protein	major capsid protein [Paenibacillus phage Scottie]
	H3_R3_95	95	MEKTYRLPLNLQLFAEGEGGEGGEGGEGGGEQTKGEETTKTFTQEELDKIVADRLARERKKAEKYSDYDDIKTKLTEYERLAEEKRLADLSEQERLAEAAKKHEEEKQALASELEKVRGEIEKERITNEFIKAATGKVAYVDAALKLVDLSTVKVEDGKVTGMDEVVDGLLKANPFLANKPQQPIGGGTNPSGDSAQVDTKDMNPFQLLKMGYGTKA	scaffold protein	Clp protease	Clp protease [Paenibacillus phage Tripp]
	H3_R3_96	96	MSHIPEPSYDYDVDELVNAYKRALQKVRNELNGMELVGMRRAIVLTTIRKIERILADLVDESDSWIEENIPKAAADGVIKTLIALEIVETVEEAIKAVKLSKISENMVAAAIADTQADVLAVTQNVERKVRSAIKKAYADSVRENMAAGINGRRTISRDALDRMRQELGKSLDSGIIDAAGRRWRPDTYVEMLTRTKMMNTYREATTISALERDVQYAIISRHGATDSCSNWEGKIIKLTAEAPGPYPTYDQLRATKEIFHPHCKHTFTPIRSARRYEDGEDDPDES	minor capsid protein	minor capsid protein	minor capsid protein [Paenibacillus phage C7Cdelta]	Phage minor capsid protein 2 ;Family of related phage minor capsid proteins.
	H3_R3_97	97	MRLKDIFAVGEYFPTEQKRHKKRIERYKENQKLFKGAHYDVFERVHQRLTQSQRDTVYITANFPGLICKKSADFLFGETPTFSAGNGKDHSPEQETIERLVQENRLHIINYESALGNAYRGDAFYKVRYSQHYDGFLDESIDPYRVIIEQQKAEYVFPEPLPTNENLIFAYHIAYPVLFERDGKDDWQLFVESHYPGLIKYRKLRMEPITYNVDNKVKQWRIYAEIPPKEGEKREVTTGVPFPLVVHVPNYGTDESWEGIDDLSEHKAIFDEIDNRLSQIANILDKHADPAMAIPTGSLEEDDDGQPIFRAGRDKIFEVDKDETFTPKYITWDGQLMAAFKELETLLDFLLTTAELPPVALGRDNSGTSHTSGAAVKFRMNSLLAKINRKRQYYAEGLA…	portal protein	portal protein	portal protein [Paenibacillus phage C7Cdelta]	Phage portal protein, SPP1 Gp6-like ;This protein forms a hole, or portal, that enables DNA passage during packaging and ejection. It also forms the junction between the phage head (capsid) and the tail proteins. During SPP1 morphogenesis, Gp6 participates in the procapsid assembly reaction. This family also includes the old Pfam family Phage_min_cap (PF05126)
	H3_R3_98	98	MPEKFRYYDESDIYDQYGRTIPMDLYAFWDIAQGKNRRSDYNAIVTIGRCRRTGVLYVLDAWAQKCQAHVALKVAVEKIIEYEHRVFVVETVGAQFDMYRQIQEELSRLKIYRTRIKSFSSKTKKEERIESLEPLIESGFLRFNRSHRLLLEQMEQFPGGTHDDLPDALAGAVDIAGGKRRRKKSYYKKTTGTIRR	terminase large subunit	terminase large subunit	terminase large subunit [Paenibacillus phage Scottie]
	H3_R3_99	99	MTWTGTEWLKREKREELIRKYTELIDAMAANQNRLTESELAELDEYLTELERLERIHRGERNLLYFAWEYFSETRNPGNPGNWDSFELEDVADAPQFHKEICDEMNRISYVKRNGKVAVAAPRSHAKSTYLSKANPLHEIVYRLRKYIIVISETPTVSSANLEWIANQLKHNEKLRKDFGPLLHPKQQMNPRDNTSEFVAWEPMEDDRQHQICKVEAASTGQALRGRNWNGVRPDLVICDDLEDKRNTNTEQLRQELFDWFTKVVVPLGDPAGKKTAIIYMGTVVHVDALLIKVMKRTDFKTKRYKALIEEPNQTDLWEKCRSIYLDPERPEDERAEAAEAFYLEHKSEMDEGAVVLWPEVQPLWKLMRW	terminase large subunit	terminase large subunit	terminase large subunit [Paenibacillus phage Scottie]
	H3_R3_100	100	MNKLHVAASVLIGIFIIAFAAVLIFAIRLAGLSPGDTALLIIVYALTILSAIRGLRWLR	HP	HP	hypothetical protein SCOTTIE_2 [Paenibacillus phage Scottie]
	H3_R3_101	101	MEQVESAQAYIKRALEEKIRKDIEAIAYSLLREGQRFRVEEGNAYKYCGILEHQIDGELIDKWYGDSKTQVYLDFIGEHFSDE	HP	HP	hypothetical protein SCOTTIE_1 [Paenibacillus phage Scottie]
	H3_R3_102	102	MTFKKLLSTEQYTAIGYLALPKKGGKTYAEIAEICGVHPNTIGNWRKDQMFEAELKRQMVRNSQEKLPELIDSLTEIAIRDGNAAMAKLALQINGMLTDRIEVETTGPDQVDVEALNQRLAAFKDRRTQ	DNA binding domain protein	helix-turn-helix domain-containing protein	helix-turn-helix domain of insertion element transposase [Paenibacillus phage C7Cdelta]
	H3_R3_103	103	MAYHFIALEGVGDRRIAWHYASEGKLDKETLRAFVAKAKGMTGGIHKIQTDSTSWQSVVDRDSYFADVLVTRDADEFIRKCRLLDRLRYLQRWVDDMSGFTGFYIQRDLADAKREIREIEKELYHRGGVIRKEDGNHDV	HP	HP	hypothetical protein C7CDELTA_86 [Paenibacillus phage C7Cdelta]
	H3_R3_104	104	MTVRLSYLENDDLIVCGDDILYKQGAIALVKRGLQEPMFTLKGYVQVDIDYEEEH	HP	HP	hypothetical protein C7CDELTA_85 [Paenibacillus phage C7Cdelta]
	H3_R3_105	105	MYVTIFAIITAIAGGIVIYALYYDTRNYRQFMKVMTESERRMREFDDEYEEVSDRIAEGREGMKRGKRLYDR	HP	HP	hypothetical protein C7CDELTA_84 [Paenibacillus phage C7Cdelta]
	H3_R3_106	106	MAQCQINVDSQLLHQLFLGNSQDAGVAKLLESVLNQVLQAQVSEQVEADRYERTENRKAYRNGSYPHGLHTRVGTITLSVPRIRGGKFTTELFSRYQRSEQALILAMMEMVVNGVSTRKVSQVTEELCGTEFSKSTVSDLCKRLDPIVTAWNNRSLADSLFPFVLVDAMYLKVREDGRVRSRGIMIAIGVNTEGYREVLGLMLGDTESEASWSEFFSSLKGRGLRGVDLITSDDHGGLVRAVRQQLQGVTWQRCQTHFTRNVLEASPKALKDEIHGRLRSILDAPDTGTARFLLKQTLAAYEDKAGKAMGVLESGFDDATAVLMLPERYRKRLRTTNSVERLNEEVRRRERVIRIFPNRESVIRLIGALLMEQDEKWAAGKKYLDMTEYMEWRKDRPKS…	transposase	transposase	transposase [Paenibacillus phage Vegas]	Transposase, Mutator family ;Transposase, Mutator family.
	H3_R3_107	107	MTKKPFAPVDNYVEVHRALFTLYTRLPDFKAQHVLMYMYLCDRYNVQYGYAYPTQAQMCEDMGIGVNMPGQLAKTLKKYGLIDYKRPALGANYVYYVKAPVTDQEEFYRKYPEANRGNSGSDSEDLTAWL	HP	helix-turn-helix domain-containing protein	hypothetical protein [uncultured Mediterranean phage uvMED]	Helix-turn-helix domains; A large family of mostly alpha-helical protein domains with a characteristic fold; most members function as sequence-specific DNA binding domains, such as in transcription regulators. This superfamily also includes the winged helix-turn-helix domains.
	H3_R3_108	108	MKNDYLYCYSPSMFHFLRSRGHRYICVGINEKTGGKFWLFEKADVVSRSLDLYDESKQPK	HP	HP	hypothetical protein [Sporosarcina phage Lietuvens]
	H3_R3_109	109	MDREQLVNFILSNVMSPDDVREECNISRQRLNDLNKAGRISPIKNIGKAGLYLRQDVERLRKELKENAKYKSNVYK	HP	HP	hypothetical protein SCOTTIE_86 [Paenibacillus phage Scottie]
	H3_R3_110	110	MGKTEQAGQKSKVSGGLRPFLPPTVLYAYRTLYYVYSQVFSEGGTDVDIVELLTCGVLALTAYFVIMTIITIAKTRK	HP	HP	hypothetical protein SCOTTIE_85 [Paenibacillus phage Scottie]
	H3_R3_111	111	MLTNVCSFVIIFVEGTGNVLQKGGCTVGQLRKILTPYCHRSCLHRCLLKLPNS	HP	HP
	H3_R3_112	112	MNDRITFCEAVTDIIEKNISDRSERISEVEALTDAYVDSTGGTPEPLQLERLADYLLLEELNNNYSDKVTQTEYPFFSERQLDRRHKKETTVKAEEYIGMDGRNHKAGKRRKRNKWETSFIDKNAKILNAERKAQYRKDTAPGPISTYYI	HP	HP	hypothetical protein SCOTTIE_84 [Paenibacillus phage Scottie]
	H3_R3_113	113	MGSVKIDIHEKDRKYTQTYALNTPKGVARLLRDRYRIAERRFKGDTAASDILIDLSSAIESAGLTQRQAEALALVHGKWQLTHQEAAKVMGVGRRSVTQFVNEVYGKLAAIYKRWNYGEIIVEYTETEGERDIER	SigK-like protein	RNA polymerase subunit sigma	RNA polymerase subunit sigma [Paenibacillus phage C7Cdelta]
	H3_R3_114	114	MFTYVELFAGIGGFRSALDQLGGICTFASEIDKFATISYRAMYDGAPELHGDITKIDAKDVPEHDLLVGGFPCQAFSVAGQRKGFGDTRGTLFFEIARIARAKRPKLMFLENVKGLLSHDKGRTLDIMVQTLNDIGYAVDFSILNSKFYGVPQSRERVFIVCSRDVEPEAWSIEGNGVLAKAKRRLQAMGARTFNFDWPKNGEVMTRLRDILEPEVDEKYYLSPDKTLKLSEEISSKSDSVRVVGRLAEVNGHDICKRVYSAESVAPTIPTGSSGNTTPKILQRPRGRNSSGRVYDVAPTLTTSAYEHNNYVLEKFTVIQKTHSTTTTVKYDETGTLQAARLDKVPQVVTESTSRYRIRKLTPRECWRLQGFTDDQLDKARSAGVSDSQLYKQAGNAVT…	modification methylase	DNA methylase (cytosine)	DNA methyltransferase [Bacillus phage SPR]	C-5 cytosine-specific DNA methylase ;C-5 cytosine-specific DNA methylase
	H3_R3_115	115	MEIVAKNPEDVTPEDIDFLRQNYTSMGGLLPKGFNGGAFFTPTHVARFMVGVIRNLYEGFPENMRVLEPSVGSGVFLEHLPPDAEITALEIDETSARVTQLIYPHADVILGNALDHDRRDYYDLVIGNPPYGETVETEKEYLTLSKKKGIYRGKSEAAFIELAIRAARPGGYIAFILPTGISFAGHAKKVRKLMYETCWQVATIMLPGETFMHTGTTIPTQIIILRKAPPGTPLIETVTKRWASNFRRGGLEDISGYGGRFLAGQTPAYFAKITDIGWDAKGKTTDKWGDGKTQLDDLLGDFKGTLIRDNLYPHMPSWHTTKDCEGFFFSHGNDTCDGLSDAERTYPEGPYHWNELTLGAGEETVVGGVEWSTSDFSWQDAIVENWAS	DNA methyltransferase	N-6 DNA Methylase	DNA methyltransferase [Paenibacillus phage Tripp]	N-6 DNA Methylase ;Restriction-modification (R-M) systems protect a bacterial cell against invasion of foreign DNA by endonucleolytic cleavage of DNA that lacks a site specific modification. The R-M system is a complex containing three polypeptides: M (this family), S (pfam01420), and R. This family consists of N-6 adenine-specific DNA methylase EC:2.1.1.72 from Type I and Type IC restriction sys…
	H3_R3_116	116	MPKVEIEVWANDGARSGEPYVSTDVHGRLRLSAGLIDMLSCRDMPIKLYVGYDKANKRIALGKEDVIKAPDANPVLFDRTRHYGWARRFYDKFGIPAETARYYYDGKYQGWLMFKRDGYDAPDGRGQ	HP	HP	hypothetical protein TRIPP_81 [Paenibacillus phage Tripp]
	H3_R3_117	117	MPTLPNIALTGKLRAGKDTVAEYLIERCGYARYAFGDGVKDDFHRDNPAVPRHPKPRAAYQEHGQTMRERYGHDVWVVRTMSQIAARKDGRPIVITDVRQPNELIWVKSSGYVVIRVNATDGLRILRAVESRDHFHYADLMHETEKHIDSFAVDYEIDNNGDLFDLYEQIDDIIVRARREHRNHLV	ATPase-like protein	deoxynucleoside monophosphate kinase	deoxynucleoside monophosphate kinase - ATPase-like protein [Paenibacillus phage Tripp]
	H3_R3_118	118	MENVKYRKVKRAAKVGEKIRAVDAKPYWGRYYENGDKFEVIKTCANGVLCRRIGDEDEEGRLYTLWSSEYVVLEPIEEPDEISDIKNEMERLTGELATLALRVSKLEEPKSPQEIRDEIVAKAKTDIEGLAINEYGYVHFIRHFTDSNPPFYRVRHFGASFAEYIVNRRKKTVVCLLRSAFKKEIYARGIAKCAPGDVFNSHIGRAIALRRALGLEVPAEYLSVPNPTEIREGDIVGYTHPLIPLVYAAEVVDHNSWFISGSRMYLGVDYARGRRIIDDSREEGALDAYLA	HP	HP	hypothetical protein TRIPP_79 [Paenibacillus phage Tripp]
	H3_R3_119	119	MVTIYEVAKYFIKYANSRRELLCHLKLQKLCYYAQAWYLAFFGESMFDDEFEAWVHGPVNYKLYLDYKKFGWSPIKENTEGFQEDSIFDDNQLHVLDQVWERYGRLDVKVLEALTHGEDPWKKARMLLENDPYSPAIIVKDDMMSFYRGKIKEE	HP	DUF4065 domain-containing protein	hypothetical protein TRIPP_78 [Paenibacillus phage Tripp]	Protein of unknown function (DUF4065) ;This family of proteins is functionally uncharacterized. This family of proteins is found in bacteria, archaea and viruses. Proteins in this family are typically between 155 and 202 amino acids in length.
	H3_R3_120	120	MKITFTHGEDWNIWVIVNRKTGGCMAAGKSAYRTEGTAKWALSYWSNRLKRNREDYVIIELTGEDMLQLLRRKSAPTLDELCASINDENRHEGIDFGEPVGEEIW	HP	Antitoxin MazE	antitoxin [Paenibacillus phage Tripp]
	H3_R3_121	121	MSDAGDMTLEELYDHANRLCRKHWATEYTGKIELVNRDWKRRIGYFTGYDDGTTVLRFSRKVNASLPISEVLDTLLHELVHWYLFTQGLPCGDGDEDFVKEALRVGAPISGTREAQRAAYQYKKYTEES	metallopeptidase	metallopeptidase	metallopeptidase [Paenibacillus phage Tripp]	SprT-like family ;This family represents a domain found in eukaryotes and prokaryotes. The domain contains a characteristic motif of the zinc metallopeptidases. This family includes the bacterial SprT protein.
	H3_R3_122	122	MFSAKKEFEQSLIGNAVYISGYDKDGYEWDALALVKKVSEDTMTVVLDTGDIEVVHIDDFDAGLKMEVVWERE	HP	HP	hypothetical protein TRIPP_75 [Paenibacillus phage Tripp]
	H3_R3_123	123	MIYGIKVDDYILATYDTPEEAYEAAKFGYEYLWLTSEESCKSWRCETCWGKGH	HP	HP	hypothetical protein TRIPP_74 [Paenibacillus phage Tripp]
	H3_R3_124	124	MDTAEYTESLIETITSKQEFPAEKITHEAILKALDNVGLPDSDYRGEVQLMFENTLTKLAHLNVKLASYLIQKGDRLAQGIIAPVERAKFTVVDELSDTTRGAGGFGHTGVQ	deoxyuridine 5'-triphosphate nucleotidohydrolase	dUTP	deoxyuridine 5'-triphosphate nucleotidohydrolase [Paenibacillus phage Tripp]	dUTPase ;dUTPase hydrolyzes dUTP to dUMP and pyrophosphate.
	H3_R3_125	125	MTLEDYVHTLEYLIADLQRCIDIKERDLDLYRKRLDEYRLELEEIRYKYRNHEKQRK	HP	HP	hypothetical protein TRIPP_72 [Paenibacillus phage Tripp]
	H3_R3_126	126	MDRALERFGQHVTDHLSPSTVKRIVAGNGKAEKEDVAEEVRKLLGLPLDHVFASDDESDACAVVLAWLIQNGVIDT	resolvase	resolvase (RuvC)	resolvase [Paenibacillus phage Tripp]	Crossover junction endodeoxyribonuclease RuvC ;This entry includes endodeoxyribonucleases found in bacteria, such as RuvC. RuvC is a small protein of about 20 kD. It requires and binds a magnesium ion. The structure of E. coli RuvC is a 3-layer alpha-beta sandwich containing a 5-stranded beta-sheet sandwiched between 5 alpha-helices. The Escherichia coli RuvC gene is involved in DNA repair and in…
	H3_R3_127	127	MDGWHARPEVFDDELDAQLHEWYANDLKYKKVWPPRDVPYFSPSSSNSDPRELYQKINGAKRDVVQKPPYQGRWQRIGTAIGDVIQRDILIAERHLDNPVFRFEKNVDRTPMFEEFAKKSHVITHLNKKFALYGTCDGILLYTSKDGETVRVGLEIKSKQTTYSQTSLYSMREPKDDHVKQTVCYSIMYDVDYYILFYVNASKKGWNMSDEDYAKSPDIRAFGIYITDTMRSDVLDTFAGVLEHISKGIPPALDIEKWTFNNYKRACALSLTDEEVDDIKRKSDRMLRSSLPDWKKSVYRDCVEYITTVRSEVTETAQEETAS	HP	HP	hypothetical protein TRIPP_70 [Paenibacillus phage Tripp]
	H3_R3_128	128	MREIYTVFDLETTGLDPTKDQITEIAAIRTDLIREYGRLDVRITKNSGTKLTPEIINLTGINESMMRGGIPEELAIPLLACFMSGSIVVAHHAPFDLSFLARYLVEPSSFVCTRVLSKLVEPGESASLAAVAERRGIELTGHHRAMADVEATVKIFQQLKAEADALGIRYYNVLINDEKRPLTYIPKLAKVIDKTKGEIVSRKQ	DNA polymerase III	DNA polymerase III	DNA polymerase III [Paenibacillus phage Tripp]	Exonuclease ;This family includes a variety of exonuclease proteins, such as ribonuclease T and the epsilon subunit of DNA polymerase III.;
	H3_R3_129	129	MYYVIMIDDIPYMKEGCYIPTYETVDAAEKWARKLSTFGGYRNSKIEVTRATFKPITTVSEGLRK	HP	HP	hypothetical protein TRIPP_68 [Paenibacillus phage Tripp]
	H3_R3_130	130	MITDDNYHTVVRKLITSNEKVPKGTNLQNLPAKGAGVRVRNCFIPRKGFTFIGADLGQIQPRIMAHIMYVKYGDNSMRQIFVDGVDLYTKMAMMTFGLPEQVCLDKAWYDPVSGQGGFGGEPPATAYYPRKMMKTGQLAVSYDQSPRAFAKKMNVTEDVAHMFFENFDETFPSFKPMVKDYREMMKRDGYVETLFGRKRRFPDFNEVAAFVKRNEQRLYRLYSERKRLQNITNPRDADRKRLTAVQDEIDILSAKRGLVGYWIRAAFNAVIQGTGADILKLIGIRNAAVCRERGWEMNASIHDEIKNSIPNDQFTAETIDLINEIMMKTVELSVPLVTDTVIEPCWMQTYKPEEWDFAGCRPIIEKYDEKGRVYDDYDERLQAAKGVA	DNA polymerase	DNA polymerase A	DNA polymerase [Paenibacillus phage Tripp]	DNA polymerase family A ;DNA polymerase family A.
	H3_R3_131	131	MYFTFYQSNPGGFTIVNDSVCDVVIIETDTADQANKKAEEIGIYFDGCSTGNDCPCCGDRWDAQYSDDKGTEEPELYGVPVYEVKSGLFRSQAYIYHLDGTKEVVNFRDN	HP	HP	hypothetical protein TRIPP_66 [Paenibacillus phage Tripp]
	H3_R3_132	132	MGKLREINGGVFREVDGSPDVGDFIVYDEVPAHSYYLTAGKPYEVIETGYHDGNYVLIEDDENEEYNAINDDFTVLKRVSQAGALQYLLDQRKAEVTELEKRLEEEVGRRLKVGDYAKIIEVYPCDSSYGAAVGDIVQVTHTDYSDVPYKCKGPKYECWFCTRQLKRATDEEVAAAKQEEKWAKIGRKVNEFKVGDIVRYEYKSKNNNAIGRSGFSGILAEIDDTRLGFKRKIDLVHLVKPSFVDDDHDTWAKLGDVALVVTVENRIDQ	HP	HP	hypothetical protein HEATH_58 [Paenibacillus phage Heath]
	H3_R3_133	133	MPELDRFNPDDTDPIVASCASCDGEIYEGDSVVLTTEGDFVHDECFAAFARETYRSASGTIDANGRII	HP	HP	hypothetical protein SCOTTIE_58 [Paenibacillus phage Scottie]
	H3_R3_134	134	MAHYSEQRGKASQLAAKLALVSSGWVVAEPETEEPYDLIGRDPVNGEWYTFQVKTIRKRYDRGGDLVVYAKKNNGEPYSKSDADYIVGVLGEEDESPRVFYFVNRGIGEYWASEARAAARWQELPLAFDRELVACPS	HP	HP	hypothetical protein SCOTTIE_57 [Paenibacillus phage Scottie]	PD-(D/E)XK endonuclease ;This family of endonucleases includes a group I intron-encoded endonuclease. This family belongs to the PD-(D/E)XK superfamil
	H3_R3_135	135	MNFREMWEAALFATVVGGTMMAISAAWILLLSWLKVVIS	HP	HP	hypothetical protein SCOTTIE_56 [Paenibacillus phage Scottie]
	H3_R3_136	136	MHQQIENSFKYHSPKPGQPEKYTELREEAKELAYLINEICPNSREKSLAITNLEQVVMWANASIARNEVSE	HP	phosphomannomutase	phosphomannomutase [Paenibacillus phage Scottie]
	H3_R3_137	137	MGVREWLKEREEERKKRANGGNDGLPEGVTRYVRLGSELADGKVFALLAGPDDWYFYHVHEDGDFATRTTFVKKHTCLHSPKDVGADFGEFAKRNPSVCLSCRANAKRKLYFMVPVYDFEYRTWRILDLKEFHAMNLIDDYDKLEKAAKKFAKDYTLVGDVVLIQKTSDGKSYSLTSADIDEEILVEAQKFIGTDEIKYAELANFRDEEDIRKILEEAAEFDDSKVDVYVLRERFTEPDDVDPKF	single-stranded DNA-binding protein	single-stranded DNA-binding protein	single-stranded DNA-binding protein [Paenibacillus phage Scottie]
	H3_R3_138	138	MKIEVTHHAVEKAVTSLRINRKIANEWVRSNVKKARYIADIIAEDGTPSRLFAGGGVLFILAQDNDIVITLYPGDNPINIIRQKVESVTQKELRKVERKERRHQREAKIAKLELAVERAACLLRAEKTRSQSVKLAMAARVAAIDQYIEQLDHDLAEVQAEKRRVAKAVAAYMI	HP	HP	hypothetical protein TRIPP_56 [Paenibacillus phage Tripp]
	H3_R3_139	139	MDKSKLNTLALKAKLGCEESLWKIKAELIGEIHKMSNHNWHSIRNEAKFEESCFTRIDSAVRAFDPRKGNFYNLAMFKINSCLKESRKRFSETPVVISLSEKRSEIELESTVIDDSAVIDDGLMVNEKIALLAEGDPRKEMILKLWASGIDETKYIARVIAKNCGGKISSNRTYTHRFRARCRKALA	HP	HP	hypothetical protein TRIPP_55 [Paenibacillus phage Tripp]
	H3_R3_140	140	MYIDVLYELEQFDWRNVRPAVDSFIASSPFRTDDDTPSFFVDLREDSDYYGCWHDFGGTDPEWTSGNFTKLLSFLMDVSYREADEYLRRKYENDEQQETPVLRRVRLSAERPRKPVLHVGLLEEYRHDHPYLASRCITAGVQREMQTGYCPSKNAVTIPWFGPNGQLLNIKYRSVTGKKFWYVKGGRPIKELVYGIDYIYRHRCRRAAIVEAEIDALTLMSAGVPAVAAGGGVINKEKAAVIIRSPIEEIFVMSDHDDVGQALKREVIRMLGGDLRVGVAGFPKRYKDVNEVAQAEGLQKLREYFERRKLCKKFLS	DNA primase	DNA primase	DNA primase [Paenibacillus phage Tripp]	Toprim-like ;This is a family or Toprim-like proteins.
	H3_R3_141	141	MSVHGEQLLSKIVDTNDVLALKKYGIERYHFATEPEWAAYDFIVRYASKNGGNAPSYATYVSACPDVTYIPDVSDSYEYLTWELKDRAGKKMVADLFNPTKGKRTSEVEEKFSELSFDEFVAWFTKESDRIKETLNVGTGTKIGRTLDEMSADFLREYKRREAGKSFRLWKTPFEALDREIGGFYSGDIYGIMAESGRGKTYLLIAIVDKLLRQGASVLVKSYEVKEYVWLARLISVATAVDGLFKDEETQTPLGIPNKAILSGKLEDFVRENFEDVVSKLADYYPGKLYFQGKGGSELTRTLDDLERELQTTKVDVVILDPFYGLSDVYGRNANKTAGGAAEYAASRFERIVGENDVVGFYSIQVTVEKKRLDEEEQRELKTPKRDQVKTTKRLLDIA…	helicase	DNA helicase	helicase [Paenibacillus phage Tripp]
	H3_R3_142	142	MSHSKNCILRQHCKNADTDLCNRMCSYYVGLHGYNGLGGRYGAANIPTEYQFITLTSSPAREVQAKIYDFLKSYVGTFPRQFEADAEPIKSLYLRSHTTGTGKTTTACAIATEYLICHYIGSLRRGRQPLERPVYFLDVNAWQNDYNEFNRRNIPEHIGEAASARYYAAQKHAMEVPLAVLDDIGVRDSTEAFRGDLHRLINTRVTAGLPTVYTSNIPLADLNEVFREPSPRLVDRIRDRCAELIFVGESKRGLRR	DNA replication protein	DNA replication protein	DNA replication protein [Paenibacillus phage Tripp]
	H3_R3_143	143	MKTKAYVVDAWQFKIGFCKGGIWTSLPMSDDELTNFMERLREMGIFDPIVMVYDASALYKKTIKSLWTEDTRLRLVELNNFLLELEGG	HP	HP	hypothetical protein TRIPP_51 [Paenibacillus phage Tripp]
	H3_R3_144	144	MEIAKLVLNRNGKFAIEFDTNQEVLNVLAPIVSQIFSTQQLADTSKLRAIKRGTVPKTDNIQLRLAQPKTPQLRLTPRQERELETLWLDIRSAVEYFWKLCRTNRKQESKSRVYKELFDEFEEVTGYRAKRKMTLGRVDPRSLVLNTLIREGKGPEFLSFVRSKARVFNSELIRI	HP	HP	hypothetical protein TRIPP_50 [Paenibacillus phage Tripp]
	H3_R3_145	145	MEKKQLTVEELMKLEMDELQEIIENNIKEAEVLLNIIRRV	HP	HP	tail protein [Bacillus phage BCP01]
	H3_R3_146	146	MTKVAEKQTGELSSDLATLTAEINAYKRVAGEAIFEIGRRLKHVRREKLAEERGGWNTWCENDLGMSRRYANMFVRVTDELSESGKTSSHLGVEMLYQIATLPPEERTKPHTIPSTGQTKTVEDMTVRELREVKAALKAEEKARKEADERTEAIRDTLEAIRQQPPKTEYVPDPRVSDRLKRYEAKYGDIDGIVTDRISNHTEVDGAAAQFADDVQTFLLNYAHLTTFKASFTGISDEAYENYVTSLDALKEFINGMQRVLDGAPRGKAEVIDINDVRVM	DNA methyltransferase-like protein	DUF3102 domain-containing protein (DNA methylase)	DNA methyltransferase-like protein [Paenibacillus phage Tripp]	Protein of unknown function (DUF3102) ;This family of proteins has no known function.
	H3_R3_147	147	MSWGCLGILVAKIKSDDWRNLPIEKWNVRTVHAYFIEMNRELYDAEYVPMRNWKFEQGVIKRNLKSYGPEVLQKVFDRAFREYRPSRKYPILTAGFVLSYMAGRILPQVLAAEKKTEEQETDISELSSWL	HP	HP	hypothetical protein TRIPP_48 [Paenibacillus phage Tripp]
	H3_R3_148	148	MASKKIDIRLTENFRLRADDRNFIIMERRFTDPTRSPNWEGLKKNGKSPEPRETWRDSGYYKLGQFGLMAAIEDVIIREGNNRGSAVGSLGQLLAEYQRIADEVRDTIGTNWHELGVPRYFGSEN	HP	HP	hypothetical protein C7CDELTA_39 [Paenibacillus phage C7Cdelta]
	H3_R3_149	149	MEDIWDIDDWVEEATIQKVYTFSPKDVATALGLPLHVTAERLFQLVNRGKVTSHFEVRCPICFSATPVDLEILAADPTCACGEHVYEVTPELIYVFFKIRPEYINWVQKQNENYRGIRRFTNR	HP	HP	hypothetical protein C7CDELTA_38 [Paenibacillus phage C7Cdelta]
	H3_R3_150	150	MNNNLMSVESQTEYSITSGQTETRIFIKFYVEAVRSGMVADIGPERLQTLIVLASYMNEKGECYPTQEMIAKSLGISRESATRRIRSLRKYKWKGRNLIEVKRTRDPQTQAWANTIYTILPVSNLGIFDGDRK	DNA binding-like protein	helix-turn-helix transcriptional regulator	HTH domain containing protein [Paenibacillus phage C7Cdelta]	Helix-turn-helix domain ;Helix-turn-helix domain.
	H3_R3_151	151	MNLSTMLRESAGKTSGVVYATGIMKGREVLRMVADCRAQETIRETTSRILSEGRR	HP	HP	hypothetical protein TRIPP_41 [Paenibacillus phage Tripp]
	H3_R3_152	152	MSRWQRLAEMDLINLFPYIVGRIEGIVESQLADDNTKINEIKKILLALNEELDGRYSE	HP	HP	hypothetical protein C7CDELTA_33 [Paenibacillus phage C7Cdelta]
	H3_R3_153	153	MGCDIHLFVEKKVNGAWKVLKGINEPRIQDLCSTLQKAKERGADTLWLEDWIKEEKEGTCDFVNIPRNYRLYAALANVRNYDRITPISTPRGLPSDMSRVVYEQENEWYWGHDHSWLTAKELSEFDWNQKIKFEGFVDDEQYSEFLENGVPTWWHFEQRSWGKPYKHIQWTETLKDCVDTFYTWSIPKLIELADGDLESVRIVFWFDN	HP	HP	hypothetical protein SCOTTIE_38 [Paenibacillus phage Scottie]
	H3_R3_154	154	MIEIASKVLAALDEIKNASIADPEQAITICYKL	HP	HP	hypothetical protein SCOTTIE_37 [Paenibacillus phage Scottie]
	H3_R3_155	155	MTAVEKAIVDIIAAQVAEAEKRILERLSAATGRTLTFTEACEYLRISEYTLRQLCREKRIPHRIIGSEGSKKPRYLFSTVSLDRWVREQEERNYRL	excisionase	helix-turn-helix domain-containing protein	putative excisionase [Paenibacillus phage Wanderer]	Helix-turn-helix domain ;This domain is a DNA-binding helix-turn-helix domain.
	H3_R3_156	156	MVTIAELRARNGKMTQTELAKKIGTSQTTISAWEKDISVISAPHLRRLCLFFNVSADDLLGIDLMVKKCM	putative Cro-like repressor protein	helix-turn-helix transcriptional regulator	Cro-like repressor protein [Streptococcus phage 315.3]	Helix-turn-helix ;This large family of DNA binding helix-turn helix proteins includes Cro and CI. Within Neisseria gonorrhoeae NGO_0477, the full protein fold incorporates a helix-turn-helix motif, but the function of this member is unlikely to be that of a DNA-binding regulator, the function of most other members, so is not necessarily characteristic of the whole family.
	H3_R3_157	157	MSTTGEIIKLLREQRGLTQQQLANILGLKTYTTITKWESGDNFPKGKDIKRLSEFFKVSSDYILGLEKSNSCMLKTSDYPFYPISISAGQPIEVNTITEDNVETITLPDDMMGKWAGSEDIYIMRVNGESMNKVIPHNSLIVVKNIELSELNNGDIVIYSNGNEYSVKRFYNDKVNSRVIFRPDSTDPSFTDYLVSYGNISEIKIHGKVVVYVVDSD	helix-turn-helix domain XRE family transcriptional regulator	helix-turn-helix domain XRE family transcriptional regulator	helix-turn-helix domain XRE family transcriptional regulator [Paenibacillus phage Fern]	Helix-turn-helix ;This large family of DNA binding helix-turn helix proteins includes Cro and CI. Within Neisseria gonorrhoeae NGO_0477, the full protein fold incorporates a helix-turn-helix motif, but the function of this member is unlikely to be that of a DNA-binding regulator, the function of most other members, so is not necessarily characteristic of the whole family.
	H3_R3_158	158	MASIEKRGNNSWRLIVEAGHSPNGKRIKRTKTVRVEDQSLLRTTKKLRDFLETELHKFKIEVESGAYISPEKMTFATFVEEWREKYATKHLSHRTLHVYEQNLKNRIIPTFGHLRLNEIRPIHIVNYIHSLEKDGVRGDRKKGGLSSSTIQYDHKIITNVLTRAVE	integrase	integrase	site-specific integrase [Paenibacillus phage Wanderer]	Phage integrase, N-terminal SAM-like domain ;This domain is found in a variety of phage integrase proteins.
	H3_R3_159	159	MPYDELEVEQLLGALQKEPYHWRIMITLALTTGMRRGELLGLEWKHVDWKNGVVSIEQSLTHSEKGKVIIKSPKTERSRRNVALPSSVLDELKDYYYYCIREKENLGESWKGCVDVEGNQRNFIFSHLDGRPFHHERPSFWFRLFVKRHGLRYIRFHDLRHTSATLLINQGVHAKVISERLGHGNITTTMNTYGHLLRTADKAAADKFESIISLKKQEN	integrase	integrase	integrase [Brevibacillus phage Davies]	Phage integrase family ;Members of this family cleave DNA substrates by a series of staggered cuts, during which the protein becomes covalently linked to the DNA through a catalytic tyrosine residue at the carboxy end of the alignment. The catalytic site residues in CRE recombinase are Arg-173, His-289, Arg-292 and Tyr-324.
			Region 5
	CDS	No.	AA	PHASTER	BLASTp	Closest phage	Conserved Domains (CD)
	H3_R5_1	1	MLSDLERKTLRILYNFSNLHRRMPDIKELEKKTGARVGNIFKALDGLQKQGYIEWQPRDTQSIKIINAWEKQPKGAITNTLMGRM	HP	MarR family transcriptional regulator	transcriptional regulator [Paenibacillus phage BN12]
	H3_R5_2	2	MNKYIGEIVEIIYLDRNQKITQRQIRVNGISDGIVKAYCMFSKSARTFKLENILAMNPVVNRHAV	HP	DNA binding transcriptional regulator	putative DNA binding transcriptional regulator [Paenibacillus phage BN12]
	H3_R5_3	3	MKKFLSIIMVITLLGVLAACGSKEASTSAEQEPKPSATPKESEKPKEKEMSAEEQLALEYINVYNNGKDVEAKKKFVEEKVHSDTKQLFSLGAQSTNKSKAIENPKTEGSKDYEHGGKKGKLVLVKGKKPDGKDTELIVHIVDGKVGYVYGPDGKEEKTKNAYAELRKKFN	HP	HP	hypothetical protein LILY_40 [Bacteriophage Lily]
	H3_R5_4	4	MYLLAFLCPPLAVFLSGKPGQGILSIILTMLGWVPGIVHAVIIVKDKKADDEMLKQVKLMNRMNMRH	hemolysin BL-like protein	YqaE/Pmp3 family membrane protein	YqaE/Pmp3 family membrane protein [Paenibacillus larvae]	Proteolipid membrane potential modulator ;Pmp3 is an evolutionarily conserved proteolipid in the plasma membrane which, in S. pombe, is transcriptionally regulated by the Spc1 stress MAPK (mitogen-activated protein kinases) pathway. It functions to modulate the membrane potential, particularly to resist high cellular cation concentration. In eukaryotic organisms, stress-activated mitogen-activate…
	H3_R5_5	5	MFTYKPLWKLLLERDMNKQDLRKALGFGPSTIAKMGKGEYVSLEVIDKICTYFGVPVEDVIEHIPDPEENEKTTEE	Xre-like protein	helix-turn-helix domain Cro/C1 transcriptional regulator	helix-turn-helix domain Cro/C1-type transcriptional regulator [Paenibacillus phage Dragolir]	Cro/C1-type HTH DNA-binding domain ;This is a helix-turn-helix domain that probably binds to DNA.
	H3_R5_6	6	MENYLGSVRNYYDHLSECKGSPENMFVIILRLLLWSDHSDVVIVQRVKNLVTAYEQVK	HP	HP
	H3_R5_7	7	MNTIYKVNQSRGKSVAQIAEILNNCELLLRLEIEDLGSKIVLHVITDSAVVQYTEVNKTSMIGFLSKLREYAIFADDIDDLLEEVQLWEE	HP	HP	hypothetical protein HEATH_24 [Paenibacillus phage Heath]
	H3_R5_8	8	MEKIDPYEVFTPTQVNVISCALIGRVVEIKSRIEFF	HP	HP	hypothetical protein BLOOM_27 [Paenibacillus phage Bloom]
	H3_R5_9	9	MRILKRYELTIIDLWLLIFFSYLITSRFTSNIPRYVLVVLIITILNVIMETLFNKKHTREQKALWFTVATLPFNACIVFLYIIYFA	HP	HP	hypothetical protein BLOOM_26 [Paenibacillus phage Bloom]
	H3_R5_10	10	MYLVRWGKTKSIILSMVFLMALTSFMNIGINPVVAAEKSDSKTELVAMVVKDNLERIGDLLKIKDKQKLKQALEANNNLELSVQDIQSQVDNFNTMLLGLQGQDKKEQLLKALQEVENEIVKAERASGVRTFGCSDVLGGIGLSHSFLYGRLALALGVSGPLGLGIATGAGALYYLGSLACPK	HP	HP	hypothetical protein DRAGOLIR_27 [Paenibacillus phage Dragolir]
	H3_R5_11	11	MAFHFIAIASNYAEGRRIGWHYSSEGKLDKELIRKFMAKVEDKQRNIQLGIHKILTHSTSWQSVVDRDSYFEDVFVTRDMDEFVKHISEDKELKASDVAKFIVSTMSVTQLKLQKLLYYVYAEFLRTTGKKLFKEPIVAYKLGPVVEEVRNLFKVHGSSTIDEKEDESFCFGKDELTFTPSFMRIVSSEYGITAAKCILDVLNKYKQDTASQLVTKTHRPGGPWDRVYIDGMNCEITDELIKKYHELVQ	GepA-like protein	DUF4065 domain-containing protein	putative phage-associated protein [Paenibacillus larvae subsp. larvae DSM 25430]	Protein of unknown function (DUF4065) ;This family of proteins is functionally uncharacterized. This family of proteins is found in bacteria, archaea and viruses. Proteins in this family are typically between 155 and 202 amino acids in length.
	H3_R5_12	12	MDFSPRVTVIHIDYIPIIELITAISDIHKKFSDEYLERFSSRLKNLKKQLVRDAFEDGLNIVNEDYYSLIQNYHEMLRAFIVETELEYEYADLDLRIRIKQTESIMHKLIYYKTGRSEEGKVPINKCLNDLLGFRIFIDGFDHNCNKLNDLCQTLNAKYSIKDRSNGNYRGTHVYFYSDNKAFPWELQIWNKADESTNEQSHKTHKSKREYIKWPNTYKNSKTY	GTP pyrophosphokinase-like protein	GTP pyrophosphokinase-like protein	GTP pyrophosphokinase-like protein [Bacteriophage Lily]	Nucleotidyltransferase (NT) domain of RelA- and SpoT-like ppGpp synthetases and hydrolases; This family includes the catalytic domains of Escherichia coli ppGpp synthetase (RelA), ppGpp synthetase/hydrolase (SpoT), and related proteins. RelA synthesizes (p)ppGpp in response to amino-acid starvation and in association with ribosomes. (p)ppGpp triggers the bacterial stringent response. SpoT catalyz…
	H3_R5_13	13	MNIEITDVVIVAIIVGLVEMAKGIGLPVRLAPVLSVILGIVAGVVYLAPWDLKTGIMYGIISGLTSCGLYSAGKNAVKKE	holin-like protein	transposase	transposase [Paenibacillus phage Fern]
	H3_R5_14	14	MMEIRQMLVDPSKYGIKCPNKMAPKYITFHNTSNDAPAENEIRYMIGNNNEVSFHVAVDDKEAVQGIPFDRNAWHCGDGNGTGNRQSIGVEICYSKSGGSRYYKAEDNAAIVIAQLMKQFCIPIGNVVPHQHWSGKYCPHRMLDEGRIPSFIERIKQAYEGEEDDMNRTLQLEDWQWKQLYDNMGKAWNAGLFTDWNWMVKIENRCLTVDELAWLNNHILASSL	N-acetylmuramoyl-L-alanine amidase-like protein	N-acetylmuramoyl-L-alanine amidase-like protein	N-acetylmuramoyl-L-alanine amidase-like protein [Bacteriophage Lily]
	H3_R5_15	15	MEEQFFDTALNTGIFGALFIWLLFTTMKKNEVREKEYQKTISENQEVIREQAKSFSLLSSDIAEIKGILKGKPGEGEAQ	bacteriocin-like protein	holin	holin [Bacteriophage Lily]	BhlA holin family; The Phage_holin_BhlA family is a family of holin-like proteins from both bacteriophages and bacterial chromosomes. In bacteriophage, holins are small membrane proteins that accumulate and oligomerize to form non-specific lesions in the cytoplasmic membrane allowing the release of the second protein, endolysins, to access the peptidoglycan. Most holins share common structural fe…
	H3_R5_16	16	MRSPLYNHFYYCWRNETVTLDQLGRAVEKEFITESEKEEIAKVDVKASANAE	HP	HP
	H3_R5_17	17	MDKIIQASRVDKAGKYVEALALIEKDDKYFNLLDQEVPIDETVVFDSLPMPIYTPIWDFEKKVWKEGLSAEEIDQIKNRPDPPDPLKVMAEEVKALQEALNYLLLGGEKD	HP	HP	hypothetical protein SAUDAGE_18 [Paenibacillus phage Saudage]
	H3_R5_18	18	MSKEGTPSTTPSPPALTRNDNVFEISLAQVKIVKGKSYIEAYQITDERLNKTVCGIVNSLIQADTTTIFNQFQKWFESRTADFEKEWKEWLEKMKDQGGGKFGVTSVNGKTGDVILMAKHVGAPSINDLRAYALKGEPAGQYTPTFLNGWYVQAGEVKGVCYYKDQFGYVHLYGTCSGTKTEFGTPLFNLPAGFRPSGVIRVGCLMIDFADYSRSIQFLGVYPSGEVLIESYGLPGFVSFSIFPSSFYGQR	tail protein	tail protein	tail protein [Paenibacillus phage Xenia]
	H3_R5_19	19	MAETYRFFDSTDTDERLYTADEFAEYFRQVLSDGIFNGGTNLKVESTGKNMETYIQPGYAWLQGYLYAVKDTKLNLQHPLSTCHARPH	tail protein	tail protein	tail protein [Paenibacillus phage Xenia]
	H3_R5_20	20	MEPIRLIDTDFNLLGEVDAYTSLQWIRRWHRPGEVELHIHPFMQNADKLQEDVILFKASRPQEAAMIKYREITMGEDGEEELIIKGSMLANLIGRRITYPPEGKAYDYMNAPIETIVKQIVKHNCINSVDRERSIPGFICAPDQGRGEKIQFQTRYKPLAEEVEKLSLMSQMGWEVSLDIENRWYVFDMLTGRNLTADQDIRPPAIFSTDYDNIESQSYISSAIGHKNIAVVAGQGEGEDRKIVTVGTSTGLNRHEMFVDARDVGTQEEGSEPLSEEQIRKMLADRGHEKLSEVKRVASLEAKILTKSNLTYRKDYDLGDVVTVLNRQWGLTMNTRITEAVEVYEPGGIRVDVIFGNSIPTLAEAVRQKLRS	HP	endopeptidase tail protein	endopeptidase tail protein [Paenibacillus phage Dragolir]	Siphovirus ReqiPepy6 Gp37-like protein ;This family includes numerous phage proteins from Siphoviruses. The function of this protein is uncertain, but it is related to pfam06605. In Rhodococcus phage ReqiPepy6 this protein is called Gp37
	H3_R5_21	21	MITFTNSRGQSINIDKSPFKLIDFDPGRATTNFQTGKSANQDGEIYIDNYLEPRELKMELLIVSKDSKQRLELERTLNQIFNPKLGEGKLVYASAGGQRAIQPVPDGSPIFLSGYDKKTPKVRRISIPLIAHNPYWSDVNPTSRQMSYVMGGYKFSLRLPVSFSKRSFQRGVENTGDVETPVSIEFRGPAQNPTVYNRTTGQFIRVKRDLSENDILHIDTTFGKKRVEIVRASGRVENAFHYIDLASSFFQLVVGKNILEYNSGNDSSKTKVIVSYKNRYVGV	tail protein	tail protein	tail protein [Paenibacillus phage phiIBB_Pl23]	Phage tail protein ;This family consists of several Siphovirus and other phage tail component proteins as well as some bacterial proteins of unknown function.
	H3_R5_22	22	MALIVKIGADIRSFDKEMKKLTKDTETIGKKFTGVGKALTAGLTVPVVGLATASIKMGMDFEAAMSTVKAITGATGKDFDDLQETAKELGATTVFSASEAAEGMKYLGLAGWNAQDIISAMPGMLDLAAAGALELGTAADITSDTMQAFGMSADRATHAADVFAYASSNSNTTVEMLGEGMKYLAPVANQFGWSLEESSAAMMFLADAGLKGSIAGQAFASSLTRLAKPTAEMEKVMKATGISFFDAQGKMKSMPDLIAEIEKGTQGMTDQQKSATLSTLFGAEAYKHWAILLGRGSDQLQTMTTNLEQSDGTAKQMSDTMTQNLQGSVKEMASTFESVALIIYDKLKPALEAIVKKVTEVLKWFQGLSPEMQKTISIIAAVAAAIGPLLLILGTATKV…	tail tape measure	tail tape measure protein	tail tape measure protein [Paenibacillus phage Tadhana]	Phage-related minor tail protein ;Members of this family are found in putative phage tail tape measure proteins.
	H3_R5_23	23	MDDILSEIYMEDFMEILQDSVQIKSRQAEEQIAKKRKEITIDEYLEQCMQAALIDLRLSMSDFLELTPWDLHLLLDRHFEKMKEDAQLLRNVIVNAEVNVKRKKGTSEIPLFEDKRNMSIEEKIEERKALFG	HP	tail assembly protein	tail assembly protein [Paenibacillus phage Honeybear]
	H3_R5_24	24	MKKVTEFHLEDAVYKIRITYSTLLKMRDDGIDVMTEKGSAEIKKTLGSSRKSSGSD	HP	tail assembly protein	tail assembly protein REDBUD_12 [Bacteriophage Redbud]
	H3_R5_25	25	MATKLAGMKCKLFVGSAKEKGKILAGQRSATISRSAETIDATSKDTEGYWKESLQGFKEWSIDADGVFVESDQAYKELEDAWLNSENVKIYIELPSGRRYAGEATITDASLEMPYDDLVTYSLSFQGSGALQMIETIPGKGETKE	major tail protein	major tail tube protein	major tail protein [Paenibacillus phage Tadhana]	Lambda phage tail tube protein, TTP ;This family represents the phage-tail-tube protein from a set of Siphoviridae from Gammaproteobacteria. Tail tube proteins polymerize with the assistance of the Tail-tip complex, a tape measure protein and two chaperones. Infectivity of host is delivered through the tube. Phage tail tube protein ;characterized members are major tail tube proteins from various …
	H3_R5_26	26	MTKLYEVQEAVYRRLTSDTALMPMIKGVYDYVPEKTLLPYVTFSRVYSEPFETKTSTGEIVTLTLDVFSEAKGKKESIHILKQIEASLTPELEVEGAFLMDQSVVSREVQEIAESLYQATIEYKIKLDWSE	tail protein	tail protein = DUF3168 domain-containing protein	putative tail protein [Paenibacillus phage Likha]	Protein of unknown function (DUF3168) ;This family of proteins has no known function but is likely to be a component of bacteriophage
	H3_R5_27	27	MANIQVLGVPETVRKIGLFEMERKQAAIVLVKKTATSIQKEGKSLAPSSPAGRKKSKGKPGDLKRSIRPKYMEGGLSATVVPRKPKGAHRHLVEYGTRQRKNKKGANRGKMPKKPFMSIAEKHAEGRYNKELERIFSRDETI	HP	HP	hypothetical protein HB_00009 [Paenibacillus phage HB10c2]
	H3_R5_28	28	MNPGKLNKRITIKKPSPNPDGAGGYDDGLADVATIWANIRPLRGREYWQSQQTQAEVTHSIMIRYRKDIDRSHVVSYSGRLFDIQHIINVDEANRTLILHCVEKI	head-tail adaptor protein	head-tail joining protein	head-tail connector complex protein [Paenibacillus phage Tadhana]	Phage head-tail joining protein ;Phage head-tail joining protein.
	H3_R5_29	29	MANISLEEVKEYLRVDDDAGDQTLAILLESAKEYLANAGVTESNHALYKLAVMVWVAIHYEMDDRTLHKLKQSLQTMILQLREVSAT	head-tail connector	head-tail connector protein	head-tail connector complex protein [Paenibacillus phage Pagassa]
	H3_R5_30	30	MKADGDTVTFGRNKFKVLAGVSETVINGSDANLVSYVETALQSGVAAKEKKVAFATKPKTGEEHMSFYKSGIKEIVAENMFDAITDAIADLHEDYRENATIVMRYQDYKNIIKILANGSATLYTAQPEQVLGKPVVFCDSAESPVIGDFTYSHFNYDLNALYDREKDVKTGIEQFVVTAWFDHQIKLKSAFRIAKVQTP	major capsid protein	major capsid protein	major capsid protein [Paenibacillus phage Tadhana]
	H3_R5_31	31	MKTLYELKQNLATIGQQLQKTESDLAAKAIDPSTTMEAIQALQKSKEDLKMRFDVVKQQHDALEAEQAAKLKADKGIQNTADPVQKKMPGKG	major capsid protein	major capsid protein	major capsid protein [Bacteriophage Redbud]
	H3_R5_32	32	MRKIADDLDRIGNSSKQVYLQKAGDKLSDEKLQEMLDAETWLSADEAFEYGLCDVVQEANTMAASISDACMNRYKNVPKQLISQQQTPISAGDMAKRQANCR	Clp protease-like protein	Clp protease	Clp protease-like protein [Paenibacillus phage phiIBB_Pl23]
	H3_R5_33	33	MKWFGKMKSAVRGAISGWKGGSGDFSTWFGRRFWGIDNTKLATNETIFSVVSRLANALSCLPLKLYKDYDIQMNETADMLIHHPNPNMSGFEWLNKMEVSRNETGNGYAVIMRDIRLQPEALIPIDPVYVTPILNQDDGHLWYEVRGIDGTYYLHNMNMFHVKHITGAARWKGISPIEVLKNTLEYDKAVQEFSLSEMQKKDSFILEYGASVDTEKRQRIVDDFKRFYKENGGILFQEPGVTVKNMERKYVASDTLASEKITRSRVANVFNLPVNFLNEEGQGSHAEQMMIQFVQMTLTPTVRQYEQEMNRKLLTSEERQAGYYFKFNLGALLRGDTAARTQFYQMMLRSAGMKPDEVRMYEDLPPEGGKASELWISGDMYPLNMDPAERKGVKERGET…	portal protein	portal protein	portal protein [Paenibacillus phage phiIBB_Pl23]	Phage portal protein ;Bacteriophage portal proteins form a dodecamer and is located at a five-fold vertex of the viral capsid. The portal complex forms a channel through which the viral DNA is packaged into the capsid, and exits during infection. The portal protein is though to rotate during DNA packaging. Portal proteins from different phage show little sequence homology, so this family does not…
	H3_R5_34	34	MIVKRFNIFVKADEMSFIDFNTLRKNNKHLDIDSLNGKTAIGSFDLSESEDFTSACLEFPLDTGEIFVLSHSWIPRKKVLANNEKIPYMQFVEDGSLTVCEAEYVEYEMIYDWFVNHSKTFSIEKIAYDRAKAFRLVKALESYGFQTEIVRQGAETLTKPLSDLKEMFYDGKVITNENKLLRWYINNVKLTQDRNRNWHPTKQNRYRKIDGFAALLNAHVFVMEKLVAPKGNGNIEFLSVGDLFH	terminase large subunit	terminase large subunit	terminase large subunit [Paenibacillus phage Bloom]
	H3_R5_35	35	MKALRDVIEYKQTNSIIEPQASDSEKLDGLNTHLAVFDEIHEYKNYDLINIIKNSTDTREQPLLLYITTAGYQLDGPLVDYYELGADVLEGVVSDERTFYYMAELDSEEEIDNPDMWGKANPNLGVTYDLEKLKNAWEKRKTFLLNDQI	terminase large subunit	terminase large subunit	terminase large subunit [Paenibacillus phage Bloom]
	H3_R5_36	36	MTMTSTTSNLPGILSQPSSELLTNWYAEQVVQGHILASHKVMLAGKRHLDDLKRQGSKDFPYVFDEEKGHRPIVFIERFCKPSKGKFKQMIMQPWQHFILGNLYGWVHKETGLRRFTEGLIFIARKTENRDLHLEFPSMVAQKMANGGPMYMY	terminase large subunit	terminase large subunit	terminase large subunit [Paenibacillus phage phiIBB_Pl23]
	H3_R5_37	37	MAVPTSKLIREYLGETYEESDEQLIQLYIETHQFYRRLQKEIKNSELMYEYTNKAGATNLVKKPPFYRTDKDGTNTQ	terminase small subunit	terminase small subunit	terminase small subunit [Paenibacillus phage Tadhana]
	H3_R5_38	38	MNRQEQARVYDKYKRNKEARDFYNSTAWKKCREAVLTRDHYLCQRCLEQKKITQADMVHHIVHLTDDWSKGLDMDNLESLCLSCHNEEHGNGGKQVSKKIKVHVEKANREYV	HNH endonuclease	HNH endonuclease	HNH endonuclease [Paenibacillus phage Jacopo]	HNH endonuclease ;His-Asn-His (HNH) proteins are a very common family of small nucleic acid-binding proteins that are generally associated with endonuclease activity.
	H3_R5_39	39	MKVTCNDGCKREFLVGEVKTKNVKADIEKTYFICPRCGKEYTVLLTDSKIRQEQQRLKELEKEQIALREKIVKDMSLLSQSLEGQMIG	transglycosylase-like protein	transglycosylase	hypothetical protein HB_00055 [Paenibacillus phage HB10c2]
	H3_R5_40	40	MVNLNKAYSSREVIKILKEDGWIHKNTEGDHWHFIHPTKKER	toxin HicA	HicA toxin	type II toxin-antitoxin system HicA family toxin [Paenibacillus larvae]
	H3_R5_41	41	MKYIYPAVFSPGEPDEGGFTVTFPDLPGCITEGDDLEEALRMAKDALGGHLYLMEEDGDEIPRSSQPDSIKLETGEFVSLIQANTDFIRERIQSKAVNKTVTLPKWLNDVAAEEGINFSQTLQDALKQKLEIKDFS	antitoxin HicB	HicB antitoxin	HicB family protein [Paenibacillus larvae] (pilus assembly protein)	HicB_like antitoxin of bacterial toxin-antitoxin system ;This is a family of HicB-like antitoxins
	H3_R5_42	42	MKQQIENNFKYHAPKEGQPGKYTAIREKAKELACLIDDLCPNSREKSLGLTNLEQVVMWANAAIARN	phosphomannomutase	phosphomannomutase	phosphomannomutase [Bacteriophage Lily]
			Region 6
	CDS	No.	AA	PHASTER	BLASTp	Closest phage protein	Conserved Domains (CD)
	H3_R6_1	1	MLIVKSQQSAEDGVTLEELYSAFEQISSSREGGFMSDDKIAEKLNLITETVIRLEERTRVCFQTLSQPDHSRSQL	HP	HP	hypothetical protein TRIPP_22 [Paenibacillus phage Tripp]
	H3_R6_2	2	MSKLCLDFGHGGKDSGAVGNGMKEKDIVLDVGLRTHKILTNAGIDVLLTRSDDTFVGLSDRARKANSWGADLFVSLHNNSGGGYGFESFTYLKTDSKTDQYRATIHCEVAPLFRRDRGMKQANLAVLRETRMSACLLELGFIDNAEDAADLARDDFRDKLAVAIANGILKAFGMGTVSHQGAGRPVDAGIAENVINSFLVKGRYDAHAAGNTQSRDWIRLCEDELRASAGLHPAGPGRPLNPDIAQNVINSFLGPGWKDADEAGNTESRDWIHHCANELRKAAGMPTED	N-acetylmuramoyl-L-alanine amidase	N-acetylmuramoyl-L-alanine amidase	N-acetylmuramoyl-L-alanine amidase [Paenibacillus phage Tripp]	Amidase_3. -acetylmuramoyl-L-alanine amidase or MurNAc-LAA (also known as peptidoglycan aminohydrolase, NAMLA amidase, NAMLAA, Amidase 3, and peptidoglycan amidase; EC 3.5.1.28) is an autolysin that hydrolyzes the amide bond between N-acetylmuramoyl and L-amino acids in certain cell wall glycopeptides. These proteins are Zn-dependent peptidases with highly conserved residues involved in cation co…
	H3_R6_3	3	MERLDTALKTGVASVGGLTSFLFGGWPMLLQVLLVLVVVDYATGLMAAGTQGKLESNVGLKGIARKVFIFFIVAVAHQIDLILGNQHMIRDATLFFYVANELLSIIENGGRLGVPLPNVIKQAVGVLKGKSEGGNKNE	holin	holin	holin [Paenibacillus phage Ash]	Bacteriophage holin family ;Phage holins and lytic enzymes are both necessary for bacterial lysis and virus dissemination. This family also includes TcdE/UtxA involved in toxin secretion in Clostridium difficile. The 1.E.10 family is represented by Bacillus subtilis phi29 holin; 1.E.16 represents the Cph1 holin; and the 1.E.19 family is represented by the Clostridium difficile TcdE holin. Toxigen…
	H3_R6_4	4	MRKIERFNIALAITGLFPEADSSRDFIVMDDGYGNQRIAEWHLDAPIPTKEELREGYKKYLEAEAKKPRPANLKELRLEKDLAIVEITRALAGNTRDAFTKESSVVGTWLRQIKQETATLEDVPDFYNLREVVSKFIEEDGLWSV	HP	HP	hypothetical protein TRIPP_19 [Paenibacillus phage Tripp]	XkdW protein ;This protein of approx. 100 residues contains two alpha helices and two beta strands and is probably monomeric. It is expressed in bacteria but is probably viral in origin. Its function is unknown.
	H3_R6_5	5	MIYILDRFARNVVAVLTNTSPKACPYWDDAHTEQLDTGYLSYSFRCPADHPTAEFLRAENHVLIRDLDGIYILFQIKTVEDSIDNGQHTKRVQAENAAVGDLYGTIIRPTVQNGITAKQALTYALQASGWLPGQIDWQGIETFDWQGYPTALAAIQDIGRKFSGELRFRVEFANGAVGNRYVDLTKRGRVTGARFDYGRNMRGIKRTEDSSDMVTALIGVGKADENGVRMTFTTQKWDETDDHPAKPIGQDFIADPDALQKWGRADGRHIIGVFEDNNADNPLVLMRNTWEELKKRNRPRLTYELDAVLLESLTGYEHTKVRLGDTLVVKDMSFVPYLAVEARVIELVRSYADPSQDKVTLGEFKPLDIQSNELIRRLADIISRNSGKWEAIGDGEQIY…	minor tail protein	endopeptidase tail protein	endopeptidase tail protein [Paenibacillus phage C7Cdelta]	Prophage endopeptidase tail ;This family is of prophage tail proteins that are probably acting as endopeptidases.
	H3_R6_6	6	MSGFTFNGTHSSGYFIVNRVGRTMLPNISPKLLTIPNRPGAYDFGSEIGMREFNVDVTIIQTSPGLLVSMLRIISDWLCTDKAATLSFDDEPGKTYYAKISGDTQIDTLVSMGTGTIKFVCPDPYAYGARKTLLLPGPSSAVTNAGLADTYPVITAKFTESTPYFAIGNGKQNAILGAAPTIGKPTVPQQEVVLHADGTTLDGWQTGNSTDDFDGDNRIAGKFIVFGGYALKAVEYGSKDSPAWHGPAIRKALPEPLQDFTVTAIVEQDSTENHQIGRVGFNLIDQNGASFGLMFMNDNSQSVMNGICHCSIGPNGGRVGLYYDEPGWHAYTNKSMYLSLSRIGQTWTMYVTQKDLKTGKTYWGLTKTWTDVAGKFNKFKLAALQLAAYQYQLYEPVYG…	tail protein	tail protein	tail protein [Paenibacillus phage Tripp]
	H3_R6_7	7	MAVAVGGTANGGEIRARMMLDLKDFSQKMERARKEMKDTKEKSKKTKESIEKMGKGAAVAGAAMVGGFVAVVKQAADFEQQMSKVKAISGATGDDFQRLNETARHLGATTKFTATQAGEGMEYLALAGWKTNDIISAMPGMLDLAAAGALDLGRAADIVSDTMQAFGLDASTATHAADVFAYAQANANTNVEQMGEAMKYLSPIAHALGWSLEESSAATMSLANSGLKGSIAGQAFASSLARLAKPTKRMAGLMKETGMEFFDAQGKMKSMPELVAEIEKGTKGMTEQQRSAALSVLFGAEAYKHWAILLDTGSGKLKDMTKNLQNCDGTAANMSKTMLDNLYGSIEKFTSGVSDVAINLGSHFIPALRSGIDSLTKFVEKLGKIDPNKVEFFLKIGGT…	tape measure	tail tape measure protein	tail tape measure protein [Paenibacillus phage Tripp]
	H3_R6_8	8	MPDILAKTREHQAAKELRLAQMLLATNGRHLPEDDQKQYIHEMRKAAGIKTKQEEQRFSREKMDELRAFTDKYMR	HP	tail assembly protein	tail assembly protein TRIPP_15 [Paenibacillus phage Tripp]
	H3_R6_9	9	MRELIKKAMRRTDVVKLGKHQVKISKITPKKWRPLVESIQVLPQLISNVVYAPPDDFAVYALQASEVALDDLLLTVSILSGIDVEELENEAGIDEIVDYIVRVYEYNNIDDLVKNVKRLLPMPTE	HP	tail assembly protein	tail assembly protein TRIPP_14 [Paenibacillus phage Tripp]
	H3_R6_10	10	MAIVNVPMGPAIVEYGTGPDKIVFDITKGGIVFTANTSTKDITVDQYGDAPVKSIIKGRTAKVTVPFAVQDLDRLAKAIPNATLITSGTGAKAKKKIEVTVSAGFDLSSTAKPLVIKPTDPNATPNDWVTIPLAAAVTDPEYTYDDDKERIVKVEFTAYVDFDKGGLLYILGDETAKPEASK	HP	HP	hypothetical protein TRIPP_13 [Paenibacillus phage Tripp]
	H3_R6_11	11	MKIQELIAWIEQIAPGTYFPFMFPTTGPDACSVVTLQAGSAKDRDTGASFPAFQVLVRGAARDFEETEARAYAIFNTIANRKEQRIGADSVVVIYPVGSVPFFIGVDEVQRPVFSMNFNLIIRP	HP	HP	hypothetical protein TRIPP_12 [Paenibacillus phage Tripp]
	H3_R6_12	12	MSLDFDISDFLAKTQASVSSVMQAGKVGVQDSLDDLARIATNIAPIDKGTLRRTVDTKVKATGNSVIGEVSFSAVETSKRGRFNYALWTHEMTYKLGEQSQAAPGVGGYSVGNKYLSRPLYGEQTKYWKWVADSIRGRVGR	HP	HP	hypothetical protein TRIPP_11 [Paenibacillus phage Tripp]
	H3_R6_13	13	MPLIPMRQTLQVERGSGELDKWGNPKPGASTEYKCRADEGLFVTDDMQARVTGKSEVANVKFLLDRLADIRPDDHLKYVNELGKKYEGRPKKVRVLRDIGGKALLTEVLL	HP	HP	hypothetical protein TRIPP_10 [Paenibacillus phage Tripp]
	H3_R6_14	14	MTATINAADEYITANCIDVQDWLESDTERKKRLITVSADTLSRRYPRLNIPDNAVYEFANVLSVKFNDTYRHASNGVQSYSVTGVATFSFYPMEKDVRQMVTQKVLDIISDENDVDLRLRRVGMGVR	HP	HP	hypothetical protein TRIPP_9 [Paenibacillus phage Tripp]
	H3_R6_15	15	MAQTLPEAAKLSTDILQRGVINLFARNSAVLEMLPFMEVAGNSYKYNQEGVLPGIGFRGVNEGYQESAGIVNQLSEGLVIAGGDVDVDRFIVQTLGNVNDQRALQTEMKTKALALAWTKTFFKGNVTKDPKSFDGLEKRLTGKQVIDGKGGELTITMLDELVDSVEGEPDVIYLSKAMRRELKRIIQSHNGYDEGSYDAYGRPVMTYGGIPIRVIETDASGSEILGFDEAGGTASLYAVKFGPEQYVCGLQNETISVRDLGELQEKPVFRTRIEWYNGLAVFHPRAAARLSGVIKKDGGKAAPAPSPEAKAAKASK	major capsid protein	major capsid protein	major capsid protein [Paenibacillus phage Tripp]
	H3_R6_16	16	MEKTYRLPINLQLFAEGESGEGDGEQTKGEETTKTFTQEELDKIVADRLARERKKAEKYSDYDDIKTKLTEYERLAEEKRLADLSEQERLAEAAKKHEEEKQALASELEKVRGEIQKERITNEFIKAATGRVAYVDAALKLADLSTVKMEDGKVNGMDAVVDGLLKANPFLANKPQQPIGGGTNPSGDSAQLDVKDMNPFQMLKTAYGTKV	scaffold protein	Clp protease	Clp protease [Paenibacillus phage Tripp]
	H3_R6_17	17	MSRIPETQYDYDVDKLVSAFKQALQKVRNELNGMELDGMRRAIVLATIREIESILSELLDDADDWIQEYIPKAASGGVAETLVALGVVETVEEALKAVKPSRLNENMVAAAIADTQADILAVTQNVERKVRSAIKKAYADSLRENMAAGINGRRTISRDALDRMRQELGKSLDSGIIDAAGRRWRPDTYVEMLTRTKMMNTYREATTISALERDAQYAIISRHGATDACSNWEGKIIKLTAEAPGPYPTYDQLRATKEIFHPHCKHTFTPIRSVRRYEDGEDDPDE	minor capsid protein	minor capsid protein	minor capsid protein [Paenibacillus phage Tripp]	Phage minor capsid protein 2 ;Family of related phage minor capsid proteins.
	H3_R6_18	18	MHQRLTQSQRDTVYITANFPGLICKKSADFLFGETPTFSAGNGKDHSPEQETIERLVQQNRLHIINYESALGNAYRGDAFYKVRYSQHYDGFLDESIDPYRVIIEQQKAEYVFPEPLPTNENLIFAYHIAYPVLFERDGKDDWQLSVESHYPGLIRYRKLRMEPITYDMDNKVKLWRICAEIPPNDDEKREVTTGVPFPLIVHIPNYGTDESWEGIDDLTEHKAIFDEIDNRLSQIANILDKHADPAMAIPIGSLEEDDDGQPLFRAGRDKIFEVDKDETFTPKYITWDGQLMAAFKELETLLDFLLTTAELPPVALGRDNSGTSHTSGAAVKFRMNSLLAKINRKRQYYAEGLAKVLYIAQLLEHAQSPVKLGYEPTVPKIQFKDGLPDDELEMANLT…	portal protein	portal protein	portal protein [Paenibacillus phage Tripp]	Phage portal protein, SPP1 Gp6-like ;This protein forms a hole, or portal, that enables DNA passage during packaging and ejection. It also forms the junction between the phage head (capsid) and the tail proteins. During SPP1 morphogenesis, Gp6 participates in the procapsid assembly reaction. This family also includes the old Pfam family Phage_min_cap (PF05126).
	H3_R6_19	19	MAWTGTEWLKREKREELIRKYTELIDAMAANQNRLTESELAELDEYLTELERLERIHRGERDLLYFAWEYFSETRNPGNPGNWDSFELEDVADAPQFHKEICDEMDRISYGKRNGKVAVAAPRSHAKSTYLSKANPLREIVYRLRKYIIVISETPTVSSANLEWIANQLKHNEKLRKDFGPLLHPKQQMNPRDNTSEFVAWEPMEDDRQRQICKVEAASTGQALRGRNWNGVRPDLVICDDLEDKRNTNTEQLRQELFDWFTKVVMPLGDPAGKKTAIIYMGTVVHVDALLIKVMKRTDFKTKRYKALIEEPNRTDLWEKCRSIYLDPEVPEDERAEAAEAFYLEHKSEMDEGAVVLWPEVQPLWKLMRWKWDNGSRAFNTEYQNNPIDEESAIFVPEK…	terminase large subunit	terminase large subunit	terminase large subunit [Paenibacillus phage Tripp]
	H3_R6_20	20	MSKLEVAASVLIGIFIIAFAAVLIFAIRTAGLSPADTALLITVYALTILSAIRGLRWLR	HP	HP	hypothetical protein TRIPP_2 [Paenibacillus phage Tripp]
	H3_R6_21	21	MGELKLAVLIIGILAAVVLLAIGLSPDGCFNCYNCSR	HP	HP	hypothetical protein C7CDELTA_1 [Paenibacillus phage C7Cdelta]
	H3_R6_22	22	MTFKKLLSTEQYTAIGYLALPKKGGKTYAEIAEICGVHPNTIGNWRKDQMFEAELKRQMVRNSQEKLPELIDSLTEIAIRDGNAAMAKLALQINGMLTDRIEVETTGPDQVDVEALNQRLAAFKDRRTQ	DNA binding domain protein	helix-turn-helix domain-containing protein	DNA binding domain helix-turn-helix domain [Paenibacillus phage Tripp]
	H3_R6_23	23	MAFHFIALEGVGGRRIAWHYASEGKLDKETLKAFVAKTKGMTGGIHKIQTDSTSWQSIVDRDSYFDDVTAVQDADEFIRKCRLLDRLRYLQRWVDDMSGFTGFYIQRDLADAKREIREIEKELYHRGGVIRKEDGNHDV	HP	HP	hypothetical protein TRIPP_91 [Paenibacillus phage Tripp]
	H3_R6_24	24	MTVRLSDLANDDLIVYDGDIINKREAISLIKRGLLEPMFTLKGYVQIDIDYEEEH	HP	HP	hypothetical protein TRIPP_90 [Paenibacillus phage Tripp]
	H3_R6_25	25	MYVTIFAIITAIAAGIVIYVLYYETRNYRQFMKVMTESERRMREFDDEYEEVSVRIAEGREGMKRGKRLYDR	HP	HP	hypothetical protein TRIPP_89 [Paenibacillus phage Tripp]
	H3_R6_26	26	MSSVVIAFAESGTAYHPETGERIVWGTASEHKLVSKAQAEAYKEREEFKGRQSDFTFTAMDAINEVTAVLTTAQCGYLVLLQCFVNYGDGTLVDSEDTPMSTKDMQTVLQLTRKRQTFYDFLSACLEHDIIRKKDDNSYSVNPRYHFRGATDNKAVIRSYTAMVKRVYREVKAVDLGLIYRMLPYVHYKTNALCANPSEPDVKSIRWFNGKKLAAVLGINSMELSRRLPRMRFGDEYVIARLKVGGTAYYIFNPNVFYRKTSKPDDTLVAMFNVNYEK	HP	HP	hypothetical protein TRIPP_88 [Paenibacillus phage Tripp]
	H3_R6_27	27	MAEKQIASITLKVDVSEALTGLKALTREARKATAALAELREAMKEEGTSCHIGIGTISCADADEKSLREVADKIAEKRKSLGKTRGLL	HP	HP	hypothetical protein TRIPP_87 [Paenibacillus phage Tripp]
	H3_R6_28	28	MSKIKDVIYPAIFTREESGLWSVEFPDIKNAVTQGDSLEDAYRMAVELLSAMVFDDIKAGKELPKPSQVNEIPHDPDAEFVTLVSSRIASVSASESYVRVNCTLPEWMKTEAAAANIDFSKTLQEGLREKLGIDR	HicB-like antitoxin	HicB antitoxin	HicB-like antitoxin [Paenibacillus phage Tripp]
	H3_R6_29	29	MGKGSSKYTTGELIRLVLKSGAVHTKTVGSHWMFEHENLPGEKLPVPHAGKASQKGKQASIKVEKSVLDFIARAKRK	HP	HP	hypothetical protein TRIPP_85 [Paenibacillus phage Tripp]
	H3_R6_30	30	MNDREAFCEAVTDLIEEDITDRSERISAVEALTDAYVDSTGNPPDSAQLERLADYLLKEELTDNFADKVTQTEYPFFSDRQLDRRYKKEATAKAAEYVGTDGKNHRVGKRRKRNKWETDYVNKNAKIRNDERKAQYKRDTAPGLVSTYYIDA	HP	HP	hypothetical protein TRIPP_84 [Paenibacillus phage Tripp]
	H3_R6_31	31	MGSVKIDIHEKDRKYTQTYALNKPKGVARLLRDRYRIAERRFKGDTAASDILIDLSSAIESAGLTQRQAEALALVHGKWQLTQSEAAEVMGVKQPMISQLLREVYGKLAAIYRKWNYGELTVEIEPEGEQDIER	SigK-like protein	RNA polymerase subunit sigma	RNA polymerase subunit sigma [Paenibacillus phage Tripp]
	H3_R6_32	32	MDRKRWAANVKSMEIVAKNPEDVTPEDIDFLRQNYTSMGGLLPKGFNGGAFFTPTHVARFMVGVIRNLYEGFPENMRVLEPSVGSGVFLEHLPPDAEITALEIDETSARVAQLIYPHADVILGNALDHDRRDYYDLVIGNPPYGETVETEKEYLTLSKRKGIYRGKSEAAFIELAIRAARPGGYIAFILPLGISFASHAKKVRKLMYNTCWQVATIMLPGETFMHTGTTIPTQIIILRKAPPGTPLIESVTKRWASNFRRGGLEDISGYGGRFLAGQTPAYFAKITDIGWDAKGKTTDKWGDGKTQLDDLLGDFKGTLIRDNLYPHMPSWHTTKDCEGFFFSHGNDTCDGLSDAERTYPEGPYHWNELTLGAGEETVVGGVEWSTSDFSWQDAIVENWA…	DNA methyltransferase	N-6 DNA Methylase	DNA methyltransferase [Paenibacillus phage Tripp]	N-6 DNA Methylase ;Restriction-modification (R-M) systems protect a bacterial cell against invasion of foreign DNA by endonucleolytic cleavage of DNA that lacks a site specific modification. The R-M system is a complex containing three polypeptides: M (this family), S (pfam01420), and R. This family consists of N-6 adenine-specific DNA methylase EC:2.1.1.72 from Type I and Type IC restriction sys…
	H3_R6_33	33	MPKVEIEVWANDGARSGEPYVSTDIHGRLRLSAGLIDMLSCRDMPIKLYVGYDKANKRIALGKEDVIKAPDANPVLFDRTRHYGWAKRFYDKFGIPVETARYYYDGKYQGWLMFKREGYDAPDGRGQ	HP	HP	hypothetical protein TRIPP_81 [Paenibacillus phage Tripp]
	H3_R6_34	34	MTTLPDIALTGKLRAGKDTVADYLMERYGYARYAFGDGVKDDFHRKNPAVPRHPKPRAAYQEHGQMMREKYGHDVWVVRTMSQITARKDDRPIVITDVRQPNELIWVKLSGYVVVRVNASDGLRILRAVESRDHFHYADLMHETEKHIDSFVVDYEIDNNGDLFDLYSQTDDIIVRARREHRSPRA	ATPase-like protein	deoxynucleoside monophosphate kinase	deoxynucleoside monophosphate kinase [Paenibacillus phage Ley]	AAA family ATPase
	H3_R6_35	35	MGETIKIIHSYPPYYSEKDIAKVYKVFESSGAVLADFTLNEDYRGDGRWLVWLNDYVVFEPIAESEEPDEISDIKNEMERLTGELATLALRVSKLEEPAQQDEKSPQEVRDEIVEKAKADIEGLAINDYDHVDYIRRFTGSNQGPFYKVKDLDLATLVEYIVNRKKKTVVCLLRGVATKTIYARGIVKCAPGDVFNSHIGRAIALRRALKLEVPTEYLSVPNPTEFKIGDIVIRYTWVNTMHPYYTFQIGTETDGKSVLSLDSINSYCTLIDDSHEEGALNDYLA	HP	HP	hypothetical protein LEY_78 [Paenibacillus phage Ley]
	H3_R6_36	36	MNVELIGHTVGAYVGEWSYPKDTVHTVEVVLQHGEYEAVVIYQLRGNCLGWDVLRFAVGELETGEPLNMRFPENKKHIELDGEGYVKCLKLFDSNGDELEIEHDDDICQCVTSVRIIHWEER	HP	DUF5406 family protein	hypothetical protein ASH_77 [Paenibacillus phage Ash]
	H3_R6_37	37	MVTIYEVAKYFIKCANSRSELLCHLKLQKLCYYAQAWHLAFYQEPMFDDEFEGFTAQ	HP	DUF4065 domain-containing protein	hypothetical protein ASH_76 [Paenibacillus phage Ash]	Protein of unknown function (DUF4065) ;This family of proteins is functionally uncharacterized. This family of proteins is found in bacteria, archaea and viruses. Proteins in this family are typically between 155 and 202 amino acids in length.
	H3_R6_38	38	MKFTYTRGEDWNIWVIVNRKTGSCMAAGRSAYRTEGTAKWALSYWSNRLKRNREDYVVIELTGEDMLQLLRRKSAPTLDELCASINEENHHEEIDFGGPVGEEVW	HP	antitoxin MazE	antitoxin [Paenibacillus phage C7Cdelta]
	H3_R6_39	39	MGLDHKLKALYSSTCVAAYLGITLTDKEVEEFDTVELLALDSRLFELERKIDRDKLKLQIINDMKSVIEDMREEDA	HP	HP	hypothetical protein C7CDELTA_74 [Paenibacillus phage C7Cdelta]
	H3_R6_40	40	MPDTGDMTLEELYDHANRLCRRQWSTNFTGKIELVNRDWKRRIGYFTGYDDGTTVLRFSRKVNVRLPRSEVLDALLHELVHWCLFTQGLPCGDGDEDFVKEALRVGAPISGTREAQRAAYQYKKYTEEDGEWVSTIS	metallopeptidase	metallopeptidase	metallopeptidase [Paenibacillus phage Tripp]
	H3_R6_41	41	MGVLLEKFPIIAPDGEEYRITFYEEITTIWTATLYKERKRKPFGMFRFKKIYVVRLEDDNPTDGKRVDFAACAKYVWRKYKREENARIEAEQLRLDAIKHFEEWDGKL	HP	HP	hypothetical protein C7CDELTA_72 [Paenibacillus phage C7Cdelta]
	H3_R6_42	42	MRKVVTCIRMIDYLSELDEEKFREHTPERIERALSLTQKVTMRRIKDIYDPDEIEVDVKIEEAE	HP	HP
	H3_R6_43	43	MKHTRESIIAKWDTLSNLDRDEWVATVVMDIMGWSWSYQFYPWQLIADAWRVLEKLRGKWFVRIADFGRHGWGVELVSETAAIPYVSVTRETVQEAICLAALIAVLTGEAED	HP	HP	hypothetical protein C7CDELTA_71 [Paenibacillus phage C7Cdelta]	Phage ABA sandwich domain ;This domain is found in a prophage protein BC1872 found in B. cereus. The domain forms a three-layer beta/alpha/beta sandwich. Three alpha-helices, alpha1, alpha2, and alpha3, are sandwiched on one side by three-stranded antiparallel beta-sheet (beta3, beta4, and beta5) and on the other by a beta-hairpin (beta1 and beta2).
	H3_R6_44	44	MSKVVFSASSEFIRNAAQRLIDRDDDSVLVLAPFAGEASTYAPSKKGKYKGYYRLELNVLIPEDAIKGEDCLNEFAAFAVVRLPKERVQDHLWKEE	HP	HP	hypothetical protein C7CDELTA_70 [Paenibacillus phage C7Cdelta]
	H3_R6_45	45	MDEEREEDEIIENDDGTWEVKRVNRMKGWGTSDAYQGGMGSFWD	HP	HP
	H3_R6_46	46	MEIKIKKLHPDAVIPEYATAGAAGFDLVALEDVIIEPGDIEPVRTGLAFEIPVGYELQIRPRSGVSLKTELRQPNSVGTIDSDYRGEVFLMLENLRYINLHLKDDLIYVKYCRSISMDLIRVEGRVLIGSYLIQKGDRLAQGIIAPVERAKFTVVDELSGTERGAGGFGHTGVQ	deoxyuridine 5'-triphosphate nucleotidohydrolase	dUTP	deoxyuridine 5'-triphosphate nucleotidohydrolase [Paenibacillus phage vB_PlaP_API480]	dUTPase ;dUTPase hydrolyzes dUTP to dUMP and pyrophosphate.
	H3_R6_47	47	MQRRKLYDITAPNRSTGIINGQSSNVLNWDDCRFPWAYPMYRNMLRNFWIPDEVPMTADIKQWSTELGDHERDTFKKVIGLLAFLDSVQTDYSGKVADYLTDSSLSALMSVLSFQEVVHNQSYSYVLSSLVPKSEQDEIFEYWKTDEVLRERNDFLAAGYQRFVDDPTPQTFMQSVVYDIILEGLFFYSGFAFFYNMARNGKMLGTNAMIRLINRDEEIHVRLFTQIFRELLAENPELDSEETHEFVRQTFRKAAELEIAWSEYIIGDRFDGVTSHDLDKYVRFMANKRVNELGIERPFEGHRRNNLRWIKAYEENDAGKTDFFESRVTQYVKVSDDNGFDEL	thioredoxin	ribonucleotide diphosphate reductase beta subunit	ribonucleotide diphosphate reductase beta subunit [Paenibacillus phage C7Cdelta]	Ribonucleotide reductase, small chain ;Ribonucleotide reductase, small chain.
	H3_R6_48	48	MICIVKGLTSISQNWRRSDINTVITKNNGSRQLPFDEPRLLAFIQSATHRYPHLDTVEYTESLIETITSKQEFPADKITHEAILKALDNVGLPDSDEGTHPDWTYVAAYVLLRSLYKAASKNRVYDASQKYGDFYALIKTLSTQGIYSPDILRLYSKDEINEFGREIEPERDKLFNYIGLKTLADRYLAKSYDGEVYELPQERFMIIAMTLMMHEREDHRADLVKEAYWALSNLYMTVATPTLANAGLSFGQLSSCFIDTVDDSLRSIYDSNTDVAMLSKNGGGIGVYVGKLRARGSDIKGFKGVSSGVIPWVRQLNNTAVSVDQLGRRKGSIAVYLDVWHKDILAFLDLKLNNGDERLRAHDIFPGVCIPDLFMETVRDRGDWYLFDPHEVRRVMGYS…	HP	ribonucleotide diphosphate reductase alpha subunit	ribonucleotide diphosphate reductase alpha subunit [Paenibacillus phage C7Cdelta]	Ribonucleotide reductase, all-alpha domain ;Ribonucleotide reductase, all-alpha domain./ Ribonucleotide reductase, barrel domain ;Ribonucleotide reductase, barrel domain.
	H3_R6_49	49	MGIIREAWPPARNYENNDKVHGAWSAVDRALERFGQRVTDHLSPSTVKRLVTGSGKAEKEDVADAVRKLLGLSPDYVFASDDESDACAVALAWLIQNGVIDT	resolvase	resolvase (RuvC)	resolvase [Paenibacillus phage C7Cdelta]	Crossover junction endodeoxyribonuclease RuvC ;This entry includes endodeoxyribonucleases found in bacteria, such as RuvC. RuvC is a small protein of about 20 kD. It requires and binds a magnesium ion. The structure of E. coli RuvC is a 3-layer alpha-beta sandwich containing a 5-stranded beta-sheet sandwiched between 5 alpha-helices. The Escherichia coli RuvC gene is involved in DNA repair and in…
	H3_R6_50	50	MPYFSPSSANSDLRELYEKINGAKRDVVQKPPYQGRWQRIGTAIGDAIQRDILIAERHLDNPAFRFEKNVDETPMFEEFAKESHAITHQNKKFALYGACDGILLYTSKDGEAIRVGLEIKSKQTTYSQTSLYSMREPKDDHIKQTVCYSIMYDVDYYIILYVNASKKGWNMSEEDYAKSPDIRAFGIYITDTMRSDVLDTFVGVLEHISKGIPPALDIEKWTFNNYKRACALSLSDEEYDDIKRKSDRMLRSSLPDWKKSVYRECVEYITTIRSEVTEADKKETAS	HP	HP	hypothetical protein ASH_62 [Paenibacillus phage Ash]
	H3_R6_51	51	MREIYTVFDLETTGLDPRKDQITEIAAIRTDLIREYGRLDFRITKNSGTKLTPEIVNLTGINESMMRGGIPEELAIPLLACFMSGSIVVAHHAPFDLSFLARYLVEPSSFVCTRALSKLVEPDESASLAAVAERRGIELTRHHRAMADVEATVKVFQLTKAEADALGIRYYNVLINDEERPLTYIPKLAKVIDKTKGEIVSRKQ	DNA polymerase III	DNA polymerase III	DNA polymerase III [Paenibacillus phage Tripp]	Exonuclease ;This family includes a variety of exonuclease proteins, such as ribonuclease T and the epsilon subunit of DNA polymerase III.
	H3_R6_52	52	MYYVIMIDDIPYMKEGCYIPTYETVDAAEKWARKLSTFGGYRNSKIEVTRATFKPITTVSEGLRK	HP	HP	hypothetical protein TRIPP_68 [Paenibacillus phage Tripp]
	H3_R6_53	53	MITDENYHDIVRKLIASNEKVPKGTNLQNLPAKGAGVRVRNCFKPRDGFTFVGADLGQIEPRIMAHIMYTKYGDNSMRQIFMDDVDLYTKMAMMTFGLPEQVCLDGAWYDPVSGQGGFGGEPPATAYYPRKMMKTGQLAVSYDQSPRAFAKKMNVTEDVAHMFFERFDGTFPSFKTMVKDYREMMIKDGYVETLFGRKRRFPDFNATAASVKRNEQRLRRLYSERKRIQGIASPREADRKRLIAVQDEIDILSKERGLVGYWLRAAFNAVIQGTGADILKLIGIRNAEVCRERGWEMNASIHDEIKNSIPNDQLTTETIDLINEIMTKTVELSVPLVTDTVIEPCWMQTYKPEEWDFAGCRPIIEKYDEKGRVYDDYDERLQAAKGVA	DNA polymerase	DNA polymerase A	DNA polymerase [Paenibacillus phage Tripp]	DNA polymerase family A ;DNA polymerase family A.
	H3_R6_54	54	MYFTFNQNNPGGFTVVNDSVCGVVIIEADTADQANKKAEEIGIYFYGCSTGNDCPCCGDRWDAQYNDAEGTDEPEIYGVPVCEVKRGLFRSQAYIYRLGGTKEVVNFRDN	HP	HP	hypothetical protein TRIPP_66 [Paenibacillus phage Tripp]
	H3_R6_55	55	MALTPKQRQQFDAAFTGFRSGEIGSLRADGKRWTKGDVLAAGARILQKRKEAEREQRIDEVLASKPENFHILTHDSELPAFVDRLRTECKRQMTEWAGKYDFLGVKSMTAGDFEGTGVDSYIDLSIGFSIWLPLLGEGYYLPYGHVDMRGVEGFEFLNDTFAFKAGDPQLTRSKVLDAIKPYLSQPIHGKTFHMGSARYDLHVARNDGYEIHGCVWDTLDAMHLLNEHEEKYGLKKIVEKYGKYFDIPGPIYTFEDMFGNRSPAPFSVELVGIYAIKDVLYGWKLFEWQVEMMRKSPGCLLECYAKIDSKLPEVDVFMARCGFEIDLDGLKALEEEFIPALEQAKHDVIKTYGIDDGFVRKMDRTLSVTKINKWIEAQRARIKRWEDSVRRQQKIVNEC…	DNA polymerase	DNA polymerase I	DNA polymerase [Paenibacillus phage Tripp]
	H3_R6_56	56	MSKLREINGGVFREVDGSPDVGDFIVYDKAPAGSIKYLTAGELYEVIETGYHDENYILIEDDENEEYNAINDDFTVLERVNQVEALQYLLDKRKAEVAELEKKLEEANRLNVGDYAKIIAVDPCDSPYGVAVGDIVQVTRIDYNYCGVPYRCKGPKYECWFNAEQLERATDEEVAAAKQWAKIGRKVNEYKPGDIVLYEYKSENCNAIGESGFSGILAEIDDIRLDIDECKISSVHLVKPSFVDNPDGTWAQLNDVKLVVPVENRIDR	HP	HP	hypothetical protein TRIPP_64 [Paenibacillus phage Tripp]
	H3_R6_57	57	MGELIKIDGVIYREANDWVKEGDYVVFHGLSYEDIGRLAAGKPYKVINSVEIGGYFTIEDNYGDRRYCDYREYFTLFKRATVRDNPEVIRYIIDDLRGEIESLERMLAEALELKFEEGCVDE	HP	HP	hypothetical protein TRIPP_63 [Paenibacillus phage Tripp]
	H3_R6_58	58	MPELDRFDYDGSEPDVVATCASCDGEVYEGDDVVLTTEGDIVHEECFAAFAREIYRNVSGTIDANGRII	HP	HP	hypothetical protein TRIPP_62 [Paenibacillus phage Tripp]
	H3_R6_59	59	MAHYSEQRGKASQLAAKLALVSSGWVVAEPETEEPYDLIGRDPANGEWYTFQVKTIRKRYDRGGDLVVYAKKNNGEPYSKSDADYIVGVLGEEDESPRVFYFENRGIGEYWASEAQAVTRWQELPLAFDRELVACPS	HP	HP	hypothetical protein TRIPP_61 [Paenibacillus phage Tripp]	PD-(D/E)XK endonuclease ;This family of endonucleases includes a group I intron-encoded endonuclease. This family belongs to the PD-(D/E)XK superfamily.
	H3_R6_60	60	MNFREMLEDALFVVVIGGTAMVVATAWILLLSWLKVVIS	HP	HP	hypothetical protein TRIPP_60 [Paenibacillus phage Tripp]
	H3_R6_61	61	MNQQIENNFKYHAPKLGHTIDIEAVREKAKELAYLLDELCPNSREKSLAMTNLEQAVMWANASIARTAVSE	HP	phosphomannomutase	phosphomannomutase [Paenibacillus phage Tripp]
	H3_R6_62	62	MGVREWLKEREEERKKRANGGNDGLPEGITRYVRLGSELADGKMFALLAGPDDWYFYHVHEDGDFATRTTFIKKHTCLHSPKDVGADFGEFAKRNPSVCLSCRANAKRKLYFMVPVYDFEYRTWRILDLKEFHAMNLIDDYDKLEKAAKKFAKDYTLVGDVVLIQKTSDGKSYSLTSADIDEEILEEAQKFIGTDEIKYAELANFRDEEDIRKILEETADVDDSKIDMSALRERFTEPDDVDPKF	single-stranded DNA-binding protein	single-stranded DNA-binding protein	single-stranded DNA-binding protein [Paenibacillus phage Tripp]
	H3_R6_63	63	MMDVIITPHARYKAVKRLMINRELADDWIRSSVKKAKYIADVVSEKGNPGKLYAYEKVTFVLSKDDRAVLTLYQDCNPASAIRQKVESVTQKELRKVEQKERRHQREAKIAKLELAVERAACLLRAEKTRSQSVKLAMAARVAAIDQYIEQLDHDLAEVQAEKRRVAKAVAAYMI	HP	HP	hypothetical protein TRIPP_56 [Paenibacillus phage Tripp]
	H3_R6_64	64	MDKSKLNTLALKAKLGCEESLWKIKAELIGEIHKISNHNWHSIRNEAKFEESCFTRIDSAVRAFDPRKGNFYNLAMFKINSCLKESRKRFSETPVVISLSEKRSEIELESTVIDDSAVIDDGLMVDEKIALLAEGDPRKEMILKLWASGIDETKYIARVIAKNCGGKISSNRTYTHRFRARCRKALA	HP	HP	hypothetical protein TRIPP_55 [Paenibacillus phage Tripp]
	H3_R6_65	65	MYIDVLYELEQYDWRNVRLSSEKFIASSPFRADDDTPSFFVDLREDSEYYGCWLDSGGTDPEWTSGNFTKLLSFLMDVSYREADEYLRHKYGNDAKQDTPTLRRIRLPAKRPKKSVLNAELLEQYRHDHPYLASRCISAEVQREMQTGYCPSKKAVTIPWFGPNGQLLNIKYRSVTGKKFWYVKGGRPIKELVYGIDYIYRHRCRRAAIVEAEIDALTLMSAGIPAIAAGGGVINEEKAAVIIRSPIEEIFVMSDHDDVGQALKREVIRMLGGDLCVGVAGFPKRYKDVNEAVQAEGLQKLREYFERRKLCKKFLN	DNA primase	DNA primase	DNA primase [Paenibacillus phage Tripp]	Toprim-like ;This is a family or Toprim-like proteins.
	H3_R6_66	66	MSVHGEQLLSKIIDGNNVLALKKYGIERYHFATEAERAAYDFIVRYASKNEGNAPSYATYVSACPDVAYIPDVSDSYEYLTWELKDRAGKKMVADLFNPAKGKRTSQVEEKFSELSFDEFVAWFTKESDRIKETLNIGTGTKIGRTLDEMSADFLREYKRREAGKSFRLWKTPFEALDREIGGFYSGDIYGIMAESGRGKTYLLIAIVDKLLRQGASVLVKSYEVKEYVWLARLISVATAVDGLFKDEETQTPLGIPNKAILSGKLEDFVRENFEDVVSKLADYYPGKLYFQGKGGSELTRTLDDLERELQTTKVDVVILDPFYGLSDVYGRNANKTAGGAAEYAASRFERIVGENDVVGFYSIQATVEKKRLDEEEQRELKTPKRDQVKTTKRLLDIA…	helicase	DNA helicase	DNA helicase [Paenibacillus phage Tripp]	AAA family ATPase
	H3_R6_67	67	MSHSKNCILRQHCKNADTDSCNRMCSYYVGLHGYNGLGGRYGATNIPTEYQFITLTSSLAREGQTKIYEFLETYVGTFPRQFEIDAELIKSLYLRSHTTGTGKTTTACAIATEYLICHYIGSLRRGRQPLERPVYFLDVNAWQNDYNEFNRRNIPEHIGEAASARYYAAQKHAMEVPFAVLDDIGVRDSTEAFRGDLHRLINTRVTAGLPTVYTSNIPLADLNEVFREPSPRLVDRIRDRCAELVFTGESKRGLRR	DNA replication protein	DNA replication protein	DNA replication protein [Paenibacillus phage Tripp]
	H3_R6_68	68	MKTKAYVVDAWQFKIGFCKGGIWTSLPMPDDELTSFMGRLREMGIFDPIVMVYDASALYKKTIKSLWTEDNRLRLVELNNFLLELEGGCS	HP	HP	hypothetical protein TRIPP_51 [Paenibacillus phage Tripp]
	H3_R6_69	69	MELAKLVLNRNGKFAIEFATNQEVLKVLAPVIKQMFSTQQVADTSKLALKKGNVPKTDNIQLRLAQKKTPQLRLTPRKERELETLWLDIRSAVEYFWELSRTNRKKESKGHLYKELFDEFEEITGYRPRRKMTLGKVDPRSLVLNTLIRDGMGPDFLTFVRSKARVFDSELIRI	HP	HP	hypothetical protein TRIPP_50 [Paenibacillus phage Tripp]
	H3_R6_70	70	MTKVAELSSDLETLTAEINAYRRVDGEAILEIGRRLKHVKENDLVHGEFGKWAKETFGFHNTTTSRMIAAYEQFGEISDVAKISNGQIFEMLTLPREVDRKEFIENPHTIPSTGQTKTVEDMTVRELREVKAALKAEEKARKEAEMKAQKALERAEVAKDMLRSNREQTKTEYVPDPWVSDRLKRYEARYGDIDGGVTERVSNHIEVDGAAAQFADDVQKLLLNYAHLTTFKASFTGISDEAYENYVTSLDALKEFINGMQRVLDGTPKGKAEVIDITDANVM	DNA methyltransferase-like protein	DUF3102 domain-containing protein (DNA methylase)	DNA methyltransferase-like protein [Paenibacillus phage Tripp]	Protein of unknown function (DUF3102) ;This family of proteins has no known function.
	H3_R6_71	71	MPRKIKSDDWRNLPAEKWNVRTVHAYFIDMNRELFGAEYVPMRNWKFEQGLIKRNLTSYGPEVMRKVFDRAFREYRPSRQYPILTAGFVLSYMASRILPQVLAAEKKTEEQQTDISELSSWL	HP	HP	hypothetical protein TRIPP_48 [Paenibacillus phage Tripp]
	H3_R6_72	72	MASKKIDIRLTENFRLRADDRNFIIMERRFTDPTRSPNWEGLKKNGKSPEPRETWRDSGYYPLSPTGLTAAIHAVGLREVGNNGSEITSPTKLLDEYKRNVQEICGIVDACLPEVGVRYAQKD	HP	HP	hypothetical protein TRIPP_47 [Paenibacillus phage Tripp]
	H3_R6_73	73	MEDIWDVDDWVEEVARSSYREFCLENVEANVNLPSPEILNRLLLLVEDGKLETWFVVKCPVCSSKDVTYPLVVGVRKICGDHEFDVSLDNTYLLFRVTAYYKDQVQKQSENHRGIRRFIHR	HP	HP	hypothetical protein TRIPP_46 [Paenibacillus phage Tripp]
	H3_R6_74	74	MFKIDVDNGKYTFINDNGVVRILRYGEMWDTGNKAVLSLLQKVEKYREEIIDLRVKAHLSCPGCHDDCQGWVVDGQPCKNDW	HP	HP	hypothetical protein TRIPP_45 [Paenibacillus phage Tripp]
	H3_R6_75	75	MSAEIYIKFYVDAVRSGMVADMGAERLQTLLVIASFMNEKGECYPTQWQIAKALGVARETANRRVMRLAKYRWEGKPLIELRKIRNDMREWVKIIYKILPVSNVSIFK	DNA binding-like protein	DNA binding-like protein	DNA binding-like protein [Paenibacillus phage Tripp]/HTH domain containing protein [Paenibacillus phage C7Cdelta]
	H3_R6_76	76	MGSTQSDEYIKGIVKKYLIYATEYLSNDLLAFKGEERLVGERLFERLTVRLTELFFDVRYCPRNYCKCSPEYRFKSFIDQHYEELKKYDRTYADELIQLAVKLAFIYG	HP	HP	hypothetical protein TRIPP_43 [Paenibacillus phage Tripp]
	H3_R6_77	77	MSSKQRAAEELSRIWELHGELDIRLYKLCDEGMLLHEVASAEYSRVSNPGLKRFYHRIISRKSGYKMTRTDEMREMAREARKKYEEALELVDVLSSIELY	HP	XRE family transcriptional regulator	XRE family transcriptional regulator [Paenibacillus phage Tripp]
	H3_R6_78	78	MNLSAMLRESVGKTSGVVYATGVMKGREVLRMVADCRAQETIRESTARILSEGSCSD	HP	HP	hypothetical protein TRIPP_41 [Paenibacillus phage Tripp]
	H3_R6_79	79	MNQSERLELQKSYLAALARQRESCYPELARQRNLDLILHTEAVSQIEAIVDLPSMRKKQKLNEIKKILLALRQKQELDGRDTE	HP	HP	hypothetical protein TRIPP_40 [Paenibacillus phage Tripp]
	H3_R6_80	80	MNQLQVFNFTGKDVRVIMKDGHPWWVAKDVCDVLEIRNSRDALGRLDDDEKGVVLTDTLGGAQQLQVVNESGLYSLFLSSRKPESKKFKRWVTHEVLPAIRQTGTYSLSAAPSYMIDDPIKRAEQWIREYKEKQEAQTKALMLEQRVAEYEPKITYLDRILQSKGTVTITQIAKDYEMSGQALNQILHEERVQYKQNGQWLLYRKHHDKGYTKSETIDIRRRNGDLYVTMNTRWTQKGRLFIHEILKRRGIVPVMDREKKGVTA	antirepressor	KilAC domain antirepressor	KilAC domain antirepressor [Paenibacillus phage Tripp]	Phage antirepressor protein KilAC domain ;This domain was called the KilAC domain by Iyer and colleagues./ BRO family, N-terminal domain ;This family includes the N-terminus of baculovirus BRO and ALI motif proteins. The function of BRO proteins is unknown. It has been suggested that BRO-A and BRO-C are DNA binding proteins that influence host DNA replication and/or transcription. This Pfam domai…
	H3_R6_81	81	MGCDIHLFVEKKVNGSWEALKGINEPRIQDFHSMLQRCKKRGEGTSLWGEWIKKEQEGTYDFVDIHRNYRLYAALANVRNYYYNRVKPISEPRGLPSDVSTVVKEKADEWDEAHDHSYLTVKELSEFDWDQKICFEGFVGDEQYSEFLKNGAPTWWYRDESEWGGITLCRLIQWTESLKDCVDTFFTWSIPKLIELADGDLESVRIVFWFDN	HP	HP	hypothetical protein TRIPP_38 [Paenibacillus phage Tripp]
	H3_R6_82	82	MNKPTPSGYGLHYGPVIKQDGDVFDQNGQILLDSREVAESLDVDHSQLVEDIYDLEVPDDIYFANFTPDFVREGRRYIWVFYMRHIGYSLLVRRYGKQLT	HP	antirepressor	antirepressor [Paenibacillus phage Tripp]
	H3_R6_83	83	MNITLDLTSQLKEQLDKDIKESVIKAIDGLVAEDRVMTKKEVAAFFQVSIPTLEAMMCDGLPYFKRGQVVRFLYSQVVGWIKTKTEKSASRTV	excisionase-like protein	excisionase	excisionase-like protein [Paenibacillus phage Tripp]
	H3_R6_84	84	MELNVKTARVNAGVTQEVAARYLGLSLNGYAKKERGKSKFYVDEIIVLSELYGVDYRNFFKSVCHKKTHTDCI	DNA binding-like protein	helix-turn-helix transcriptional regulator	DNA binding-like protein [Paenibacillus phage Tripp]	Helix-turn-helix domain ;Members of this family contains a DNA-binding helix-turn-helix domain. This family contains many example antitoxins from bacterial toxin-antitoxin systems. These antitoxins are likely to be DNA-binding domains.
	H3_R6_85	85	MKSNIFYEVVGKNIRKYREIRGYSLQLLGDRVGLTKKTIQRYESGDIKIDVNRLGQIAIALDVDVAKLLEGAEAHLGIRTPIKVSGVPLIGTICAGDGLLAEQNIEQYINYPFPNKRQPDFALRVEGDSMIGAGIKDGDILYMKKASWAEYNGQIVAAIVNDCMDGMLKRMKWEEGTPIIRLEPENKDFNVIEVYPNQIIICGVYMGHFRSSE	repressor-like protein	LexA family transcriptional regulator	repressor-like protein [Paenibacillus phage Tripp]	Helix-turn-helix ;This large family of DNA binding helix-turn helix proteins includes Cro and CI. Within Neisseria gonorrhoeae NGO_0477, the full protein fold incorporates a helix-turn-helix motif, but the function of this member is unlikely to be that of a DNA-binding regulator, the function of most other members, so is not necessarily characteristic of the whole family. / The S24, S26 LexA/sign…
	H3_R6_86	86	MAYLRKRGNTWSYTVDIGVDPATGKRKQKTKGGFKTKKEAALEAASVERDVANNEYYAESDITFSAFALEWHAEYSLAVKVSTADLRLRMLGILNQYFGASKMRNITRKQYQDTLNTLCQKYSYNTVGIIHSTARLIFKRAAEYDVIRIDPTEHCRIMRKKKTVEEIEDERMPKYMEKEELARFLQTIKQNFDHQDFVLFYLLAYTGMRIGEATALKWDDISFNDQTISITKTCYLPKNKSMNFELLTPKTVTSRREIAVYQDVLIELNTHKANQDSLVATLNKHGDVYKDHGFVFTSYKNLGYPYNKATVESRMKRALELSNLNRRLSPHSLRHTHTSLLAEAGVGLTEIMDRLGHEDDGITKRIYLHVTKTKKAEASQRFAELMNNVVKM	integrase	integrase	integrase [Paenibacillus phage Tripp]	Phage integrase family ;Members of this family cleave DNA substrates by a series of staggered cuts, during which the protein becomes covalently linked to the DNA through a catalytic tyrosine residue at the carboxy end of the alignment. The catalytic site residues in CRE recombinase are Arg-173, His-289, Arg-292 and Tyr-324.
			Region 11
	CDS	No.	AA	PHASTER	BLASTp	Closest phage protein	Conserved Domains (CD)
	H3_R11_1	1	MRVAIYIRVSTEEQAQHGYSIDAQKDRLIAYCTSQGWSDYKIYIDDGYTGTKMIRPALNRLIRHIEDGKIDLVVVYKLDRLSRKQLDVLYLLEEVFEKHNVGFKSATEPFETTTPFGKAMIGILAVFAQLERDMIVERTTIGRRQRVSKGEWYGGRIPFGYKMNRETKQLEIVPEEAKIIKEIYKMYLQGNSRLSIAEWAAERTKARVIDHSVIRNILSRPVYMGKLSNAGNVVDGKHEAIIDEKTWHAVQKETKERKEGATPLGEYLLTGLLKCGVCGGPIVHVKRITRKYGKEYLYELYACKNQHVRKKDRNNNCTLGYIRREKVEKFVIEQIKSYTTDDLLIKQIANEKNKFKDNDESALSNLESQLKKVLTGLENLYDAIESGEIKASSISDRIR…	site-specific integrase	recombinase/integrase	recombinase family protein [Paenibacillus larvae]	Resolvase/ Recombinase ;This domain is usually found associated with pfam00239 in putative integrases/recombinases of mobile genetic elements of diverse bacteria and phages. / Recombinase zinc beta ribbon domain ;This short bacterial protein contains a zinc ribbon domain that is likely to be DNA-binding. This domain is found in site specific recombinase proteins. This family appears most closely …
	H3_R11_2	2	MDDKKIQEIFASNINKLRKSKSLTQSDLAKILGVGVSTVSDWEKAKKYPRAGVIEKLSQHFGIPKSNFFEVQGSATDLYEDELVRLPIVGKVSCGNGVMAYEEIEAYEETPSSWVRGGEFFYVRAKGDSMINARIFDGDLLLIRKQNDVEEGEIAAVLIDDEVYLKRVHKRDDCLLLESENPTYKPIYRTKENYCEIKILGKLKKIVIDV	transcriptional regulator	helix-turn-helix domain-containing protein / LexA transcriptional repressor	transcriptional repressor [Paenibacillus phage Ash]	Helix-turn-helix ;This large family of DNA binding helix-turn helix proteins includes Cro and CI. Within Neisseria gonorrhoeae NGO_0477, the full protein fold incorporates a helix-turn-helix motif, but the function of this member is unlikely to be that of a DNA-binding regulator, the function of most other members, so is not necessarily characteristic of the whole family. / Peptidase S24-like
	H3_R11_3	3	MDTIPLYLKNTLRSLRIKYGYNQKEAAELLGISERTLGIWEKNSESISYNKIKKIEEVYSTPQDYIFFGSESAFSEILRNKHTSQFF	Cro-like repressor	helix-turn-helix family domain XRE family transcriptional regulator	XRE family transcriptional regulator [Paenibacillus phage C7Cdelta]	Helix-turn-helix ;This large family of DNA binding helix-turn helix proteins includes Cro and CI. Within Neisseria gonorrhoeae NGO_0477, the full protein fold incorporates a helix-turn-helix motif, but the function of this member is unlikely to be that of a DNA-binding regulator, the function of most other members, so is not necessarily characteristic of the whole family.
	H3_R11_4	4	MGQKRFPPDVEEFIHRLCVEAIFRAIKNGTYKYPNQKVVQK	HP	HP
	H3_R11_5	5	MNEIESIKRHLKQLKSQLSKINSYQGWLNVRTDDGIKIFEDVEDSELSTLIKKQIQKNINFWEERLKVWEKRLKEPEDGSKS	HP	HP	hypothetical protein BN12_45 [Paenibacillus phage BN12]
	H3_R11_6	6	MDQKANPWVWTEKAESKIPDRKAGTPVPIGFLIEGNEEYFPRSEWIQKGYVKRLEGGEKVGEN	HP	HP	hypothetical protein VEGAS_51 [Paenibacillus phage Vegas]
	H3_R11_7	7	MEKTKYCFHPAHQKLAHLFTKYGNLAEMYKKISLEDFEDLEYCLRRNSEMIRTLDELKSLAFLAHQTNDTEWLREICREIDTLGPAFSMLTDVKRIKKELDRRGTE	HP	HP	hypothetical protein VEGAS_52 [Paenibacillus phage Vegas]
	H3_R11_8	8	MILAQMLYEETGKRSGPAYASDIMKGYEVRSKAADFRAQETIRETTQRINDASKGGEPIESRV	HP	HP	hypothetical protein LILY_50 [Bacteriophage Lily]
	H3_R11_9	9	MKVEFKTLFLHNFKSHRDLTVNFGEMTKITGDNAKGKSSVLEAIPWLLYSVDVLGSKSDPTPINYEYDHTLVKLHFSVDEKDVLLGRGIEKGKATYYINEVPAKAKEYEELVKSLFDKDLFLSLYNPSYYFTLKWNEQRELLLRYVSTPANKEVFAQLPKQQAEKLAALLKKHSLADLEKIHRDNKNKKDKAYIAAQSRTKTLIEQLQLLPQSPPNLKNIQDDYDRFLAEIKVIDSMLPQADENNGKIIKLESQIEHLKEQRDQIKEQIRELHNEPIDDRCRACGQTLQGEAKEAAEADKQRRVDQLIEEFNNIITKRKELEAHLTQIEHIDVSKQREEVRELEVRLDELDEVISNHKGREQLQGQIDHAEADEAAILASLNESIFIIDSIKAFSAKEA…	ATPase	AAA family ATPase	DNA repair protein [Paenibacillus phage PBL1c]
	H3_R11_10	10	MSKTKEIHVAFTFTKNLGNYENLKVDAAVTMSVDPEDDVQEVYTRAWANVKNQIRKGLETAKGGF	HP	HP	hypothetical protein LILY_52 [Bacteriophage Lily]
	H3_R11_11	11	MANNQITLTPEINEAFKPEVLQVIRTSICPTASDAEFMLFAHKAATYRLDPFKNEIFFIKYGNTARIQFAAEAYLAKAREKEGFQPPDTQMVCENDEFKVRKNPETKELEVVEHEIGFPRGKIIGAYSVAYRDGYRPVTVVMDRTEVDHMFTGQNKDNWNKWTADMFGKHVEQRALKKQYGLEFGDEPYQTPSEDIPAYEPTRKDIMQEVDVTATSPEPKLEQSKQQEPETEDKKIIKLRDEMKEKFKKLGITKKEEVEAYLSEHCKMKGNKPTVQEMTGLLKVMDLHIQEKESADDDALPI	DNA recombinational protein RecT	recombinase RecT (RecT-like protein)	DNA recombinational protein RecT [Paenibacillus phage Fern]	RecT family ;The DNA single-strand annealing proteins (SSAPs), such as RecT, Red-beta, ERF and Rad52, function in RecA-dependent and RecA-independent DNA recombination pathways. This family includes proteins related to RecT.
	H3_R11_12	12	MNVKILASGSTGNCIHIQSGETGILIDAGLPKTKIEKRLLENDIDPTQIKAIFITHAHADHTKGLPLANKYKIPVYASEGEWKDIDSVDDDLCRFIMRHSGDYTAVELGEVKLYPFSTHHDAYEPLGYAIEDRSGKRCCVVLDTGKVDENMLKMLTGSSVFVIEANHDPDMVEMSSYPNSVKGRIISDIGHLSNAQTAAALKQLVTGRGEHIYLTHLSSNNNLPALAEATIKRALSRKGLNEGTHYHLEVIA	beta-lactamase-like hydrolase	Beta-lactamase superfamily domain (hydrolase - MBL fold metallo-hydrolase Yycl)	beta-lactamase-like hydrolase [Bacteriophage Lily] / putative metallo-hydrolase YycJ [Paenibacillus phage phiERICV]	Beta-lactamase superfamily domain ;This family is part of the beta-lactamase superfamily and is related to pfam00753. / B metal beta-lactamases (MBLs)
	H3_R11_13	13	MKIRMIKEYESGQTILCKGEIFVVRKFSMPLKYDAYQIIAGDHSGMEIPGYYCIELPEEKIYSETEYNELKEELEKTKRELEEEKRNGALRMAIKKEVGFWFDEPSTGSDEKDTEILTKRIVDAVVPFYKQA	HP	HP	hypothetical protein LILY_55 [Bacteriophage Lily]
	H3_R11_14	14	MQGYGYIKDYRQELRSDIWLMPPLYHRVWQWLKYQANHQDNDIPMNDGSRLKIKRGQCLTSIRNIANGVGYYERAVWKEPNPKTISTVLDWLEKNEMITIERGNRQYTLITVINWEIYQETEDRSNSKVTPPTKKKNKKYPEDSTYFKMAQYFYNRVSAVAEAEGLQHLVLKADMQKWADEFRKIVELDKVDKKLAKEVMDWVTTDPFWKTNILSAKKLREKFADLAIKMRASEKGRQPVQISKDRQLEIAKEEAFREWVADGNDPAAFTFKPH	HP	primosome component-like protein	primosome component-like protein [Paenibacillus phage phiERICV]
	H3_R11_15	15	MEMTQQHSPSNHIEGNIFAEQSVLGAILIDSERIDDIRFLEPRDFTQERHELIWKVALYLDGIDKPVDVLSVTEIFNRRKRLHEIGGVEYLSQLVAACASTSRAAVVNSAQIVRKNGHRKRLMELSDEIREVASGEHESDEDMFSAVEDLVTNIRPQESGEMKSMSETREDYRKHLKSKAEKIYSGFKQFDDWAMLWRGWLYILAGRPSVGKTAKALQLAYGVAKNNPDGGCVLFFSQEMGANELKDRLVSNISGVNYIRLTQKKDELTEKEWEKIEMALDTLDALPIYIQDKAAVTIEEVQATVRRFKKRHGKVAAVFVDYLQIMKIPRRKNENRAEAIGTVTSAAKQMARKYKFCFVMLSQMTRESEKREEPMLSDLKESGSIEQDADVVEFLWHNG…	DNA helicase	DNA helicase	replicative DNA helicase [Paenibacillus phage Kawika]	DnaB-like helicase N terminal domain ;The hexameric helicase DnaB unwinds the DNA duplex at the Escherichia coli chromosome replication fork. Although the mechanism by which DnaB both couples ATP hydrolysis to translocation along DNA and denatures the duplex is unknown, a change in the quaternary structure of the protein involving dimerization of the N-terminal domain has been observed and may oc…
	H3_R11_16	16	MWNFPKRPSKRIENEEQYQNSLKWLVSKSIEIEDPLLDEATRKKMLKTYDFVSQRVREYRRGELAKMYPGLHAIYKQLGWNYVGAPEPEEKQQQTEPKKNLDFFFDD	HP	HP	hypothetical protein KAWIKA_52 [Paenibacillus phage Kawika]
	H3_R11_17	17	MKFDISVNIDWLEDESLDEVVKGQIINGVVERISEQTIKSVKEDAEKRVIAKIEELITQTYQSFLNKGVTITDKWGDALREDIKVYDLIKEKCDKWLTEMVNDQGKPSSSHYSNCWSRMEWIVNKQIHHESKRMSDDLVKRVNTEIKKYINDAVKDSIGEKLVKEIGIEELINKTKLK	HP	HP
	H3_R11_18	18	MKVKYKLSIGYPTACREDVIEIEDEELEGLSEEAAADKIFDIVNESAQDFISLSWKKIDE	HP	HP	hypothetical protein WANDERER_53 [Paenibacillus phage Wanderer]
	H3_R11_19	19	MEVLKCRGCGQELSPDLEIEFSEYLNGFFCSPDCAQDFYFDYMGSYLFCPEDHNDVIVKNGNLFMVEE	HP	HP	hypothetical protein KAWIKA_56 [Paenibacillus phage Kawika]
	H3_R11_20	20	MNRPIKFRGKRIDNGEWVYGFYLYGAILDEHLIWTDNENWRVDYETVGQFTRLYDRNNVEIFEDDIVEIKNHPFDRFIEINGMYTVGYSDRMELCCGNWLLHHVLPYVTVVGNIYEHPHLLGGTEDE	HP	YopX family protein	YopX protein [Paenibacillus phage phiERICV]	YopX protein ;YopX is a protein that is largely helical, with three identical chains probably complexing into a twelve-chain structure.
	H3_R11_21	21	MNELTNWIKQWATERGWHSVDPNKQLLRTMPSSIDMKRYLEYQESLEKIRKLDIDNNTDRAIEHFKKLAMTLPERVEYSMSVFASIAQRRGIDFVLQENDVQQLILKDRSLLEKELSKGDEEDDL	MazG-like nucleotide pyrophosphohydrolase protein	HP
	H3_R11_22	22	MTCEYPGCKKAAQETFALVPLCTEHHEAIKEETRLYYGKHKPKYKEMRPMYCKVARLIPWSQVSQKKVTL	HP	HP	hypothetical protein KAWIKA_62 [Paenibacillus phage Kawika]
	H3_R11_23	23	MRFVGIDPSTKTGFVALDQFGNVIKAKELTGINRPDPIRMITLVDEIMDHIQPGDQVFIEGFAHAAKGNYVGQMFGIGWGIRMALTRRKVQYTEVTPSQLKKFASGKGNAKKEDLILPIYQDWGFKHNSDNVRDAFILAHISYETYLSKNGFCSAVGIDIYPYRKKVIDEILSPTTKKKRKKVAR	RuvC-like resolvase	resolvase (RuvC)	resolvase [Paenibacillus phage Kawika]
	H3_R11_24	24	MKVHIEDDLYITSDERQFCLSQLRKSMDKEGNEKEYFVHLGFYSSLGGLINDFIKRKIKETPSTTLCELLQEVRNIEAYVKSKVQI	peptidase inhibitor	DUF5405 family protein	hypothetical protein [Bacillus phage Mgbh1]
	H3_R11_25	25	MSTEINVLFKSMQRDDKKEVLKFELKGNEDSSSAQKLVEMAGTIVIFNLPGLTEEISAEFMNIQRDSKKTVMKLALKGDSEEEAIELYKRAGRNVLLMLKPSQMSIEEYYEEDEGLEYTVKADGTVEVDQDQDQVTIEDVENSNEQTKDTDDELPF	HP	HP	hypothetical protein SITARA_65 [Paenibacillus phage Sitara]
	H3_R11_26	26	MSSNCFLPELDRKKTQELLEAEFEKYRIFKATTFEEKEANITSSYQELFHGPTNVTSDQTANIAIYNIDVPAARKAHIQRIDRAVARLHPKEQLLIRERYLKDDYVFDYVIYNHIFNPPISDKTYAKIRWKAFYKLALALNIAVEKK	ArpU-like transcriptional regulator	ArpU-like transcriptional regulator	ArpU-like transcriptional regulator [Paenibacillus phage Sitara]
	H3_R11_27	27	MNTQIENNFKYHAPKPEQTEKYTAIREKAKELAYLVDDLCPNSREKSLALTNLEQAVMWANAALTRN	HP	phosphomannomutase	phosphomannomutase [Paenibacillus phage Sitara]
	H3_R11_28	28	MSGKDIFIYPVVIEKSGEDVALYFPDIPGTAIIAADTVSGIKEAKSMLIDRLIEMEDKNLDIPKPSEPEDIELNDESDRIVFVEVFLPPFRDEAANRAVNKNCTLPAWLRDAAEDAGLNFSQHLQTSLKKALGIKHDDHQ	HicB-like protein	HicB antitoxin	HicB-like protein [Paenibacillus phage Sitara]
	H3_R11_29	29	MGKQVTVREALQKLKKAGFIKSPSHTGKSSHQRYIHKDDPERFADISFHKSGAVIPKGTLKNIERTSGVKF	HicA-like protein	HicA toxin	HicA-like protein [Paenibacillus phage Sitara]
	H3_R11_30	30	MKYEIYNKDCINGAKTHLLTNSADLIIADPPYNLKFGGTTMTKTKRPRHRVIANDDLSFKDYQRFTLEWLRQAHRVLKDGHHIYVFIDWRMHPYIALWMRKIGFEIKNLIVWDKQSMGLGWQYRFQHELVIFAIKGKTKARRIRSRKTADILRVKRIPGQYTVHPTEKPTELMKIIVENSTEEGETVVDFFSGSGPVTEACLNLNRRVKAFEIDQKYYQMTVKRAEKISTKSLDFNQNHC	DNA methyltransferase	DNA methylase	DNA methyltransferase [Paenibacillus phage Sitara]	DNA methylase ;Members of this family are DNA methylases. The family contains both N-4 cytosine-specific DNA methylases and N-6 Adenine-specific DNA methylases. /S-adenosylmethionine-dependent methyltransferases (SAM or AdoMet-MTase), class I; AdoMet-MTases are enzymes that use S-adenosyl-L-methionine (SAM or AdoMet) as a substrate for methyltransfer, creating the product S-adenosyl-L-homocystein…
	H3_R11_31	31	MAKGENIHEKEVLTSELAAIIGKTPQWIRQLTRDGVLKQVGRGKYRLGEAIQAYILHAAGGKEDDKKPRFIDEKTEHERIKKEKAALELAVMKGELHRAEDVRAEMADMLTSFRSRILGIPTKLGPQLLNISELADVTSILTKEMRSALTTLADYDPDKFAEGYRNGPEE	terminase small subunit	terminase small subunit	terminase small subunit [Bacteriophage Lily]
	H3_R11_32	32	MDQRSKTRSLFREIARFVAPPADLTVSEWADRYRMLSSEASAEPGPWRTSRAPYQREPMNAITDLRYETIVFKWSAQVGKTEAILNAIGYFTEHDPSSIMAVYPTLEMARAFSKDRLAPMYRDSPKLKAVISQAKSRDSGNSILHKQFPGGQITLAGANSPASLASRPIRIALCDEIDRFPVSAGTEGDPVSLVAKRTTTFWNRKIIKVSTPTIKGSSRIEEDYEDSTMEEWCVPCPSCKEYQPFSWKQIKFEYDEERKKTIRVEHACRKCGALHNEQEWKAGTEETGKWVARKKHSTTRGFHLNELASTFSPWEKIVHNFKKAEKLMKKGDFEAMKVWVNTTLAEVWEEKGEKIDENVLMNRRELYHADVPEGVKVLTAAVDTQDNRFEVEVMGWGTG…	terminase large subunit	terminase large subunit	terminase large subunit [Bacteriophage Lily]
	H3_R11_33	33	MSWTLEEAKKRLQNWLEAEEALSTGQSYTIAGRSLTRVHLSEVMKQIDFWRKEVDNLTRESQGLKPRGRVHRIIPID	HP	HP	hypothetical protein ERICV_05121 [Paenibacillus phage phiERICV]
	H3_R11_34	34	MNKLEKMIGSLAPQWALRRQVAKQKLNLLSNTGYSHHGASKTKKSLQGWNYTGGSPEEDINLNLEVLRERSRDLYMGGATLATGALKTARTNVVGTGLRLKPSLDTDLLGLDDIQAADLKRTIEREFALWAESKDCDAMRMNNFYALQQLAFLSTLMSGDSFALLPVVKRKGVTYDLRIKLIEADRCCNPQSVTGVGDKDIKSGVEADEDGMVVAYWFTNRHPLSNSPKKIEYVRVEAVGKHSGRWNVIHLMEAERPEQRRGVPILAPVIEALKQLGRYTEAELMAAVISGMFTVFLESENPTNPLPGIEDEDEMSGDINYRLGNGAIVGLAPGEKANIANPGRPNVAFDGFVTSILRQVGSALEIPYELLVKHFTASYSASRAALLEAWKMFRMRRTW…	portal protein	portal protein	portal protein lambda family [Paenibacillus phage phiERICV]	Phage portal protein, lambda family ;This protein forms a hole, or portal, that enables DNA passage during packaging and ejection. It also forms the junction between the phage capsid and the tail proteins
	H3_R11_35	35	MSKPMKFWTMAKNEAKNSAEIAIYGAIGTSWWEESVSANQFYKDLKALGDLEEITVRINSAGGSVFDGLAIRSQLKNHKAFVTVHVDGWAASIASIIAMAGDKIVMAKGSMMMIHNPTNSLWGGDAQDFRDMADFLDKIRDSLVSVYEDRTANSKEELIKLIDAETWMSAEEAVEMGFADEVEEGTAVTATMNGAVAMVNGVSMDFSRFTNPPMIPKALSMQQLKNETTTLPENKTKEDEELNLSELKNKYPDLYKEILNEGITQERNRIKELDELIAPGNESIISEAKSSGASAAETAVNIIKAENERRKKFVNQLNQDADDSGVNDVEADNTEAVSSSEINKERESKESENAAAGLVNVFKRIRGGRA	Clp protease-like protein	Clp protease	Clp protease-like protein [Bacteriophage Lily]	Clp protease ;The Clp protease has an active site catalytic triad. In E. coli Clp protease, ser-111, his-136 and asp-185 form the catalytic triad. Some members have lost active site residues and are therefore inactive, some contain one or two large insertions.
	H3_R11_36	36	MPMEKYEMHYDDLIAGGVSPIVAKGAILKAGSGVQKRGAVLGRIGGTAEGADELKPVDSKNEDESKKPFAILADVIVDATDADQRISVYLTGEFNRNALTFGGTDTVATHEEALRDIGIFVKTTTV	HP	head decoration protein D	head decoration protein D ERICV_05124 [Paenibacillus phage phiERICV]	Bacteriophage lambda head decoration protein D ;Bacteriophage lambda head decoration protein D.
	H3_R11_37	37	MPDIFDLRTLIAAIRQMPPAQTFLGDLLFGEGKPFNTETVEVEYRKGKRKMAPFVSPLLPGKVTNREGYTVTMFKPALVKPLRPVTVIDLQKKAFGQDPFADQSPDERAREIIAQDTLDLDEEIIRREEWMRRELIFTGKVTQKGEGVDQVLDFGFTNKAVLSGTAVWSNPDSDPIAELMNRRLTIIQKSGITPDAVIMASDVASAFIKHPLIQKLLDNRNFSVGQVDPRTIPNGATYIGSLKLPALDIYSYDEWFLDDETGAEQPMVPTGTYAMVSTRGVFNMHYGAVTIMVNGEFATIRGTRVPNSWATVEPPQRFLQLNSRPLPIPTNVDSWFVAKVL	major capsid protein	major capsid protein	major capsid protein [Paenibacillus phage phiERICV]	Phage major capsid protein E ;Major capsid protein E is involved with the stabilisation of the condensed form of the DNA molecule in phage heads.
	H3_R11_38	38	MAIKAIWSIRHDDKEYSPGGILGGLSEEEEHRLVTLGAAEQIDEAVPPLQQEPDQVQGEIEENNLFEDEDGEETLPTVEEFAVLQANEQKELLESLGIKPGTNAEMRIEQYKKLYEQEDENV	HP	HP	hypothetical protein ERICV_05126 [Paenibacillus phage phiERICV]
	H3_R11_39	39	MSKFKEQMAKDVHQTFMNHDEFAELHIWDGREVWMIIEAFTIDGQPLPYAEGVSLHQVIVHVAESELGYIPIQGQRSDLDGISVSVEKVSIEAGIIKMILEANAA	HP	HP	hypothetical protein LILY_9 [Bacteriophage Lily]
	H3_R11_40	40	MRIQIDANTKAAIKVVQDVQKAVPAATRSALTRAGQGIKTEANRKVRELYTVKAKDVNAAMKITRDDDLHLRLTGKGKNIPLIKFQTTPRKPPKRPKTVMTSVKKDGGKKAIPGAFIAQVGGHIGAFKRVGKKRLPIQELYGPAVPVMLGNDVVKKHIETEAQKRLSERLNHELNRRLGRIMK	tail protein	tail protein	minor tail protein Z (GPZ) [Paenibacillus phage phiERICV]	Prophage minor tail protein Z (GPZ) ;This family consists of several prophage minor tail protein Z like sequences from Escherichia coli, Salmonella typhimurium and Lambda-like bacteriophages
	H3_R11_41	41	MSASLLLIELKRFLEKSFEHVGVGDKNESLKIRIGWLPQTKAPSPGSGPANQPDSDFPYLIIRALDGVEEEDNGKVTIRMLVGVQAKEENGYVEILSLIEKTKQALLKTGIIGGKFEIERPVKWKLFEEQPYPEWMGEILTTWTVPAIMREVVFD	HP	HP	hypothetical protein LILY_11 [Bacteriophage Lily]
	H3_R11_42	42	MKKDKIIQEPTAKKPKDEQLIYVGPTLKNGITKHSVYRGGIPEYVKAELERIPELRSLFLPVADFPARQGEIMQTGTTLNAAYMAVQKGV	HP	HP	hypothetical protein ERICV_05130 [Paenibacillus phage phiERICV]
	H3_R11_43	43	MAERHGIYTTEAPFSVPTPVSPMATLPVVFGTAPVNLTALEKPPVNLPVLCKSWTEAVEAFGYSEDWGSYTLCEMMYSHFQLYKQSPVVFVNVLDPAKHKTTVAPKDIPVVDDMATIQVEGIIKDSVVVKSADGATSYKKDKDYTLAYNQSGFLVIAVKPGGAIESATKLSVGYDKLDRNAVTSADIIGGTDPNTGKVTGLELIKQIFPRFQMVPGLLLAPGFSHDPAVAAVMKVKGENLNGHFKSTALVDLPADRPYPNLAAWKKENKYDSNRQIAGYPKLIKSGKVYHFSTQLAGVICQTDKENNGVPYRSPSNKPLQVDGAVLDDGTEVALGPDEAEYLNSQGIITALNFIGGWRTFGNRTAAFPEVIDSQNAFIPIRRMMDWIQNYVTLTYWQHL…	tail sheath	tail sheath protein	major tail sheath protein [Paenibacillus phage phiERICV]
	H3_R11_44	44	MKQVRDKIVNYTVYRNGSQFLGVATVELPSLEYLSDSVKGAGIAGEVESPILGQFGSMTCSLSWSTMDPAAIELLAPEAHALDFRASQQSYNTATGIYATEGAKISVRAIPKTTELGSLEVGSAMDGKNEFEVIYLKISVDGKTLLELDKFNFIFVVNGKDHLADVREQLGL	tail tube	tail tube protein (major)	major tail tube protein [Paenibacillus phage phiERICV]	Phage tail tube protein FII ;The major structural components of the contractile tail of bacteriophage P2 are proteins FI and FII, which are believed to be the tail sheath and tube proteins, respectively.
	H3_R11_45	45	MSEKKQNKATQVATSEAVDERVYTLSRPFTFEGKEYTELLLDFDSLSGGDLLSCESQLKTVVDASEAVFMKEISKPYLALVVARAAKVPFELIQNLPAKDFSKVTLRAQNFLLT	HP	tail assembly protein	tail assembly protein [Bacteriophage Lily]
	H3_R11_46	46	MGKEYQIAFKLGAQLESAFGKTFAEAAKSCQNLQNEVNKIGRNRNMTQPLRGDLGQTQKMIQETGAASSRMGNMFRGSVTAATGAIGGIGQAFGSAASSASSAFGRISSGIKSMVSAPLTSAIGIVKDFGATIGMLSAGALVNTGLNRLSAIENAGVSLNVMMGDAQKAQGFLNEVLAFAKTTPFAFPDLAESARNLVAFGMDAKKVVPTLKAIGDAAAASGKGAEGLNQVAGAFGDMQVSGTLSMDQINRLASAGVPALKILSNQTGKSVDEVKKQISSGSMSSVKAIDDLVKGMQEGTKGVAGETAKMDGIMEKMKDTWTGSVDSLKSSVSSTMATLMEPIKPYLQKGMKWVGDTFAKLPKALEVVGNATSKVVGKIKGYFSGIFDDLELYDHFDNL…	tail tape measure	tail tape measure protein	tail tape measure [Paenibacillus phage phiERICV]
	H3_R11_47	47	MTTYTTIQGDTWSTVAYKVYQDEKLLTVLINANLDYVNTVVFSAGVRLTVPSRPVDLPSTLPPWKRVTR	tail protein	tail protein	tail protein [Bacteriophage Lily]
	H3_R11_48	48	MTDTSDARRATVTIDYNGVDITTELSRFLIEFTYTDAPPGQLDEISLTLEDKGQKWQGPWNPTEDDQVIAAIRTYHWRWTDDFQYYPTGVFYVDTFDFDGPPDKVSIKAVSLPVSSFIRQEQQTRVWEEISLRAIAKDIADRAGLDLGYYATDNPYYERLDQTEQSDLGFLNETSLKEGISVKLTGGQLVLFDEADYEKANPVATLVRGDDRILTYSFSWGTSYKAYRACVLTYTNNEDETISATFIPPGAPENGPVLRVNEQVDSYAEAMRVAKNRLREKNKEAGKASISLVGDVRFSSAVTLNLTGWGRFDGKYITESVTHKVGSSGYTTDLEIRKILGW	late control protein	late control protein	late control protein [Bacteriophage Lily]
	H3_R11_49	49	MECSIRVGKVSSVNYQKHAVRVAFSDVTAVSGEIPVLRFANGWAKDNSLPSVGDSVVCIFMGSGVGSGYCLGSFYRSGDSVPGDIGQFGMYFDDGNSFCYDRDAKAFKINGDLEVSGEIKQGDSS	baseplate assembly protein	baseplate assembly protein	baseplate assembly protein V [Paenibacillus phage phiERICV]	Type VI secretion system, phage-baseplate injector ;Family of bacterial and phage baseplate assembly proteins responsible for forming the small spike at the end of the tail or bacterial pathogenic needle-shaft.
	H3_R11_50	50	MIGALGEIPFIVTQDVIRTVSDFKRSGASRWASHDVHLRKPVREFLGPGIDTISFTMRFDVRYGMNPRIELAKLVEYDRSGKVVPLIIGDGGLGVYMWTVTSVDQDWEYFDENGNCLVATANVTLEEYTTYDV	tail terminator	tail assembly protein	tail terminator [Bacteriophage Lily]	Phage P2 GpU ;This family consists of several bacterial and phage proteins of around 130 residues in length which seem to be related to the bacteriophage P2 GpU protein, which is thought to be involved in tail assembly.
	H3_R11_51	51	MTYERRMTYEVNLEAQKTITIAPTTLEEEVAQNIWTILSTPIGSAPLAATVGIATDDLDEPINIVKARMSGRIISAISNLEPRAEVTNISFKETDHATGRLMPIIKFKLREGVT	baseplate wedge protein	baseplate wedge protein	baseplate wedge protein [Bacteriophage Lily]	Gene 25-like lysozyme ;This family includes the phage protein Gene 25 from T4 which is a structural component of the outer wedge of the baseplate that has acidic lysozyme activity. The family also includes relatives from bacteria that are also presumably lysozymes.
	H3_R11_52	52	MTNFKDLPDVQFVDEDPNNTINNIISTYEALTNRKLFPGDPERLFLLSLAQIIIQQRVLINQTRKSNLIKYARGPVLDHMGAFMETERLPAARAITTIEFQLSMPLTSATIIPAKTRVAPQGGNGKIFFSTKEVLEIKAGKVSGTITAECSIAGDVGNGFLPGQLNVLVDPIPFIQSVTNTTESAGGAEEETDDSYRERIRSAPESFSVAGPSGAYEHWAKTAGSSVIDVGVESPSPGEVVIVPLLVGGEMPTEDVLDAVAETLNDRRVRPMTDQVHVQKPEAVTYDITLKYWISRNRATESTNIQGRIATAVEEYKLWQKSRLGRDINPSELIWRVMAAGASRVEVTTPVFQEIGPLQVAQDGEINITYGGLSDD	baseplate protein	baseplate J family protein	baseplate assembly protein [Paenibacillus phage phiERICV]	Baseplate J-like protein ;The P2 bacteriophage J protein lies at the edge of the baseplate. This family also includes a number of bacterial homologs, which are thought to have been horizontally transferred.
	H3_R11_53	53	MIDIQNVSLLDILPPNLRRDPTISAAAKSIDEELRQITVEISTLSLFDRLDELTDSEANELAYQFHVDFYDPSLPIEKKRELVKKSIPFHRRKGTPSAVEELISIIFGEGRVEEWFEYGGKPFHFRVLTNNPEVTQDKAIEFYRAVESVKRLSAHLERVILYQAEEMSLYMGCALHVGEKMTVRQVN	tail protein	tail protein	tail protein I [Paenibacillus phage phiERICV]	Phage tail protein (Tail_P2_I) ;These sequences represent the family of phage P2 protein I and related tail proteins from a number of temperate phage of Gram-negative bacteria.
	H3_R11_54	54	MGAFGGLLMTTKGRNLQAKAQTGVELKYTRVGIGDGQLAGQSILLLDKLINEKKSLPITKLNIQTAGKAVVGTVLSNQEVTTGFYFREIGIYAQDPSAGEILYAYGNSGENAEYIPPAGGADVVEKSIDVIVIVGNAQTVTAEIDKSLVYATVEDLEQAKKEAKQYTDEKSAEGKQYTDQKGTQTLDEAMKYTDQKTVESIQTANQFTEEKLTEAKQYTDQKGTQTLDEAKKYADQKDSKVLSDAKQYTDQKVGSIYIPVKSVNGKTGNVTINASDVGAVTFFEMREELRKYAFLGEPRGQMEPSFQNGWYIQAGDVKGVCYYKDQFGYVFLYGTCEGGKTDFGTTLFNLPAGYRPSGIVRIGATMINWEGYARSIQFLGIYPSGDVLIESNGLPGKVT…	tail protein	tail collar fibre protein	tail protein [Bacteriophage Lily]	Phage tail-collar fibre protein ;This domain family is found in bacteria and viruses, and is approximately 160 amino acids in length. There are two completely conserved residues (K and W) that may be functionally important. The members are annotated as being putative phage tail or tail-collar proteins.
	H3_R11_55	55	MELIQATRVIKDGKYKEALALYPRGDKFFNLLGQEVPIDDTVVFVPLPKGIYTPIWDFSEKVWKEGLSQEEIDQIKNRPDPPDPMKVMEDQIKALQQALNYVLVDQEEAK	HP	HP	hypothetical protein IBBPl23_18 [Paenibacillus phage phiIBB_Pl23]
	H3_R11_56	56	MSSQLYPHFYYCWCNQTVTPRQLERAVEKGYITEKERETICEVEVKDDGRTNF	HP	HP	hypothetical protein WANDERER_19 [Paenibacillus phage Wanderer]
	H3_R11_57	57	MMEEQIFNTVLNTGAFGALFVWLLFTTMKKNEVREKEYQKTISENQEVIREQAKSFSLLSSDIAEIKGILKGKPGEGEAQ	bacteriocin UviB precursor	holin	holin [Paenibacillus phage Wanderer]	BhlA holin family; The Phage_holin_BhlA family is a family of holin-like proteins from both bacteriophages and bacterial chromosomes. In bacteriophage, holins are small membrane proteins that accumulate and oligomerize to form non-specific lesions in the cytoplasmic membrane allowing the release of the second protein, endolysins, to access the peptidoglycan. Most holins share common structural fe…
	H3_R11_58	58	MMEIRQMLVDPSKYGIKCPNKMTPKYITFHNTSNDASAENEVRYMIGNNNEVSFHVAVDDKEAVQGIPFDRNAWHCGDGNGTGNRQSIGVEICYSKSGGNRYYKAEDNAAIVIAQLMKQFCIPIGNVVPHQYWSRKYCPHRMLDEGRIPSFIERIKQAYEGEEDDMNRTLQLEDWQWKQLYDNMGKAWNAGKFTDWCWMVKIENHTLTVDELAWLNNHILASSL	N-acetylmuramoyl-L-alanine amidase-like protein	N-acetylmuramoyl-L-alanine amidase-like protein	N-acetylmuramoyl-L-alanine amidase [Paenibacillus phage BN12]
	H3_R11_59	59	MNIEITDVVIVAVIVGLVEMAKGIGLPVRLAPVLSVILGIVAGIVYFPGDLKTSAIFGIISGLTSCGLYSAGKSAVKKE	holin-like protein	transposase	transposase [Paenibacillus phage Fern]
	H3_R11_60	60	MVSVVIGLCFGIIILITSIKHVIDALRMKTVSTDDIVNDFNWSPEHVVLVFGSIYIGSWIRGVNIDFFTDAGFYTLCIVFGIESIVFWFKNKPLGLFLESKRSVKLVIMLLFGFSVGLLF	HP	HP	hypothetical protein BN12_24 [Paenibacillus phage BN12]
	H3_R11_61	61	MDTKEAIQTSNGTIVYKGKEENSSVDLAVQPTTKGVRNLVRINDATAPKEYNFNIKVPEGSKLVSAADYLGADFDTKEVFIVDEKNQIQSIFTPAWAKDANGNDIPTHYEIRGNDLVQKVEFNENTAFPIVADPSWWQIAKCAGAITVFIGTNMFAVSKIMKIKEYMKELGGVYEAAELMLKASTWEERMRYGGKALIGLAAELTGVASLSACWGG	HP	closticin	putative closticin [Paenibacillus phage BN12]
	H3_R11_62	62	MAQYQINVDSQLLHQLFLGNSQDAGVAKLLESVLNQVLQAQVSEQVEADRYERTENRKAYRNGSYPHGLHTRVGTITLSVPRIRGGKFTTELFSRYQRSEQALILAMMEMVVNGVSTRKVSQVTEELCGTEFSKSTVSDLCKRLDPIVTAWNNRSLADSLFPFVLVDAMYLKVREDGRVRSRGIMIAIGVNTEGYREVLGLMLGDTESEASWSEFFSSLKGRGLRGVDLITSDDHGGLVRAVRQQLQGVTWQRCQTHFTRNVLEASPKALKDEIHGRLRSILDAPDTGTARFLLKQTLAAYEDKAGKAMGVLESGFDDATAVLMLPERYRKRLRTTNSVERLNEEVRRRERVIRIFPNRESVIRLIGALLMEQDEKWAAGKKYLDMTEYMEWRKDRPKS…	transposase	transposase	transposase [Paenibacillus phage Vegas]	Transposase, Mutator family ;Transposase, Mutator family.
	H3_R11_63	63	MALLTRTCRQCGNTFEGGPRAYYCPTCRAERTRKTYAEYKRRKRQGKARALGSTDTCERCGKSYVVNAGLQRFCPVCQPIHAAEHDRRTSLEFYREHKDRINPARNERRKKYRRKNIGKKRELTKWTIKSKFVCKFPQLDCAT	HP	recombinase	putative site-specific recombinase [Paenibacillus phage BN12]
	H3_R11_64	64	MARKHIWMNPPLVKLAAECGKANGREGKFSARLGDVVERFDIIMKLTPAPEMNDIEKMILGEVVCGSALSPVTIKYMPESIMDAATGTEEEREALSRKVTTWSAAERIAAIESLGV	HP	HP	hypothetical protein BN12_30 [Paenibacillus phage BN12]
	H3_R11_65	65	MTEFGAVVVVEGKEFKLTGDADFTNRVLGGWYTDFNDASEGEEYQFEMSAPGLDNEGNEVTVYWIFTDIKGEKGKESLDEYDYDNVDRVVYE	HP	HP	hypothetical protein BN12_31 [Paenibacillus phage BN12]
	H3_R11_66	66	MYLLAIICPPLAVLFSGKPGQAIVNVLLWILGVVPGVIHAIFVVNEKKANDRMMKQAQLMSMMNNRQ	hemolysin BL-like protein	YqaE/Pmp3 family membrane protein	YqaE/Pmp3 family membrane protein [Paenibacillus phage BN12]	Proteolipid membrane potential modulator ;Pmp3 is an evolutionarily conserved proteolipid in the plasma membrane which, in S. pombe, is transcriptionally regulated by the Spc1 stress MAPK (mitogen-activated protein kinases) pathway. It functions to modulate the membrane potential, particularly to resist high cellular cation concentration. In eukaryotic organisms, stress-activated mitogen-activate…
	H3_R11_67	67	MGKYVGSVVEIIYLDRNNQITQRRVRVRSIKGNILQAYCFLAKSPRVFKLENILAINAVNRHVV	HP	DNA binding transcriptional regulator	putative DNA binding transcriptional regulator [Paenibacillus phage BN12]
	H3_R11_68	68	MATARYKIHKDRKRLGRAAKGCINQYSYGANVNIPNLKQDRKLVLFLFNVFSFILCFAFPKLQWLKRVGIP	HP	HP	hypothetical protein BN12_36 [Paenibacillus phage BN12]
	H3_R11_69	69	MAEPLFIVSRENWSLHRKGYQDQTRHQQKIKDAIKQNLPDLVTEENIILSNGKQIIKIPIRSLDEYRFRFNYNKSKHVGQGDGDSQVGDVLGIDPYTQQGKGAGAGDQAGEDYYEAEVDMEELQSLLFEELELPYLNPKERLDISTQDIIFNDIRKKGIMSNIDKKRTILENIRRNASSGTPGIHGISPDDLRFKTWDEIEKPHSNALILAMMDTSGSMGSFEKYIARSFFFWMTRFLRSKYEHVDIVFIAHHTEARIVSEEEFFTKGESGGTICSSAYQAALDVIDRSYPPSKYNIYPFHFSDGDNLTSDNERCVKLIQRLMERSNMFGYGEVNQYNRSSTLMQTYRHIQDPKFLYYIIREKGEVYKALKTFFAKPEGAAVQ	conserved bacterial protein	sporulation protein YhbH	sporulation protein YhbH [Paenibacillus larvae]	Protein of unknown function (DUF444) ;Bacterial protein of unknown function. One family member is predicted to contain a von Willebrand factor (vWF) type A domain (Smart:VWA) / Von Willebrand factor type A (vWA) domain was originally found in the blood coagulation protein von Willebrand factor (vWF). Typically, the vWA domain is made up of approximately 200 amino acid residues folded into a class…
			Region 14
	CDS	No.	AA	PHASTER	BLASTp	Closest phage protein	Conserved Domains (CD)
	H3_R14_1	1	MAKGSIEKRGENTWRLTIDLGYNQDGSRNRLRRKVVVEDKALLKTKKKLREYLEDELHKFKIEVEAGEYIAPQKMTLRQFIENEWEPKYASNTENLSPLTYQTYMHFIENRIMPVFGHKNLEDIRTLHIVTFINDLSKPEARKDGKSGKLSPGTIQYIHRVLKNIFNRATEWQLIKTNPIVGVKKPKVEQTEFDFYDEDEAREAIAALSKEPRRWRLLILGSMVGGFRRGELLALEWSNVDFDNMTLSINKSISLTKDGRAVEKAPKSKSSKRIVDMPDWYMDELKVHEYEWKKEKLSVGDKWRGGDRQYVFHAGFGKPFHHTYPTEWWNGFTKRHNLKRVRFHDLRHSSATLLIEAGASMKAVQQRLGHSKHQTTADIYAHVTKKVSRDTAEKFNKFA…	integrase	integrase	integrase [Paenibacillus phage Vegas]	Phage integrase, N-terminal SAM-like domain ;This domain is found in a variety of phage integrase proteins. / Phage integrase family ;Members of this family cleave DNA substrates by a series of staggered cuts, during which the protein becomes covalently linked to the DNA through a catalytic tyrosine residue at the carboxy end of the alignment. The catalytic site residues in CRE recombinase are Ar…
	H3_R14_2	2	MLYEKLLMETGIKVFEVIMPTGIKGLYSDGIAWINKNIETNTEKACVLVEEVGHEQTTAGDITDQCDLCKRKQELIGRRWGYRKLVPLSAIVQAHKACLTNRYEIADYLGVTEEFLQNAIDYYRDKYGVCTQYEQYMIYFDPLNVFERSYEITYGAFQL	toxin	ImmA/IrrE family metallo-endopeptidase	toxin [Paenibacillus phage Vegas]
	H3_R14_3	3	MLNNLEKKQMGLRIKKLREEKGLTQEELAEILKMKNRATVSSYEAGRSTPPSDVLRNLADIFNVSADYLLGRGGNDEFVTPPEDNQGGAVSEIGWAIKLERQSQDMTQKELGKQVGENQRQISSYELDLKPVPEHTLDKIMEVFGLSFPEFLAKYNMWDESIHPHFDGDANKQIAFEKAQERDALNDSYKEDIQTIAAHHDGEEWTEEELETLEKFKQFVLSQRKNRS	helix-turn-helix family domain XRE family transcriptional regulator	helix-turn-helix family domain XRE family transcriptional regulator	helix-turn-helix family domain XRE family transcriptional regulator [Paenibacillus phage Vegas]	Helix-turn-helix ;This large family of DNA binding helix-turn helix proteins includes Cro and CI. Within Neisseria gonorrhoeae NGO_0477, the full protein fold incorporates a helix-turn-helix motif, but the function of this member is unlikely to be that of a DNA-binding regulator, the function of most other members, so is not necessarily characteristic of the whole family.
	H3_R14_4	4	MEKSRRQQFQIFRKKYNVSQRKVSIDLGVSESHIRNIESGRGNPDVILLFKLAKYFNTSPEELFPDLAAVEVTRMTHH	helix-turn-helix family domain XRE family transcriptional regulator	helix-turn-helix family domain XRE family transcriptional regulator	helix-turn-helix family domain XRE family transcriptional regulator [Paenibacillus phage Vegas]	Helix-turn-helix ;This large family of DNA binding helix-turn helix proteins includes Cro and CI. Within Neisseria gonorrhoeae NGO_0477, the full protein fold incorporates a helix-turn-helix motif, but the function of this member is unlikely to be that of a DNA-binding regulator, the function of most other members, so is not necessarily characteristic of the whole family.
	H3_R14_5	5	MINSSALIESKTLRESVIDRTEVLDKVKKLSMLPDDVNISVEMAAKYYEVGKETINSVIKVNRNELESDGLKVLTGAELMSLKDMGVIGKNTASFTIIPRRAVLRIGMLLRDSQVARSVRDHLLNVEAEHKASYDDPGLLHFKKEAYMIEIAANVLRLPDSGKLKLLHDFNKQHCLQVPLPAYADEQVTESATVLLKKHKIPIGAAKFNTLLIKHGLLEEKERPSSNGGVKLFKSLTDKGLEYGKNIISPHSPRETAPHYFANKFPELIKQVGL	restriction endonuclease	restriction endonuclease	restriction endonuclease [Paenibacillus phage Vegas]
	H3_R14_6	6	MQNFSTWREKRRAAFEMENQIMQDKLAQGVNGVEWLVMHAKITPTKVKSLGYWLEFVNEVEEIDHESAMIDALIMNADTFYEKYELNWWMSVDEAITYLSILKLRDYDQYFKFLQKYEHSKEAKKEETK	HP	HP	hypothetical protein VEGAS_44 [Paenibacillus phage Vegas]
	H3_R14_7	7	MNQLVFIENGKTVTDSLTVAEVFGKRHADVLRSIHNLECSDDFNERNFASVDYLDAKGESRKKVVMSQDGFSFLVMGYTGKDAARFKEMYIAEFNRMREQLSKPPQTSLEILQASINQLVEQDRRLAEHDARIEAVDQDVKSIREVVALNITNWRKDAANLIKRTAQAMGGYEHIRHLREESYRLLDETLGVSLATRLTNKRRRLADEGVCKSKRDKLNYLDVIADDKKLIHSYVAIVKDIAIKYGGLRQDDVS	DNA-binding anti-repressor	Rha family regulatory protein	DNA-binding anti-repressor [Paenibacillus phage Vegas]	Phage regulatory protein Rha (Phage_pRha) ;Members of this protein family are found in temperate phage and bacterial prophage regions. Members include the product of the rha gene of the lambdoid phage phi-80, a late operon gene. The presence of this gene interferes with infection of bacterial strains that lack integration host factor (IHF), which regulates the rha gene. It is suggested that Rha i…
	H3_R14_8	8	MTTVERAIADMVATQVAEAEKRILERLSIPEDKTLTFSEACEHLQVSEHILRQLCREKRIPHRVIGSEGSRKPKYLFSTVSLDRWVREQEARNYQTK	excisionase	excisionase	excisionase [Paenibacillus phage Vegas]	Helix-turn-helix domain ;This domain is a DNA-binding helix-turn-helix domain.
	H3_R14_9	9	MGCDIHLFVEKNVNGVWNAIKGVNEPRIQDFHSMLQRCKKRGEGTSLWGEWIKKEQEGTYDFVDIHRNYRLYAALANVRNYYYNRVKPISEPRGLPSDVSTVVKEKADEWDEAHDHSYLTVKELSEFDWDQKICFEGFVDDEQYSEFLKNGAPTWWYRDESEWGGVTLCRLIQWTETLKDCVDTFYTWSIPKLIELADGDLESVRIVFWFDN	HP	HP	hypothetical protein VEGAS_47 [Paenibacillus phage Vegas]
	H3_R14_10	10	MSKSAESVTVLERLKSGRASINEVRQEFDLTELGDEEANRLLSMQLNHISDTQILLVFETMGVLRQRECKT	HP	HP	hypothetical protein VEGAS_48 [Paenibacillus phage Vegas]
	H3_R14_11	11	MSNLVEELMKLSMEELEAIINQKIKDAEMNFSFLTEPKGGEVE	HP	HP	hypothetical protein VEGAS_49 [Paenibacillus phage Vegas]
	H3_R14_12	12	MNEPNLASVKRHLEQLRERLTTLDNYKGWITVNTENGTRIFEDVDSELLELIKSETQQSIKFCESWLKENENEPKTEPVGMDRKS	HP	HP	hypothetical protein VEGAS_50 [Paenibacillus phage Vegas]
	H3_R14_13	13	MNQKPNPWVWTEKAESKMPDRKAGESVPIGFLIEGNEEYFPRPEWIQKGYVKRFGGGEKVGEDD	HP	HP	hypothetical protein VEGAS_51 [Paenibacillus phage Vegas]
	H3_R14_14	14	MEKTIEYCFHPVHQRLAQLYFKYGNLTQMYENASVEEFRNLEESLKLNAHMVRKLNELNSLSLIAYQINDMNWLHEICGKIEKLKESFLV	HP	HP	hypothetical protein VEGAS_52 [Paenibacillus phage Vegas]
	H3_R14_15	15	MNYYYKPKKPVKAKTIVRCAGYSVEQQTKSEQEERFGESKMVLELTFLSNDYSPNKFDSFMKKFSDFLDKNY	HP	HP	hypothetical protein VEGAS_53 [Paenibacillus phage Vegas]
	H3_R14_16	16	MKWLTPRFLAIVMSVLTICVLFFGILIDIQRIKINLKDEAELNYLHSVVEKFERHSKVQKYLENNCSCDSKGEIKDG	HP	HP	hypothetical protein VEGAS_54 [Paenibacillus phage Vegas]
	H3_R14_17	17	MDSNGLSKEKLEWMKEIGLKKFEHPMRYHTPFGHLYSEEHIRNTPLEELKAGYEKKSAPRDT	HP	HP	hypothetical protein VEGAS_55 [Paenibacillus phage Vegas]
	H3_R14_18	18	MNENGTIHLKKSTAFEATGETVAIEITVENSSPERLKLISETADTLYGELRQYFKHGELPPPKGGSNIPRPGKHLREILLHLQEVTDALQFHISRIGQIDNATSKWLLADDLGQLRLTIRKLEAVVKRR	HP	HP	hypothetical protein VEGAS_56 [Paenibacillus phage Vegas]
	H3_R14_19	19	MDKDIEKELWAKLVDFVEFVIRSATGEDLEDLEFGVVYMLQTARSAGMPTEVISILADVVPEVYQKLKKEREAASTKLQ	HP	HP	hypothetical protein VEGAS_57 [Paenibacillus phage Vegas]
	H3_R14_20	20	MDKLKLEFEKAVTRRMREIQSGELAKGEIRRSRLISAIDEEAKARLQARKLS	HP	HP	hypothetical protein VEGAS_58 [Paenibacillus phage Vegas]
	H3_R14_21	21	MICPFCGDEMEHWNQGIYECKDCEVMIPDDIDDDYASEI	HP	HP	hypothetical protein VEGAS_59 [Paenibacillus phage Vegas] / hypothetical protein API480_41 [Paenibacillus phage vB_PlaP_API480]
	H3_R14_22	22	MLKVWLIRLGSLTDVVLYDTKETALSALAGMLSHDSASKVKGIYEVNLELKTIEEYALGLENMKLTLKKKG	HP	HP	hypothetical protein VEGAS_60 [Paenibacillus phage Vegas]
	H3_R14_23	23	MKPKLLDLFCKAGGCSAGYASAGFEVIGVDIEPQPNYPYEFIWADAFEILKDHELIDEFDVIHASPPCQAHSKARGLSEARNGGRYGDHKDLIPQTRELLKASGKPYIIENVSGSPLINPIKLFGSQFKNLYTQRERWFESNIPLKEPAQARIKMKTPSAGNGIGEDGSISICGNGGVRGLKSKQIVLYWGFAMGGIDWMSREELAEAIPPVYTEFIGKQLKEYLSLVSERR	DNA methylase	DNA methylase (cytosine)	DNA methylase [Paenibacillus phage Vegas]	C-5 cytosine-specific DNA methylase ;C-5 cytosine-specific DNA methylase.
	H3_R14_24	24	MYDFKSARRRIEDLKLIYRQNKKHHEKDGTWDWWITAQIEEIEKEIEEAHKSRTAVRQDDRSNANIITLTIPQ	HP	HP	hypothetical protein VEGAS_62 [Paenibacillus phage Vegas]
	H3_R14_25	25	MRYGIKLDGVLEETYDTPEEAYYAVRFRYGDTGLFYEVVAVTSLDEKLCKLQEELEAYRKRELNLEAYLKQELNLVSALMEIKRELAWGDAEYAVSKANCHIDNILKELCGGGVNQ	HP	HP	hypothetical protein VEGAS_63 [Paenibacillus phage Vegas]
	H3_R14_26	26	MKATGIVKKLDHLGRVVIPKELRGTLGIGEKDALEIYVDGERIILKKYNPGCYLCGGISGDLQTFFDRNICQSCITEIKNLVMI	AbrB family transcriptional regulator	AbrB/MazE/SpoVT family DNA-binding domain-containing protein	AbrB family transcriptional regulator [Paenibacillus phage Wanderer]	Antidote-toxin recognition MazE, bacterial antitoxin ;AbrB-like is a family of small proteins that operate in conjunction with a cognate toxin molecule. The commonly attributed role of toxin-antitoxin systems is to maintain low-copy number plasmids from one generation to the next. Such gene-pairs are also found on chromosomes and to be associated with a number of biological functions such as: red…
	H3_R14_27	27	MRVKEMLIPKTCMVCGQDAPDEYLQPCGNGEEICRYCVDDLEREVSNN	HP	HP
	H3_R14_28	28	MVNGRVIELTMGETNYVKQALESLKHPDTSRWIIADEVAINYDHVMLIEFIKSEEE	HP	HP
	H3_R14_29	29	MAIEIKINAANAVELKRDLGALLSLVDGVPVTAPAAVETTKAAEEKPKRQKKQVVKQEEVKQEEAKQPDEPAEVVSTSELLSKAKEKAEQSTEAKKAIKALISKFEVKNISTIPEEKRAEFLAELEAL	HP	HP
	H3_R14_30	30	MSGHTERAHALLSASSSAQWIACPPSARLTEDIPDKRNKYADEGTVAHELAELKLRRKITVCNAKQRREIDQKMEEIKAKEYYCAEMENYISEYVDRVGGIFLEHKARSNEVIVSLEESIDYSKWVPEGFGTGDVVLISDGVVEVIDLKYGKVPVSAIGNPQIRLYALGAWEAYNWLYEIDKVRMTIVQPRLDSITTEELTVKELLAWAEDVIKPAAKLAYAGEGEFKPGDHCRWCKVKGNCRARAEENMKAVQQEFQDPALLSDEEIGSTLFVAQQLKAWAKDVEDYAKEKALSGENIPQWKLVEGKSNRFITDKGKAISKLEAAKIDPDKYLKPRELLGIGALEKQLDKKQLNNLIGDLIVKPQGKPTLVPETDPRPEFNSLEQEFANMDWED	HP	DUF2800 domain-containing protein	hypothetical protein EMERY_77 [Brevibacillus phage Emery]	CRISPR/Cas system-associated protein Cas4 ;CRISPR (Clustered Regularly Interspaced Short Palindromic Repeats) and associated Cas proteins comprise a system for heritable host defense by prokaryotic cells against phage and other foreign DNA; Cas4 is RecB-like nuclease with three-cysteine C-terminal cluster. / Protein of unknown function (DUF2800) ;This is a family of uncharacterized proteins found…
	H3_R14_31	31	MTIDNQTTKVVTGKVRLNYANIWEPKEGDSGEMKYSACILIPKEDKETLRKIKAATEAAKELGKSKWGGKIPAKCKTPLRDGDEERPDDEAYAEHYFLNASSYYKPRIAKPIGKGSDGKMKFEEITDSSELWSGCYVRVALTFNAFDVSGSRGVNVYLNDIVKIQDGERLGGRPSLEDEFADEEFDDIYDDIDDEDFLG	HP	DUF2815 family protein	hypothetical protein [Bacillus phage Carmen17]	Protein of unknown function (DUF2815) ;This is a phage related family of proteins with unknown function.
	H3_R14_32	32	MKILQIDLETYSSVDLKDCGVYRYVESPDFEVLLFAYAYDDDPVQVIDLTAFEDLPDQVVHDLTDPNVLKTAFNAAFERTCIKKHFGIKCNPSQWRCTAVWALALGLPGYLEGVAEVLKLEAQKDTRGKNLIKYFSVPCKPTKANGGRTRNHPPHHDMEKWEQYKAYNIQDVVVEREVRRKLERFPVPQHEWDLWALDQRINDRGIQLDPTLFNQAIDCADQYKTGLLQEAKDITQLENPNSLTKLKEWLAEQGLETPDGLGKEHMPTLLVQAPDEDTRRVLQIRQELGKTSVDKYNAMARSICADGRARGILQFCGANRTGRWAGRIIQVQNLPQNKLNALWMAREVLKSGDFDLLEMLYGALPSVLSQLIRTVFIPSPGCRFIVSDFSAIEARIIAW…	DNA polymerase	DNA polymerase A	DNA-directed DNA polymerase, family A [Brevibacillus phage Emery]	DNA polymerase family A ;DNA polymerase family A.
	H3_R14_33	33	MGDRWSMKIKYRLSIGYPAACREDEIEIDDKELAGLNEEEAADRIYEIVNEHAQDYISLSWEKVDE	HP	HP	hypothetical protein WANDERER_53 [Paenibacillus phage Wanderer]
	H3_R14_34	34	MNVKEITERLEMIADVESLKTINSIYSDRSDSFVSVNNVEALRQASALLNPKPIPKSEWHEDHGAVLWWKFPIVEPPYSGSPLDEDWPGYHTHWTPFIRPEVWERGAGDE	HP	HP	hypothetical protein [Enterococcus phage vB_OCPT_Ben]
	H3_R14_35	35	MNRPIKFRACFLPTRKMFDMEDLIHEEYLLDMLTMVNGKSKEDFSPLMQFTGFYDRNGKEIYEGDIVKIKNHPFDYSVKIDGSYRVSYSENMIICCGIWLLHRVFPYVSVIGNVYQDPHLLGGKEDES	HP	YopX family protein	YopX family protein [Bacteriophage Lily]	YopX protein ;YopX is a protein that is largely helical, with three identical chains probably complexing into a twelve-chain structure.
	H3_R14_36	36	MSRKSAITTLEKRIEKLVQDNGKLQSELEQERYHAEGLSKVNEVLARKYRAEKARADAMAKFLKEERVTK	HP	HP	hypothetical protein WANDERER_58 [Paenibacillus phage Wanderer]
	H3_R14_37	37	MIYGIIDGSVLIETYETPEEAYEAAKVAYEATGDFFGVIAVSNNAKGIADNA	HP	HP	hypothetical protein WANDERER_59 [Paenibacillus phage Wanderer]
	H3_R14_38	38	MVKNGTKRRTIVPNRNTEPNGEVNSEVITYTLTPEELEEVKERTKHLNKYNRKTMIDVRTKTRRKR	HP	HP	hypothetical protein WANDERER_64 [Paenibacillus phage Wanderer]
	H3_R14_39	39	MSHYFYITPEEYEEAAKNGVSANRLECRIRYEGWSKDRAIHTPPRKHKDRSKWVEIAKQNGISRQVFDNRLRYGWSEEQAATEPKWTTEQYRHQLKKQREAKRKYPVELIKKAENNGISYKTFLFRVSCGWSWERAATEPLVPNAEKGRRGLRTLRERYGDVNGLIFQKRN	HP	HP	hypothetical protein WANDERER_65 [Paenibacillus phage Wanderer]
	H3_R14_40	40	MGIKKHELKDFIMGKVDQRREDIYKYVREKIGAAFRPVVYRKFSSVSDVELRAEELHAALTQLSEKHEQHVSWSIKHIIFDIDRYVLGFRDDIVDSEAGYATCNLLREGTNKLMEELQPLMGQLKEELASKIKDYKDLIKLKKEIAAVINTCHNGDKAYKRLLELGVDLSEFKAASSNLPAVVALSVNPCVLNGDC	gp34.53	HP	hypothetical protein WANDERER_66 [Paenibacillus phage Wanderer]
	H3_R14_41	41	MLELDIAFGKNRSDKNWKNEFLTWDEFVDRLREVRRTGETMAEYSKMDNINKARVKDGPAFVGGFIRGGRRKKENLETRSLITLDVDQGDENFLFCCDLVLDDTAYAVYTTHSHRPKKPKYRLIIPTDRTMNPDEYAAVSRKIAEQIGMQYFDKTTFDVHRLMYLPSCSNDAKPILEVFEGEPLGVDEVLGEYLDWKDPLEWPRHESDKAKRRTAAKMEDPRAKQGLVGVFCRCYTISEAIDEFLPGVYEPTEQANRYTYVGSSSYGGLVIYDDDTFAYSHHESDPISGREVNAFDLVRIHKFGQLDDKASEKTNITKLPSYTAMRAFANEDKKVKRERWDELSEHCDNISEEEDEDDDAWVDKLKMNQNTGYPHATSGNVELILSHGEWKKVLAYDAF…	ORF002	Virulence-associated protein E	virulence-associated E family protein [Brevibacillus phage Emery]	Virulence-associated protein E ;This family contains several bacterial virulence-associated protein E like proteins. These proteins contain a P-loop motif.
	H3_R14_42	42	MLEKHLERKLTKEINAIGGLALKWVAPGHRGVPDRIIILPGGRTAFVEMKAPGGQPRPLQVKWHNTLRGLGHTVAVIDSLEGIERFVKNVAE	ORF037	VRR-NUC domain-containing protein	VRR-NUC domain-containing protein [Paenibacillus larvae]
	H3_R14_43	43	MKYKPHQYQEYATQRIIETPYIALFLEMGLGKTVSTLTAIDLLLHDYFDIDKVLVIAPLRVAEDTWSREVEKWDHLQHLKISKVLGSAAQRRKALSAKADIYVINRENVEWLVSELGNSWDFDTVVIDEISSFKNHQSKRFRALRRVRPMIKRVIGLTGTPAPNSLMDLWAPIYLLDQGERLGKTITGFRDQYFVPGERSGHIVYKWHEKKEAEQRIYGAIKDIAVSMKAEDWLKLPERIDRTVPIRLSEKAAQLYKKLEKELLLEFVDADVVATTAAALSNKLLQMASGAVYDEERGVKEIHEAKLDALEDILEASQGKPVMVFYNYKHSLQRVQQRFPQARILRKGKEGVQDITDWNTNKIPLLLLHPKSAGHGLNLQESNCQTVIWFDQIWSLEEF…	SNF2-like protein	DEAD/DEAH box helicase	helicase [Bacillus phage Wes44]	SNF2 family N-terminal domain ;This domain is found in proteins involved in a variety of processes including transcription regulation (e.g., SNF2, STH1, brahma, MOT1), DNA repair (e.g., ERCC6, RAD16, RAD5), DNA recombination (e.g., RAD54), and chromatin unwinding (e.g., ISWI) as well as a variety of other proteins with little functional information (e.g., lodestar, ETL1). / Helicase conserved C-t…
	H3_R14_44	44	MRNDKVNPSYYVKNGMSCLDAIKAITQGLDGFEGFCIGNVTKYTWRWKEKNGVEDLRKAREYLDFLILEQEEEHGIKTDRTTSD	HP	RNA polymerase subunit sigma 28	RNA polymerase subunit sigma 28 [Paenibacillus phage Wanderer]	Protein of unknwon function (DUF3310) ;This is a family of conserved bacteriophage proteins of unknown function.
	H3_R14_45	45	MVSKQIEQQVIEQLTGYRDIVGRLRVLETYSVGNGITVSRLNEDDHLQELHQKLRGLPSYMYLTPYEQKLETAANAYLVSHPTGTKAQLQAVRNCNPLDEEDAKNLRVLQNKIRKVIKARTGVVDGYEAILEQLAEYQDLQAEKTRIDSVLQVMEQQESHLADLLRLRYIEGCGISKATKKMNISRSTLYRWVPEALGKYAKLIGLN	RNA polymerase, sigma-24 subunit, ECF subfamily	RNA polymerase subunit sigma 24	RNA polymerase subunit sigma 24 [Paenibacillus phage Wanderer]
	H3_R14_46	46	MSNPQIENNFKYHAPKEGQPEKYTAIREKAKELAYLIDELCPNSREKSLALTNLEQAVMWANAAIARN	phosphomannomutase	phosphomannomutase	phosphomannomutase [Paenibacillus phage Vegas]
	H3_R14_47	47	MARIDKIVQKMKNRPNGVRLEEIMTVLNHNGYILVRTKGSHHHFRNEQGDLITLPRQNPLKAAYVRDVLKRIGK	toxin HicA	HicA toxin	toxin HicA [Paenibacillus phage Vegas]	HicA toxin of bacterial toxin-antitoxin, ;HicA_toxin is a bacterial family of toxins that act as mRNA interferases. The antitoxin that neutralizes this is family HicB, pfam15919.
	H3_R14_48	48	MGSSRFPFLTKHFILAKTKMANKDLAYYMALPYTIQIRPIKDESGSYYFATVAELDGCQSHGNTVQEAYAMIQEAMSGYIEVKLEHGDPIPEPTGEDAYSGRFNVRIPKTLHRQLAENAEREGISLNQYVLYKLSK	antitoxin HicB	HicB antitoxin	HicB antitoxin [Paenibacillus phage Vegas]	HicB_like antitoxin of bacterial toxin-antitoxin system ;This is a family of HicB-like antitoxins.
	H3_R14_49	49	MKAICNKGCNKEFFAAFRTKRLKNGIEKIFFTCSQCGEEYVCYYTDPDIRQDQKRLRYLRLKSNKKEHDELHQKIKMKMDALKARMGSLS	transglycosylase	transglycosylase	transglycosylase [Paenibacillus phage Vegas]
	H3_R14_50	50	MEHLIKGMRKTMAELNAWQDANPDVPEVVVQAIDHYYMEMCRAIEEAQKPPFEIGDEVELISSSYEDGGHFSGDTGMVIDVKSAELPGGHMEHDIRVDWDNGAEECWMGAEDFCKR	HP	HP	hypothetical protein VEGAS_85 [Paenibacillus phage Vegas]
	H3_R14_51	51	MPKGNQEQARTYDKYKRNKEARDFYNSSAWKKCRTAVLIRDHHLCQKCLKQKKITQADMVHHIVHLTDDWSKGLDMDNLESLCLSCHNEEHGNGGKQVSKKIKVHIEKANREYV	HNH endonuclease	HNH endonuclease	HNH endonuclease [Paenibacillus phage Hayley]	HNH endonuclease ;His-Asn-His (HNH) proteins are a very common family of small nucleic acid-binding proteins that are generally associated with endonuclease activity
	H3_R14_52	52	MAVPTSKLLREYLGEAYEESDEQLIQLYIETHQFYRRLQKEIKNSELMYEYTNKAGATNLVKNPLSIELTKTVQTLNNLLKSLGLTPAQRKKVAGDEDDDFDEF	terminase small subunit	terminase small subunit	terminase small subunit [Paenibacillus phage Harrison]
	H3_R14_53	53	MMTSTNSSLPGVLSQPSSELLTNWYAEQVVQGHILASHKVMLAGKRHLDDLKRQGSKDFPYVFDEEKGHRPIVFIERFCKPSKGKFKQMIMQPWQHFILGNLYGWVHKETGLRRFTEGLIFIARKNGKSGLASGISIYGCTKDGERGADVYVLANSMKQVRKTIFDECKKMIKASPQLKKKLKALRDVIEYEQTNSIIEPQASDSEKLDGLNTHLAVFDEIHEYKNYDLINIIKNSTDTREQPLLLYITTAGYQLDGPLVDYYELGADVLEGVVSDERTFYYMAELDSEEEIDNPEMWGKANPNLGVTYDLEKLKNAWEKRKNIPAERSDMIVKRFNIFVKADEMSFIDFNTLRKNNKHLDIDSLNGKTAIGSFDLSESEDFTSACLEFPLDTGEIFVL…	terminase large subunit	terminase large subunit	terminase large subunit [Paenibacillus phage Harrison]
	H3_R14_54	54	MRWFGKMKSAMRGAISGWKGGSGDFSTWFGRRFWGIDNTKLATNETIFSVVSRLANALSCLPLKLYKDYDIQMNEIADMLIHRPNPNMSGFEWLNKMEVSRNETGNGYAVIMRDIRLQPEALIPVDPVYVTPILNQDDGHLWYEVRGIDGTYYIHNMNMFHVKHITGTARWKGISPIEVLKNTLEYDKAVQEFSLSEMQKKDSFILEYGANVDTEKRQRIVDDFKRFYKENGGILFQEPGVTVKNMERKYVASDTLASEKITRSRVANVFNLPTSFLNEDSQGSNAEQMMIQFVQMTLTPTVRQYEQEMNRKLLTSEERQAGYYFKFNLGALLRGDTAARTQFYQMMLRSAGMKPDEVRMYEDLPPEGGKAAELWISGDMYPLNMDPAERKGVKERGET…	portal protein	portal protein	portal protein [Paenibacillus phage Harrison]	Phage portal protein ;Bacteriophage portal proteins form a dodecamer and is located at a five-fold vertex of the viral capsid. The portal complex forms a channel through which the viral DNA is packaged into the capsid, and exits during infection. The portal protein is though to rotate during DNA packaging. Portal proteins from different phage show little sequence homology, so this family does not…
	H3_R14_55	55	MGKPKKNTFWKMKMSADGSSSADIFIYGDIVTYQWDEVDTSATSFKEDLDRLGDLSTINLYINSPGGSVFEGIAIHNMLKRHKANVHVHVDALAASIASVIAMAGDTIYMPKNSMLMIHNPWIFAWGNASEMRKIADDLDRIGNSSKQVYLQKAGDKLSDEKLQDMLDAETWLSADEAFEYGLCDVVQEANTMAASISDEFINRYKNVPKQLISQQKTPISVGDMAKRQQIADGAKENVTYINTILGGIFE	Clp protease	Clp protease	Clp protease [Paenibacillus phage Harrison]	Clp protease ;The Clp protease has an active site catalytic triad. In E. coli Clp protease, ser-111, his-136 and asp-185 form the catalytic triad. Some members have lost active site residues and are therefore inactive, some contain one or two large insertions.
	H3_R14_56	56	MKTLYELKQNLVTVGQQLKKVEEQLAEKAIDPNASMEDIQALQGSKSDLKMRFDVIKEQHDALEAEQKAKLKANFEAKDNINSVDDPKQRAIKAKAELIRSVMREQSVSIDVRQALGDNDTTGGNKFLPKTVSTDILVEPTVKNPLRELSSVTQITNLEIPKLHFTLDDDDFIADTETAKEMKADGDTVTFGRNKFKVLAGVSETVINGSDANLVSYVETALQSGVAAKEKKVAFTTNPKTGEEHMSFYKSGIKEIVAENMFDAITDAIADLHEDYRENAKIVMRYQDYKNIIKVLANGSATLYTAQPEQVLGKPVVFCDSASSPIIGDFNYSHFNYNLNALYDRDKDVKTGIEQFVVTAWFDHQIKLKSAFRIAKVKTP	major capsid protein	major capsid protein	major capsid protein [Paenibacillus phage Harrison]	Phage capsid family ;Family of bacteriophage hypothetical proteins and capsid proteins.
	H3_R14_57	57	MGNISLEEVKEYLRIDDDAGDQTLSTLLESAKEYLANAGVKESNNYLYKLAVMVWVSIYYEMDDRTLDKLKQSLQTMILQLREVPAT	head-tail connector protein	head-tail connector protein	head-tail connector protein [Paenibacillus phage Harrison]	Phage head-tail joining protein ;Phage head-tail joining protein.
	H3_R14_58	58	MNPGKLNRRITFQKHGETTNENGFKTDGWVDVQTVWACIKTLKGKEFYEASTTQNQNTTRFIIRYRKGLHPDMRIKYNNRYFDIEAIINDDEMNKTLTIHAKERVQ	head-tail adaptor protein	head-tail adaptor protein	head-tail adaptor protein [Paenibacillus phage Harrison]	Phage head-tail joining protein ;Phage head-tail joining protein.
	H3_R14_59	59	MSFQVSGMEELLAQLRHMGEKGDKIKEQAEMEGAKIMQQAIKEGTPIGPHTKHARDHVEIEKIDDGMIVGYGEEHFYMLFLEAGTSERYTKTKKYKGKVSARGNVERIYNSNEKKALKAMQEAVKRELNL	putative head-tail joining protein	head-tail joining protein	head-tail joining protein [Paenibacillus phage Harrison]
	H3_R14_60	60	MTIQSLILSKLRELPVPVAFETHFEKENMYVVFFINDERPLFCADDEEQLTKYFIQVDIWSKGDYTEIEKQVKQKMQELGAIRTSAFGLYAPDIQMYQKVLRFVMSMPA	prohead protease	prohead protease	prohead protease [Paenibacillus phage Harrison]
	H3_R14_61	61	MGVPIGVRNLYVAILKTDDKNGATYDKPVHLAKAVEISVKPNVSSTTFYADDQASESESTLADIEVEITVDQIGSKNAAMLLGAKVDENGVLVWNRDDQAPYVAFGYQGSESGNAHTYVWLLKGKFALPEESRKTKGESIEYQPPKLTAKFLPRDYDGDWKRTVNSGDENIPKTVIETWFDQVYEKKKVVPPAGGGTK	major tail protein	major tail protein	major tail protein [Paenibacillus phage Harrison]
	H3_R14_62	62	MPTLSEIKRPKGVQIVFEGEENPRTLLFDMNAMCVLEERFGDALAAFNKMIGGQGEDENKPNISFVTLRALLFAGLAHEDEALTEQQVGAKIGFDNMSELADKIIEAFNLSIPGEQQNSGKNQ	HP	tail assembly protein	tail assembly protein [Paenibacillus phage Harrison]
	H3_R14_63	63	MGTVGNLNIKVNLDAVNFQKTIEQINREMKLVDASFKNASSSSKNFGNAQNQLRLKAEQLSNLLGLQKQKVSMLAQSYERARKAQGDNAKETQNYLTQLHNAEARLNKLQGALDATNKKIADSNGKWAQMREKMQSVGKRMEQLGGQLQSVGSNLSIVFGATFAGSALALKSVVTNAVEFESAFAGVRKTVDASDDEFKKIEKSLFDMSEQMPRSATQLAEIAEAGGQLGVKAKDISSFTKTIAMIADTTNIAQEQASMDFARIANIMELPIPKLENLASSVVWLGNNFATTETEILDFSMRIAGAGRVLDIPAEKIMALSAHFSSFGIRAEAGGTAFSTIMTKISNAAAKNGDELKLWAKIAGMSAAEFKKKFKEDAAGAFADVSNGLGRIKTEGGDL…	tail tape measure protein	tail tape measure protein	tail tape measure protein [Paenibacillus phage Paisley]	Phage-related minor tail protein ;Members of this family are found in putative phage tail tape measure proteins.
	H3_R14_64	64	MEQVIFTNSRGESITFSRFAPFKLVSRVFSDGVHSKVVTQRSPYQDGVTYVDGQIQERGMQLEFLIVAENKNHMAQLRRKISSIFNPKLGMGELECHVSDGIKRKVDCVIEIAPSFPKEKETRTTRVQPCLVSLFCPSPYWVDTYTTSRQMSYVMGGYKFSLRLPVSFSKRSFQRGVVNEGDVETPVKIEFKGPAQNPTVYNRTTGEFIRVKRDLSENDILHIDTTFGKKRVEIVRASGRVENAFHYIDLASSFFQLVPGPNTLEYNSNNDSSKTRVTVTYKNRYVGV	tail protein	tail protein	tail protein [Paenibacillus phage Harrison]	Phage tail protein ;This family consists of several Siphovirus and other phage tail component proteins as well as some bacterial proteins of unknown function.
	H3_R14_65	65	MEPIRLIDTDFNLLGEVDSYTSLKWIRRWHKPGEVELRINPFMQNADQLQEDVILFKASRPEEAAIIKHREITLNEDGAEELIIKGNLLASLIGRRITYPPEGKSHDYFNAPIETVIKQIIKHNCVNPVDQERTVPGLICAPDQGRGEKIQFQTRYKPLGEEVEKLSLMSQMGWEVSLDIESQRYVFDMLTGRNLTADQDVRPPAIFSTAYDNIESQSYTNSAIGYKNIAVVGGQGEGEDRKIVTVGTSTGLNRYEMFVDARDVGTQEEGSEPLSEEQIKTMLTDRGREKLAEVKRVESLEAKILTQSNLTYRKDYDLGDVVTVLNRQWGLTMNTRITEVAEVYEPSQVRIDVTFGNSIPTLADVIGRKLRS	endopeptidase tail protein	endopeptidase tail protein	endopeptidase tail protein [Paenibacillus phage Harrison]	Siphovirus ReqiPepy6 Gp37-like protein ;This family includes numerous phage proteins from Siphoviruses. The function of this protein is uncertain, but it is related to pfam06605. In Rhodococcus phage ReqiPepy6 this protein is called Gp37.
	H3_R14_66	66	MAETYRFFDSTDTDERLYSADEFAEYFRQVLSDGVFNGGTNLKVESTGKNMETYIQPGYAWLQGYLYAVKDTKLNLQHPYPHATLDRIDRVVVRLDKRLEHRYLKAFVKEGTPSTSPSPPALTRNDNVFEISLAQVKIVKGKSYIEAYQITDERLNKTVCGIVNSLIQADTTTIFNQFKHWFDSRTADFEKEWKDWLEEMKDKGGGKFGVTSVNGKTGDVILMAKHVGAPSINDLRAYALKGEPAGQYTPTFLNGWYVQAGEVKGVCYYKDQFGYVHLYGTCSGTKTEFGTPLFNLPAGFRPSGVIRVGCLMINFADYSRSIQFLGVYPSGEVLVESYGLPGFVSFTIFPSTFYGQR	tail protein	tail protein	tail protein [Paenibacillus phage Harrison]
	H3_R14_67	67	MDKIIQASRVDKAGKYVEALALIEKDGNYFNLLDQEVPIDDTVVFDPLPMPIYTPIWDFKGKVWKEGLSAEEIDQIKNRPDPPDPMKVIEKQIKALQKALNYVLVDQEEANEE	HP	HP	hypothetical protein HARRISON_18 [Paenibacillus phage Harrison]
	H3_R14_68	68	MKSELYPHFYYCWCNQTVTPRQLERAVEKGYITEKERKTICQVEVREDGRPNF	HP	HP	hypothetical protein HARRISON_19 [Paenibacillus phage Harrison]
	H3_R14_69	69	MEDQIFNTALNTGIFGALFIWLLFTTMKKNEVREKEYQKTISENQQVIREQAKSFSLLSSDIAEIKGILKGNGGAE	bacteriocin biosynthesis protein	holin	holin [Paenibacillus phage Vegas]	BhlA holin family ;The Phage_holin_BhlA family is a family of holin-like proteins from both bacteriophages and bacterial chromosomes. In bacteriophage, holins are small membrane proteins that accumulate and oligomerize to form non-specific lesions in the cytoplasmic membrane allowing the release of the second protein, endolysins, to access the peptidoglycan. Most holins share common structural fe…
	H3_R14_70	70	MMEIRQMLVDPSKYGVKCPNKMTPKYITFHNTYNDAPAENEIRYMIGNNREVSFHVAVDDKEAVQGIPFDRNAWHCGDGNGTGNRQSIGVEICYSKSGGNRYYKAEDNAAIVIAQLMKQFCIPVENVVPHQHWSRKYCPHRMLDEGRVPSFIERIKQAYEGEEDMNRTLQLEDWQWKQLFDNMGLAWNAGKFTDWGWMVKIENHTLTVDELVWLNNHILASSL	N-acetylmuramoyl-L-alanine amidase	N-acetylmuramoyl-L-alanine amidase	N-acetylmuramoyl-L-alanine amidase [Paenibacillus phage Vegas]	N-acetylmuramoyl-L-alanine amidase ;This family includes zinc amidases that have N-acetylmuramoyl-L-alanine amidase activity EC:3.5.1.28. This enzyme domain cleaves the amide bond between N-acetylmuramoyl and L-amino acids in bacterial cell walls (preferentially: D-lactyl-L-Ala). The structure is known for the bacteriophage T7 structure and shows that two of the conserved histidines are zinc bind…
	H3_R14_71	71	MNIEITDALLVAVIVGFVEIAKGMGLPVRLAPVLSVILGIIAGVVYFPGDVKTSVMFGIISGLTSCGLYSAGKSAVKKG	transposase	transposase	transposase [Paenibacillus phage Vegas]
	H3_R14_72	72	MRKELKRFIRDGVSETLKHEKAFDEEFSEVSDRIHAGREEMRKASENRRIQLQLGRHLT	HP	HP	hypothetical protein VEGAS_24 [Paenibacillus phage Vegas]
	H3_R14_73	73	MGIIRLWKWYNPDGLDGWDLGEGYSIKKPDVKGVKFEEPQDYILPDGYQIIEFDGDLEVFDSSGKHCSIVQLKGGPALISRHEYAELRSA	HP	HP	hypothetical protein VEGAS_25 [Paenibacillus phage Vegas]
	H3_R14_74	74	MTTAYKADQSRGKSALQIAEILNNCELLLRLEIEDLGSKIVLHIITDSATVQYVEVTRDGMLSFLRKLREYVIRKGDIDELLEEVQYLEE	HP	HP	hypothetical protein VEGAS_26 [Paenibacillus phage Vegas]
	H3_R14_75	75	MGYFGSVENYLDHLRDSNGPPESMFVVILKLLLWSDHTDAVIVTRVRNLVTAYDKIK	HP	HP	hypothetical protein VEGAS_27 [Paenibacillus phage Vegas]
	H3_R14_76	76	MKLVQKRNGFIIYQGFSNDFKSYAVFHDFYLIDDFENLADAEAFCDREDVDDWGRWIASYREGIDNGLLWIG	HP	HP	hypothetical protein VEGAS_28 [Paenibacillus phage Vegas]
	H3_R14_77	77	MKREVAFKGFYRTLREIQGYEAQAKADGHSCNISNCWKMAEMRARRYCKSLVFEHGWQDIHTKKYYK	HP	HP	hypothetical protein VEGAS_29 [Paenibacillus phage Vegas]
	H3_R14_78	78	MEEQKRFTLRLDLNLFERIKKQAEINKRSIAKEIEHMLEQQFKQNEDNTG	Arc-like DNA binding domain protein	Arc-like DNA binding domain protein	Arc-like DNA binding domain protein [Paenibacillus phage Vegas]
	H3_R14_79	79	MKKFLSIAMIVALVGVLAACGDKSKEANKPTATEAPTKESKSKVTTAQQLAEKFKQEGLEVGEIRKMEAQDYGIIPKTAKEGIRVFTPSLGEDAGGRVMLFDKEDELSKVKEAYDNMGKQSALFFSHTYAKGNFLLQMTGEMKEDQFKKYQDVMDKAID	stress protein	stress protein	stress protein [Paenibacillus phage Vegas]
			Region 15
	CDS	No.	AA	PHASTER	BLASTp	Closest phage protein	Conserved Domains (CD)
	H3_R15_1	1	MASIEKRGTNSWRLVVEVGYDSKGKRVKRTKTVRVEDQALIKTTKKLREFLETELHKFKIEVEAGEYIVPQKMTLDQFVQDEWIPKYASKTENLSPLTFRNYVSHFDTHISPSLGHKHLGDIKTLHVVTFIDDLGKPGARKDGKEGRLSNGTIQYIYRVLKNILERAKEWGLIKVNPIIGVKKPKVGRPEIHFYDEVEAQEVISALDKEPRTWRLFILGSMIGGFRRGELLALEWTDVDFDNMTLSINKSISLTVDGHAVEKEPKSKSSIRIVDMPEWYMDELKIHKHEWKKEKLFVGDKWRGGDKQYVFHAGFGKPLYHTYPTQWWGEFIKRHNLKRVRFHDLRHSSATLLIEAGASMKAIQERLGHSKHQTTADIYAHITKKVSRETAEKFDKFAPK…	integrase	integrase	integrase [Paenibacillus phage Vegas]	Phage integrase family ;Members of this family cleave DNA substrates by a series of staggered cuts, during which the protein becomes covalently linked to the DNA through a catalytic tyrosine residue at the carboxy end of the alignment. The catalytic site residues in CRE recombinase are Arg-173, His-289, Arg-292 and Tyr-324.
	H3_R15_2	2	MKIGDRIKNIRKALRYTQKEVAENAGISRMYLSDVEKNRYNPSLSVIEKIAEAMGISVDRLTGDSVSALIAERLGTMNMTYNELAKRTGTTIRYLEGIDDIKPDEGDYEVVGKIADVIGLNPGVLRAALARQEPPFPNYDEPSTTIEKDSKNIDFEVNIGANFDETCDTEKLKKEAGVIGQADEALKSIGTTVFDMVLESLEEEDVLKLAARTIGYTGTLTKEQIEQIKIAMKIILAKNDR	immunity repressor	helix-turn-helix domain XRE family transcriptional regulator	helix-turn-helix domain XRE family transcriptional regulator [Paenibacillus phage Wanderer]	Helix-turn-helix ;This large family of DNA binding helix-turn helix proteins includes Cro and CI. Within Neisseria gonorrhoeae NGO_0477, the full protein fold incorporates a helix-turn-helix motif, but the function of this member is unlikely to be that of a DNA-binding regulator, the function of most other members, so is not necessarily characteristic of the whole family.
	H3_R15_3	3	MTNKKAIGLAVKKARKNKGLTQAQVATKSGLSRT	putative phage protein	helix-turn-helix domain protein transcriptional regulator	putative phage protein [Paenibacillus larvae subsp. larvae DSM 25430]
	H3_R15_4	4	MSQLIPTHSNENGNLLVSGRDLHEFLEVGTRYNDWFKRMVEYGFVENVDYIEVTQKRVTSHGREHDMVDHHIKIEMAKEISMIQRNDKGKQARQYFLDLERKWNSPEMVIKRAHEYLEQKVAALTTDKFVLTQQVNELQPKASYYDMVLQNKSLLSVSKIAKDYGMSAIAFNQKLHELKVQYKQGDIWLLYAKYQDKGYTQTTTHVIDAEKSKVNTKWTQKGRLFIYDLLKKEGILPVIERESDRSRKSNRRYGSGSSSRSGKTHPGTIVYSRR	DNA-binding protein	KilAC domain antirepressor Ant	KilAC domain antirepressor Ant [Paenibacillus phage HB10c2]	AntA/AntB antirepressor ;In E. coli the two proteins AntA and AntB have 62% amino acid identities near their N termini. AntA appears to be encoded by a truncated and divergent copy of AntB. The two proteins are homologous to putative antirepressors found in numerous bacteriophages, such as the hypothetical antirepressor protein encoded by the gene LO142 of the bacteriophage 933W. / Phage antirepr…
	H3_R15_5	5	MNQGNKAMNITKVLDDYIGSEVSKTGSREEQKQLMCKLLLEELKNASAEELLPFFRGLDLKKWERQVVVTLSFPVDITWSTFLDVT	HP	HP	hypothetical protein YERFFEJ_40 [Paenibacillus phage Yerffej]
	H3_R15_6	6	MNKFKIELLEKAFENYNKHGNSETWHQCKNGDDWMYFSEAIRHLEDEGYITTDDFDPDEDDVFLAIAKPIRYELTTKGLSYIKEG	HP	HP
	H3_R15_7	7	MNEKTKPNSKFEIGDFAMLQGGQKIVEIVNKTFPENYGKWRYDICYLDIDKVKNTVSGNRRIHLCEEEHLETVTDPHLLLLIKKYEFESKIQHIKAELNCLETGVEKIEYALDIITPKSEERARK	HP	HP	hypothetical protein YERFFEJ_41 [Paenibacillus phage Yerffej]
	H3_R15_8	8	MNEIESIKRHLEQLKSQLTKINSYHGWLYVWTQDKTMVFMDFALDSELRALIKRKLEDSIKFCEERLKEHENE	HP	HP	hypothetical protein IBBPl23_37 [Paenibacillus phage phiIBB_Pl23]
	H3_R15_9	9	MKETGIVRKVDELGRLVIPKELRDTLDISEGEPLDIFVDENKVILHKYNPGCTICRSIEDLIRGPQGKPVCRSCLEE	AbrB family transcriptional regulator	AbrB/MazE/SpoVT family DNA-binding domain-containing protein	AbrB family transcriptional regulator [Brevibacillus phage Emery]	Antidote-toxin recognition MazE, bacterial antitoxin ;AbrB-like is a family of small proteins that operate in conjunction with a cognate toxin molecule. The commonly attributed role of toxin-antitoxin systems is to maintain low-copy number plasmids from one generation to the next. Such gene-pairs are also found on chromosomes and to be associated with a number of biological functions such as: red…
	H3_R15_10	10	MFTEQAKQIVEHQIELLAQTNESLKDNPEQLRKNAETIIALINFRLPIDRKFDL	HP	HP
	H3_R15_11	11	MNQLQVFNFTGKDVRVVVKDGHPWWVAKDVSELLGFRMASDFTRTLDDDEKDTQIVRTPGGNQEVTIINESGLYSAILKSRKPEAKQFKRWVTHEVLPAIRKTGMYATDELLDDPELLIQAVTKLKEEREVRRQLEAQVKSDRPKVLFADSVTASPTSILVGELAKMLKQNGFDIGEKRLFEWMRKQGYLIKRKGTDRNIPTQRAMEMGLFEIKETAVTHSDGHVAINKTSKVTGKGQVYFINKFKEGATA	antirepressor	KilAC domain antirepressor	KilAC domain antirepressor [Bacteriophage Lily]	BRO family, N-terminal domain ;This family includes the N-terminus of baculovirus BRO and ALI motif proteins. The function of BRO proteins is unknown. It has been suggested that BRO-A and BRO-C are DNA binding proteins that influence host DNA replication and/or transcription. This Pfam domain does not include the characteristic invariant alanine, leucine, isoleucine motif of the ALI proteins. / P…
	H3_R15_12	12	MKAIQEIIHPRNKLEDVSDFFRAIEDVCIGLEAESFDHVEATVCILKIVEHFYSKKAAKEMTTNLAIHLDSYEALPSIEVLAQTLKEQFEHSCATGGTRNRR	HP	HP	hypothetical protein BN12_51 [Paenibacillus phage BN12]
	H3_R15_13	13	MKQLQEQRVREIVQEESEKREATSVTLTPKITMSLDASIEKIIEKILAKFEEAKEEAERSYT	HP	HP
	H3_R15_14	14	MSSLQVIIHNNQRVLTTAQLSESFGTETKIISKNFERNEERYTEGKHYYILQGQELKNFKATRQIDDNLKFAPILYLWTEKGAWMHAKSLNTDRAWEAYEMLVDEYYRIKDVPTLSANEAIAIALQQTAEMMNKLPEIEFKIENVERKLDTQITLDSGQQYRLQKAVRKKVYSIEPDKEARKPLFRELNGEIRDRWQAPSVRDVLKKDYSAVIRYVEAWVPKKGEIA	antrirepressor	antirepressor	antirepressor [Paenibacillus phage BN12]	ORF6N domain ;This domain was identified by Iyer and colleagues. / ORF6C domain ;This domain was identified by Iyer and colleagues.
	H3_R15_15	15	MNTLKRLVEKKPEMSYPYIVGRIKNIVELPICDETKVTVIKELLFTFERELDGRASLEGEKHCANNRG	HP	HP
	H3_R15_16	16	MKAKSIVLITGDEYTDVEIRPVQEGILPKEMDAMIALSLGKKTVYINAAMVVSLQLEPELSVL	HP	HP	hypothetical protein [Pseudomonas phage phiPsa374]
	H3_R15_17	17	MKVWLIRLESLTGGGDRVVSYGTKEEVLNDLREWYLSYSRRHARSSTTFSASSGRIKGVYEVNLELKTIEEYAHGLENMRLTLKKKG	HP	HP	hypothetical protein API480_40 [Paenibacillus phage vB_PlaP_API480]
	H3_R15_18	18	MKRLSWLKARKLKKLGYFKLPKTGYPWIGTSYTWARIWDDGKVMPYSDEYLATTSIYQIAFNNLDATKDNETPAKQSPNEREEKDQMNLATMLVKKTGLKSGPAYASDIMKGYEVRSKAADFRAQETIRETTQRILDETRGPA	HP	HP	hypothetical protein ERICV_05099 [Paenibacillus phage phiERICV]
	H3_R15_19	19	MRKRVERLARKLDTLIPVETEDIVIICIGTDRSTGDSFGPLVGSYLRKRGMKQVIGTLKDPVHAMNLTEAIESTKGKFIIAVDACLGRESSVGEIQTAAGPLQPGAGVDKKLPPVGDIHIKGIVNIGGYMEYLVLQCTRLALVDEMARITGKALFKVMKSRRYQENVKRLVAAAAESITEKRTIVGSTTIAK	gp219	spore protease YyaC	Spore protease gp219 [Bacillus virus G]	Protein of unknown function (DUF1256) ;This family consists of several uncharacterized bacterial proteins which seem to be specific to the orders Clostridia and Bacillales. Family members are typically around 180 residues in length. The function of this family is unknown. These proteins are related to peptidase family M63 and so may be peptidases.
	H3_R15_20	20	MHIKKIEIKNWLGIKELLFSPGKMNKVSGDSGTGKTSFIEALEKIFTNKNRRTEVIRHDAGEAELFVELDDGLQTTRKIRSEKADYLKVKHESKAVSSTEAFLRKLINGDIFRPIEFVQKNAKEQTEIILNMLQIDWTVDDIKAWFGEVPEADYQLHILQILKQIETGYYAERESINREINLLRANIEGIKRDLPSNYDGEEWREVNLQELYKKLSDAEESNKRLEEAQTLIDGLSLRIDDIKRRMANASEEKRLDYSRQRDMLKSSITRLEDHIQREQAHVDDADQRVMEVSARLDHELEQAIERLKLQYQAKKQAAREEIQMASEQSRVFIAEYKEQIAEKRATLGSLDEHERKDLEKITDQEANLIASEQAKTGNAQEVVANTVWVDTAPLKEAAD…	HP	HP	hypothetical protein PANG_00034 [Paenibacillus phage PG1]
	H3_R15_21	21	MELITHENMMQRRESGPPAEALVSRQAQEVQAAVFMAKKFPRDEYMAYDRLMKSCERVSLAESALYEYPRGGQKISGPSIRLAEAIAQAWGNMDFGVIELEQRNGSSSMMAYAWDLENNTRQTKIFTVKHERKARGKLDALHDPRDIYEMTANQGARRVRSCILAVIPGDVVEAAVEKCKQTLKNGYKEPLEDRIRKMISAFREEFQVSKEMIEQFIGCAVEAFTDNDFVRLRSVYKSLRDHMAKREDYFDIPKPKSETDSPLNREEENEANQE	HP	HP	hypothetical protein phiCT453B_09 [Clostridium phage phiCT453B]
	H3_R15_22	22	MKLTKSNYFSLEANRHYMSVSQFKSFLPAFGGCEAQAMAKINGEYEQTSRTAFMEGHYVHAWNEGTLDEFKANNPDLYSSRGATAGQLKSNFQHCNKMIEVLENDPLVTKALAGQKEVIMTADLFGLPWKVMLDSYQPEVGIFADLKTLKEIAGKWWNKEAQCYENFLDHYGYTVQMAVYAEIEKRHTGRKQWLIPHMVIVNKQDPPDHEIIYFDYDVIEASLQVVRNNIERVKEVKAGLTEPVRCEKCDYCRSTKVIKQIKHFAELSLY	HP	HP	hypothetical protein PANG_00036 [Paenibacillus phage PG1]	CRISPR/Cas system-associated protein Cas4 ;CRISPR (Clustered Regularly Interspaced Short Palindromic Repeats) and associated Cas proteins comprise a system for heritable host defense by prokaryotic cells against phage and other foreign DNA; Cas4 is RecB-like nuclease with three-cysteine C-terminal cluster. / PDDEXK-like domain of unknown function (DUF3799) ;This family of proteins is functionally…
	H3_R15_23	23	MSLPFRPYPKSEQVKSKRVKFTQKQMGDISPSVDAKLKERSQGVCECCGAARATDRAHITSRGKLTHKTKVTDLLHLCRDCHAFLDGTPEGERSKRVIKACIEAVIKDLT	HP	HP	hypothetical protein HARRISON_64 [Paenibacillus phage Harrison]
	H3_R15_24	24	MAWIESHQELARHPKTKRFARLLGVSLPAAVGHLHFFWWWAMDYAQDGSLSKYEAEDIADACEWDGDSETLMKALHHAGFVDSDMTIHDWSEYAGRLIEKREQNKERKRKSRAKKNEEQETQGTDHEDVTRPSHGQTEPSREQVSDDSVSHRATEPNLTIPNLKHSGGVNKERDEPFGKAYESVEKYFGVVVNPVQLSKLENLVKMGIEPEVVEQAAVLTREVGKDIRYFWGILENCSQRGILTYAAFAEDQARRREGQHAKSKGSPGGIRPGKNKAASGGAESEFAYLAKAGRS	primosome	DnaD domain protein	primosome [Paenibacillus phage Harrison]
	H3_R15_25	25	MSSPISQKPVEANYACHKCKDEFGYFKKSPQIVNGEEWLMDVWVTCDCVEKRRLQRLFQASAITDEFAKKTFDNFELGQVHEIVREAYAVACEYVRDFDKLRNQRSNSIALLGRPGAGKTHLLMAVANNLLARGIGVVYFPYVEGFNELRKDLDQLDERVRRLQQAEVLFIDDLFKGRSEPTEWQKE	DNA replication protein	DNA replication protein	phage-related protein [Paenibacillus larvae subsp. larvae DSM 25430]	IstB-like ATP binding protein ;This protein contains an ATP/GTP binding P-loop motif. It is found associated with IS21 family insertion sequences. The function of this protein is unknown, but it may perform a transposase function.
	H3_R15_26	26	MNGQIDDYELFDKDFEEFLRRGIEQYQADKQELEEE	HP	HP	hypothetical protein HARRISON_67 [Paenibacillus phage Harrison]
	H3_R15_27	27	MNKIIICEDIDFMWTLTDIKRIKQMWEQGMSVDDMSKSVSRDPDEVAILIMELFRHGEIKDRPRGARGN	HP	HP	hypothetical protein HARRISON_68 [Paenibacillus phage Harrison]
	H3_R15_28	28	MNRLVLEGLVPSVNHMYRNAYKGKRAVRVLSQEAREWYEETVILASDWRKKNGWQTAGGKVIVRLWFYFPDRRRRDTHNGLKILLDALEDARFYDDDKHALPQVMDYGIDRERPRVEIELERHE	endodeoxyribonuclease RusA	RusA family crossover junction endodeoxyribonuclease	endodeoxyribonuclease RusA [Paenibacillus phage Harrison]	Endodeoxyribonuclease RusA ;This family consists of several bacterial and phage Holliday junction resolvase (RusA) like proteins. The RusA protein of Escherichia coli is an endonuclease that can resolve Holliday intermediates and correct the defects in genetic recombination and DNA repair associated with inactivation of RuvAB or RuvC.
	H3_R15_29	29	MVIQEGKPRRKDDICIKTHARKMLGMCRMEIQAPV	HP	HP
	H3_R15_30	30	MKSFESIYKAVRFIKSELPNVEETDQLYLMMNTYTSSLYVTEDKDVLEKIIEQDWCDCGCDTEPDSHVEDYKIWAYEIAENANRWERLYRNYKPTLLSKRHIRGQKNPVGEVIASFTVSRW	HP	HP	hypothetical protein HARRISON_71 [Paenibacillus phage Harrison]
	H3_R15_31	31	MYTKEIKHWRYDIPQIDGEGWGTFLLDETGMFAAVTDYGNCAYKWPHSGCEDFRHFFAQERTNWGYFLPKLFYELKEYDGDETLQRIKEYIISCRRDGTFTREKARQEWDLLERHDWLYGDFEFAYWYDETSISDAEEFYIRGYPSSALAFVNKLLPRLSKAIREELAREGIE	HP	HP
	H3_R15_32	32	MKGLLNQIIHADCFDIFPEIPDGSVDMILCDLPYETTQNEWDVGLPLDLLWSHYKRIIKQNGAILLTAQPPFDKVLGMSNINMLRYEWIWVKNNPTGFLNANKMPLKSHENILVFYRRLPTYNPQKTQGHPPVNHYKKLSSDGSNYGNTKVGIEGGGQTDRFPTDVLYFQRDQKRFHPTQKPVALFEYLIKTYTNEGALVVDNCAGVATTAVAAIKNKRNFIAIEKEEKWVKIGKQRLQNVQLVMNL	DNA methylase	DNA methylase	DNA methylase [Vibrio phage helene 12B3]	DNA methylase ;Members of this family are DNA methylases. The family contains both N-4 cytosine-specific DNA methylases and N-6 Adenine-specific DNA methylases.
	H3_R15_33	33	MNVYKINNLYIAAKDADSALGCYIDETDGMSDIFLGKMKEGDEYQVTISIKRLTSQEISTKTVECCWYGCEECEDKDDHIYYSYQELIDQAKEFPRMLAKEE	HP	HP	hypothetical protein API480_54 [Paenibacillus phage vB_PlaP_API480]
	H3_R15_34	34	MNHEPVIIALELRIEELKRKYKDEKARADAAEGELKRLKEKLEKLVHEYIGPDDNK	HP	HP	hypothetical protein API480_51 [Paenibacillus phage vB_PlaP_API480]
	H3_R15_35	35	MSTLDQMTTNELFVRDYRIRSDEFLQDLIQEYKDTRKSLLSAREQSEDKAERCIISEMISDCEFVIEWLKKGRRPGNIRGIERRAAYQREKLIDPLKLQAFAFKSTAGSASNLSDWEKYKIEDALSILSHRERECYVMAHGECFSFSEIAGFLGISKSSVEKYVERAQKKISHDLNSSLFLVG	RNA polymerase subunit sigma 24	RNA polymerase subunit sigma 70	RNA polymerase subunit sigma 24 [Brevibacillus phage Abouo]	Sigma-70, region 4 ;Region 4 of sigma-70 like sigma-factors are involved in binding to the -35 promoter element via a helix-turn-helix motif.
	H3_R15_36	36	MNQQIENNFKYHAPKEGQTQKYTAIRGKAEELAHLIDESCPNSREKSLALTNLEQAVMWANAAIARN	phosphomannomutase	phosphomannomutase	phosphomannomutase [Paenibacillus phage Vegas]
	H3_R15_37	37	MDFMTVVRVICMIILGTLSMYEFYGSHTRYQANDISGAIYHILLALFWAVWLLIQAVLGK	HP	HP	hypothetical protein KAWIKA_69 [Paenibacillus phage Kawika]
	H3_R15_38	38	MIALAWILAVLYSLNTGLRVAGIIWGKDASIRVANAIIASMTGLVVYFMIAFLRM	HP	HP
	H3_R15_39	39	MARARSPNRDKALKIWLKRSGNITNREIAEMLGEKEKTISNWKSRDKWNVVLQTGECSTTKTEPKGGAPEGNKNAVGNRGGAPPRKNANAVTHGFFRKYFPEETMEIMEQISERSPLDLLWDQITIQYTAIVRAQRIMFVRDQEDETRVLKKDSSSDNFFEQEWEYQHAWDKQATFLQAQSRAMSTLRSLIKQYEEMIRVGQGDEEQRLRIHKLKGEIALLEQKATKDHDKPIEIRIKRARMRPDD	terminase small subunit	terminase small subunit	terminase small subunit [Streptococcus phage Javan42]	Phage terminase small subunit ;This family of small highly conserved proteins come from a subset of Firmicute species. Its putative function is as a phage terminase small subunit.
	H3_R15_40	40	MIEKEVNPHFEDFLFDWHHKFYFLVGGYGSSKSYHVALKLVLKLLNEKRTALVVREVYDTHRDSTYSLLEEIITDLGLDGTVRPITSPMQIRFPNGSKIIFKGMDKPAKLKSIHNVSIVWIEECSEVKYEGFKELLGRLRHPALDLHMLLSTNPVGEDNWTFKHFFKDELKNHIVLEDTDLYEKRTIVKNDTFYHHSTAEDNLFLPKSYVAQLDELKAYDPDLYRIAREGRFGVNGVRVLPQFEVASHEEVIEAISRIRKPIERTGMDFGFEDSYNAVVRLAVDHEQKILYIYWEYYKNQMTDDRTAEALQEFARTKELIKADSAEPKTIRYFRQKGFNMRPAKKFPGSRLQYTKKIKRFKKIICSEKCPNTIRELKYLTYKTDKNGRILPDEFNIDPH…	HP	terminase large subunit	terminase large subunit [Bacillus phage PBP180]	Phage terminase large subunit ;Initiation of packaging of double-stranded viral DNA involves the specific interaction of the prohead with viral DNA in a process mediated by a phage-encoded terminase protein. The terminase enzymes are usually hetero-oligomers composed of a small and a large subunit. This region is found on the large subunit and possess an endonuclease and ATPase activity that requ…
	H3_R15_41	41	MSPEMQEITNILRDGAKARMSLEQIIQVEMGAWKTSEKRKWMMTGERYYKNKTDILKRERTAIGENGCKEIVGNLANNKLVNGFVRKLVDQKVGYLLSKPMSIQTSNEEYLELLTDFFGSPLLRLIKNIGKESINKGIAWVHPYYDMEGNLLFAKIPSEQCIPLWRDAAHTELDAMIRTYEVEVYEGSRRTTVTKVEWWDSYGVKRYVLQGSLVPDVEAGAEDSHFQFVGQGETEKPMNWERVPFVAFKYNDEEQPLVELIKSLVDDYDERKSDHTNNLEDLPDSIYVVKGFGGTESGEIRKNLSTFRIIKIDDTEANSGVDTISLPIDTEAYETHMNRNRKDIYEFGRGVDTQSEKFGGDKSGVALRFLYADLDMDANILETEFQASLEQLLWFINAH…	portal protein, SPP1 family	portal protein	portal protein [Brevibacillus phage Osiris]	Phage portal protein, SPP1 Gp6-like ;This protein forms a hole, or portal, that enables DNA passage during packaging and ejection. It also forms the junction between the phage head (capsid) and the tail proteins. During SPP1 morphogenesis, Gp6 participates in the procapsid assembly reaction. This family also includes the old Pfam family Phage_min_cap (PF05126).
	H3_R15_42	42	MKSQEYWRKRSEELGLRQFRKADSYVNRLQKEYAKAWNSMQRDIETFYMRFADNNEISYAEAKKLLDAGELKEFKMTLEEFTEKAKNNADHRWTKELNNVYYRTRISRLEALQIQLRHQIEILSEGTKRGTGGLLSDTYTDTYHRTLYEIQKGTGIGVTFAKIDSEAAGKIISNKWLSANYSERIWANKAKLIRELDTNLAQSLIRGDNVNKTARTLSERMQVSFLNAARLVQTESAHITSQATFDSYKASGVVEKYEFLATLDRRTSKVCRHMDGKVFLLSEKKEGVNFPPLHPRCRSTTVAFFDDDVGVRAAKGKNGKTYYVPGDLNYEEWYKQFVE	head morphogenesis protein	minor capsid protein	head morphogenesis protein [Brevibacillus phage Jimmer1]	Phage Mu protein F like protein ;Members of this family are found in double-stranded DNA bacteriophages, and in some bacteria. A member of this family is required for viral head morphogenesis in bacteriophage SPP1. This family is possibly a minor head protein. This family may be related to the family TT_ORF1 (pfam02956).
	H3_R15_43	43	MEWLEKLLEGKGLTDEQIQLIAGGVEENYKGHIPKHRFDEVNEAKKQLETEIKDRDKQLSELQKTVGDNQSLQDQIAKLQDENKKKEAEYQTKIKDLSVTNAIKLALNGQVHDEELVAGLLDKTKLELDESGALKGLDDQVKVLQESKAFLFVQNDQTSPRFKGASPADGVDGKGGEGGHDGDFGKRVADFAKSNEGLEKARLSYFE	minor structural protein	minor structural protein	minor structural protein [Brevibacillus phage Osiris]	Phage minor structural protein GP20 ;This family consists of several phage minor structural protein GP20 sequences of around 180 residues in length. The function of this family is unknown.
	H3_R15_44	44	MKFVETKFSNKKDILKFPDHYVAVAVTLDDAGVEANSEGKKIIPAGTILGGGVLQDTSKLAKKASGAEAEGVLMNDTDVTYGPASGAMIIHGFIDSAKIPTPPDDATKAVLNQITFLA	HP	major capsid protein	major capsid protein [Brevibacillus phage Osiris]
	H3_R15_45	45	MPNIFDLVNAKNIATYYLATPSNAIPYLGGTLFPPKKQLGLDLSWIKGSRGLPVALMPSEFDSKATLRDRIGFSKIDTEMPFFREAMRIGEKDRQELNKLAASQNEALIMPVINAIYDDVTTLINGAQVVPERMIMQLLSSGKIEIEANRLAYKYDYKMPSGHKITLTTDTDKWSHPEADIVGDIKTWQDTVEDDTGVRPTNAICTRKTWNYILQNVAIRKDMNPLGGQNIIMTDAMMKQYLETKLGVKISVYNKKFALQDGSMHLFYPDGYFTLIPDGTLGNTYYGTTPEESDLMTGSTVANVSIVNTGVAITTIKEPHPVNVETIVSEIVLPSFETIDQIFIAKVV	putative head protein	major capsid protein	major capsid protein [Brevibacillus phage Jimmer1]	Phage major capsid protein E ;Major capsid protein E is involved with the stabilisation of the condensed form of the DNA molecule in phage heads.
	H3_R15_46	46	MAKKPDQTEADKKQLTAKKAQSQKEQYVKVQWVTNVKYRGNIYYAGQRTDVRDDDYSTLVNEKVIRLEEGQDEHVRE	HP	HP	hypothetical protein OSIRIS_9 [Brevibacillus phage Osiris]
	H3_R15_47	47	MSMSGNDILAIVKLRLGLPDEFDALVLSYVKEIGERILHYCNIKVIPAALHEVWTSMVIDILRIEQPKLPGIEETNGTAENIKIGDTSISPANSSSVTNASKKVMESIVTNYRVDLNPYRKMRW	putative DNA packaging protein	DNA-packaging protein	DNA packaging protein [Brevibacillus phage Davies]
	H3_R15_48	48	MASYTRHRKTIEKMYEDQATISGFREVTKPNGSTNLAPVVVYENQPCRISQKALGANNQKDAQNNIAYETKLFISPELELHQGDVVEIKRGALSREYTAGEPFVYPTHQEVSLQRKGYA	head/tail joining protein	head/tail joining protein	head/tail joining protein [Brevibacillus phage Davies]
	H3_R15_49	49	MAKWGDVDFSELTKFTKNLEKASNSDLIGRFISDFLIEMAMRADRKIKKRTPVGKTGQLRRNWKVGSVQKMGNEYVVEISNETHYGSFVEYGHRTRDLKGWVEGRFMITISMKEIERELPKYLEKRFTKFLEGLIG	HP	tail protein	tail protein [Brevibacillus phage Davies]	Bacteriophage HK97-gp10, putative tail-component ;This family of proteins is found in the caudovirales. It may be a tail component.
	H3_R15_50	50	MNQVKDGVIRKLKTLYPDEKVSDEKIRQGLENVRFFVKVLDTAQNRELDRRYKRCVFLDIHYFASSYEEAYEVAETLYEGMEYIQVGEHTVRGTGMRSEIVDDVLHFFISFDYHVIKPKAPGTKLQGLEQEGIIRE	HP	HP	hypothetical protein OSIRIS_13 [Brevibacillus phage Osiris]
	H3_R15_51	51	MSKMKQAVKPAVFSKEQFLESKQFKTIEKDILSIVLKEDRAYTIEQAKEMIKELLEREVR	HP	HP	hypothetical protein phiCT9441A_52 [Clostridium phage phiCT9441A]
	H3_R15_52	52	MAGGTWENQNKVRPGVYINTASERKSMTAVGERGTVAIPLTLGWGQAKEVLTIHVGDDVKELLGYDITAPEMLLLREAFKRAKTVKLYRLANGVKAQGNIGDITLEAKYSGIRGNDIKVSIEANIDDPTKFKVRTFVANEEVHRQVASTAGDLVSNDWVHFEAKTPDAALTETAGVPLTGGADGNASYQDYVDFLTAIDAHEFNAISIPYEGQESHKLNPLVLAQIKRWREEEGRKVQVVVANYRADYEGVITVKNGVVLEDGIKLDSAQATVWTAAATASAGANESLTYQSYEGAVDANPRLTNKQIEEALTAGEFVFVYNNNRVIVEQDINSFVSYTEKKRKHFSKNRVIRTLDGIANDSKRIYETQYIGKVDNNADGRNLFKQELIRLLELYQGMN…	tail sheath protein	tail sheath protein	tail sheath protein [Brevibacillus phage Jimmer1]	phage tail sheath protein beta-sandwich domain ;This entry represents the N-terminal beta sandwich domain found in a variety of phage tail sheath proteins. / Phage tail sheath protein subtilisin-like domain ;This entry represents the second domain in a variety of phage tail sheath proteins. According to ECOD this domain has a subtilisin-like structure. / Phage tail sheath C-terminal domain ;This …
	H3_R15_53	53	MSWMKAADAISGQEGRAYATIKGRAEEMFYVKSIEVTAKKIKRKFVHWENVATSTKRMDGQARGK	core tail protein	tail tube protein	core tail protein [Brevibacillus phage Jimmer1]
	H3_R15_54	54	MTLYYVTTTFRQLMLDYIKTGKDTYFDIMITNEDPASEIGAQTVILKNVNLDEVIIAKLDIEGDALDEEVSFTFDDVDIIDSFKKPTLY	core tail protein	tail tube protein	core tail protein [Brevibacillus phage Jimmer1]	Phage tail tube protein ;This is a family of phage tail tube proteins including protein XkdM from phage-like element PBSX protein whose structure adopts a beta barrel flanked with alpha helical regions.
	H3_R15_55	55	MSGGLQAFFAQEAGEAITEKVVVSDRFKDKDGKPVPWEIRSMTEAENEEIRKSATRKVKSKNGMYTTETNNELYLAKLAVASVVFPDLKNVELQQSYGTLGAENLLRRMLLPGEYANLIEKVQEINGFDKDIEDLKEEIKN	conserved hypothetical protein (XkdN-like)	tail assembly chaperone protein	conserved hypothetical protein (XkdN-like) [Clostridium phage CDMH1]	Phage XkdN-like tail assembly chaperone protein, TAC ;This is a family of phage tail assembly chaperone proteins, TACs, from Gram-positive bacteriophages, in particular PBSX from Firmicutes.
	H3_R15_56	56	MEEGDGETNYAYYALHELHILPHELVKMSRFEKAAIYKMIDMRVKEEKKLRDKMKE	HP	HP	hypothetical protein EJ-1p55 [Streptococcus phage EJ-1]
	H3_R15_57	57	MATVAASLKIFDAFSNPFQNFARGAKSADSALQKLQAAANRTHNMKASLDVSGVISRNTAAQSKFNHQLQDGTNKAHNLTKSIKSIAAAYVGLEAAKKVWNATIGGAMEQQKMEDMFKARTGDSEVGKAMFEKFKGNAIKAGVDVKEALTGALSFFSTTKNSGQIQELNMIAKQLNAFDTAGNGLAGAVFSVKEALSGDIVSLSERFNIGKAKIRSTGLVEKAKKGDIDGFIQSFQKLLELESMGKDAFNRMLDGPAYKWKMLLNNLKNMFADAGRWAVQAFMPLINLFNQIIQSQGIQTFFVILGSLLYGIAVAIGWIGNNVIWLFDVIAPYASAILAFFAILALQYVPALIASLLQLGQVVLGVMLKFLFTNPILFGIALAIGVIIAVLILFGVTAQ…	tail length tape measure protein	tail tape measure protein	tail length tape measure protein [Brevibacillus phage Davies]
	H3_R15_58	58	MRTGIWLSYNNQEEGFKLPVNPENIEISGGNNGKTYSAVGLGEINVIKELRLRDIKFESIFPAMNYPFVEKDAVLLEPSHYVGYLEKWLTKIHPIRFIYVGDTIDINLAMSIEEFTYKEVAGSPGDIEYSLSLKEYLFYEANRAIITSNGVQVDTGRPDERESKTTHKVLPGETLFRIAQKHGTTLKELQNMNNMTDEQVKKLKVGSVIRLR	LysM domain-containing protein	LysM domain-containing protein	LysM domain-containing protein [Brevibacillus phage Davies]	LysM domain ;The LysM (lysin motif) domain is about 40 residues long. It is found in a variety of enzymes involved in bacterial cell wall degradation. This domain may have a general peptidoglycan binding function. The structure of this domain is known.
	H3_R15_59	59	MKKSVKEILMNSKKRGIIWEISELVTEITYKTSRIGKPAELNISCIKKGLYQNAIFGFENGDVIRFRMNGVNLFYGYIFKISSGADEQVTLTCYDQTRYLNSNDTYVFKGMTATDVIRRIAGDLQLSVGYLDNTGYVLPPMAEDDKKLMDIICKALDTTLIATHRNYVFYDDFGKLTLRNINDMRVDAVIGDKSFMTDYDYERSIDGETYNRVKVVQDNKETKRRDVYIAQDSANIAKWGRLQLFRKIDEKLNSAQAQEIMNNLIELHNREQRKIRIDAIGDLRIRAGCFIPIVIKELEIKQYFLIDECTHKFEGEDHTMTLDLKVI	late control D protein	late control D protein	late control D protein [Brevibacillus phage Jimmer1]
	H3_R15_60	60	MLNIIKQAALGAVDTSNPVAILFGEINKTSPLEVNVDQRFALTEDFFIVLDQAKELSVGDRIALLRVQGGHSYVILGKVV	HP	DUF2577 domain-containing protein	hypothetical protein JIMMER1_27 [Brevibacillus phage Jimmer1]	Protein of unknown function (DUF2577) ;This family of proteins has no known function
	H3_R15_61	61	MLPTGSILAPDDTIQITQQPSKTYKIDFEQKRVTGTVDGLESVKQSVKKILCTSRFEHLIYSDRYGSDIKPLIGKTPGLVQSDLKRRISEALMQDDRIKEVGNFRFDSSGDSTTVSFTITSVFGVINEVQEVKEIV	xkdS-like protein	DUF2634 domain-containing protein	xkdS-like protein [Clostridium phage phiCT9441A]	Protein of unknown function (DUF2634) ;Some members in this family of proteins are annotated as phage related, xkdS however currently there is no known function.
	H3_R15_62	62	MYEEQTFEAIMKRMLDRVSGDVDKREGSVIYDALAPIAFSLAEAYADLDINWKLSSASTASGEYLEWNTSDFGVTREPATKAKRKGVFEDTNSHPKDIPVGSRFSIEKVTYKAIKKLAIGEYVLESEVPGEIGNKHFGKLLPIDFIEGLASAELTDIIVPGEDEEDDESLRKRYFDQLNEKPFGGNIPDYQRKLKSINGVGGVKIFPSWKGGGTVKCTIIASDFNPPSPQLVEDIQTEIDPVENAGKGIGWAPIGHAVTIAPVHPVTVEVSTTLVLNRGVTVGQIREELDNVISEYLLALRKGWEIEDKLIVRVSQLEARILTVSGVADIAGTQLNGAAGNLELGSEEVPLFGGVQIV	baseplate J family protein	baseplate J family protein	baseplate J family protein [Brevibacillus phage Osiris]	Baseplate J-like protein ;The P2 bacteriophage J protein lies at the edge of the baseplate. This family also includes a number of bacterial homologs, which are thought to have been horizontally transferred.
	H3_R15_63	63	MSKLIDMLPAYYREIKEFQELMKTMDEEARLFQIEIERLLNNQFVLRSDEVATKRRENELSIQADPQEESLDFRRKRIVNRYSTKPPFTIRYLQERLDFLLGKGRATASVDPQKFILKVNTKINDAAVFREVEHTIHTIKPANLVYNQETSLQDGIGIGEHIYKSTLTRKTKLGSWKLGRVPFAERGKEELVK	phage-like element PBSX protein	tail protein (DUF2313)	phage-like element PBSX protein [Brevibacillus phage Davies]	Uncharacterized protein conserved in bacteria (DUF2313) ;Members of this family of proteins comprise various hypothetical and putative bacteriophage tail proteins.
	H3_R15_64	64	MIATAFLNEVAGYAADRIGKVVLNGEYEVENVQKTLNEHVINLEYMVPKGAVENIHTIEVKATDGGLISKNEVFIPITSDTVIKQTLFVEEV	HP	ketopantoate hydroxymethyltransferase	ketopantoate hydroxymethyltransferase [Paenibacillus larvae]
	H3_R15_65	65	MSYVPKLNWKLDDTVTEKDFNRIEGGIKETLDKYKDVETTISELFTSVSNGKEQVAKAITDQGVPAVKEDPFKDLAAKIRSIDNGNIPIYVQPTEPTNKTGFWIQDEQNEIEHVVYTDVFSESGEWTTGKDMPTARSGLTSSVVGDKVYVIGGHDGLNSLSKLEIYDTTTNTWTSGKDMPTGRDDLTSSAVGNKIYVIGGYNGDNLSKLEIYDTTTNTWAAGTNMPTARKKLTSGVIGDRIYVIGGNYDNDHNKLEIYDTTTNTWTKGANMPTGRYALTSGVVGNRIYAIGGHNRGGGNPNKLEIYDVTTNTWTKGKDMPTGRTYLTSSAVGNKIYVIGGSIVHKELEIYDTTTNTWTKGANMPTGRGSLTSSAVGGRIYTIGGWGGNSYLSKLEIYSI…	putative kelch repeat protein	structural protein	phage structural protein [Paenibacillus phage phiERICV]	Kelch motif ;The kelch motif was initially discovered in Kelch. In this protein there are six copies of the motif. It has been shown that the ring canal kelch protein is related to Galactose Oxidase for which a structure has been solved. The kelch motif forms a beta sheet. Several of these sheets associate to form a beta propeller structure as found in pfam00064, pfam00400 and pfam00415.
	H3_R15_66	66	MEYIIWDKKESINGVPAKKVLESNPHWEDADLILIIENGRITRIEDIQIINANAGGNLFDKNDSLEVKAQKVFDHIVKEREEQENSESHPDSPVPEQRIRDLEEALNKQKEDMDKAIMELTFALGGAKKDV	HP	HP	hypothetical protein ERICV_05143 [Paenibacillus phage phiERICV]
	H3_R15_67	67	MFNEDSICVDVWCRAVVTGVHPYSVVPDLYNLREEVSKKLEKMEEKSVSAKK	HP	HP	hypothetical protein ERICV_05144 [Paenibacillus phage phiERICV]
	H3_R15_68	68	MEDQIFNTALNTGIFGVLFIWLLFTTMKKNEVREKEYQKTISENQEVIREQAKSFSLLSSDIAEIKGILKGKPGEGEAQ	HP	holin	holin [Paenibacillus phage phiIBB_Pl23]	BhlA holin family ;The Phage_holin_BhlA family is a family of holin-like proteins from both bacteriophages and bacterial chromosomes. In bacteriophage, holins are small membrane proteins that accumulate and oligomerize to form non-specific lesions in the cytoplasmic membrane allowing the release of the second protein, endolysins, to access the peptidoglycan. Most holins share common structural fe…
	H3_R15_69	69	MMEIREMLVDPSKYGVKCPNKMTPKYITFHNTANDAPAENEIRYMIGNNNEVSFHVAVDDMEAVQGIPFDRNAWHCGDGNGTGNRQSIGVEICYSKSGGGRYYKAEDNAAIIIAQLMKQFCIPIGNVVPHQHWSGKYCPHRMLDEGRVPSFIERIKQAYEGEEDDMNRTLQLEDWQWKQLFDNMGLAWNAGKFTDWGWMVKIENHTLTVDELVWLNNHILVSGLIR	N-acetylmuramoyl-L-alanine amidase-like protein	N-acetylmuramoyl-L-alanine amidase-like protein	N-acetylmuramoyl-L-alanine amidase [Paenibacillus phage phiERICV]
	H3_R15_70	70	MKNRISLEVSHSTKLDKWIAGRHYLKSTPAGARLRLWILDDQGNRIGAMMWGRPVARNLEQTSLLELTRMYLIDDTIPNAESKALSLARKYIRKHFPDVKGLVAYSSTGQGHEGIIYKADNWFMFGLTKSGKWSNRDGRTDRDTSGKVRWCRSP	acetyltransferase	acetyltransferase	acetyltransferase [Paenibacillus phage vB_PlaP_API480]
	H3_R15_71	71	MKKYRKKPVVVSAGRWWKAGDVPDAQIRELDHDGVCKNICRVCGNSISMHGQCKTLEGHHIVCPGDYIIRGVKGEYYPCKPDIFTETYELVE	HP	HP	hypothetical protein WANDERER_22 [Paenibacillus phage Wanderer]
	H3_R15_72	72	MNIEITDALLVAVIVGFVEISKRMGLPVRLAPVLSVILGIIAGVVYFPGDVKTSVMFGIISGLTSCGLYSAGKSAVKKEQ	transposase	transposase	transposase [Paenibacillus phage Vegas]
	H3_R15_73	73	MNAVLKQLPSLIRASLDGDKRTVELSVLSIIRKIKKENPLLSSELAEIITTYNAGAPLTRSMGIEPPPVDKDSFMSLVKISDYSTFDQTVILNEQIDKSIRRFLKERELMTKLIANGIKPPNSILFYGPPGVGKTLLTKYVAHCLSLPLITLDLSSAISSYLGKTGQNLKKILDYGKNSPSILLLDEFDAVAKRRDDPSDLGELKRIVNVLLKELEEWPAHSIIVGATNHPEFLDKAIWRRFDLKIEIPFPNEEQRFQLWKFYLNKEIVEIEDSLIRAVAKVIQQISPSDIKQICDHVLRQVIVEESDPIKSLITRLKETHSGDNSSFNKVMTTALKETYGGKLSQAKIATLLGISPSTVNHHLKKSIKK	AAA+ ATPase	AAA family ATPase	AAA domain ATPase [Paenibacillus phage Yerffej]	ATPase family associated with various cellular activities (AAA) ;AAA family proteins often perform chaperone-like functions that assist in the assembly, operation, or disassembly of protein complexes.
	H3_R15_74	74	MTDKQKRDYLPILGNGEQMIEPIKKKMRGGEKPYPRSYDEAKNRIKRQLEEIQGHIKEIPEENRMDEIVLTLRLNEDFLAKTYIPDTFFKKTRFENIGSRRWVFEKDSKMKYSKMHFVKVDQESLSSLQQILDSTGNALTKSFKNDIRKIEEFSLLRNDEIIQGFDDDWMEGTVEFVLHPYGHENEEMIEKFKRNLISLGVKGNTIKLKTYDGGPTFVSALVNRKVINNIANFNPLRTVHPLKINFFPELRGSFTDHNLLLPPLGENISQIKVGVFDGGINPTHPFLAKFSKENKAVSSNATKEGIKHGTAVAGVVLYGDLNQYEANSHLDDPVLFVESFRVLPLSDPKDFDLYEAIEFIEQVVPNRHDIDVYNLSFGPTGPIFDDEISRFTYALDTLA…	HP	S8 family peptidase	peptidase domain protein [Paenibacillus phage Yerffej]	Subtilase family ;Subtilases are a family of serine proteases. They appear to have independently and convergently evolved an Asp/Ser/His catalytic triad, like that found in the trypsin serine proteases (see pfam00089). Structure is an alpha/beta fold containing a 7-stranded parallel beta sheet, order 2314567.
	H3_R15_75	75	MEASNRFSKFIPDRLIEAREARGFTLTDLANIVEISHQAISKYEKEKATPNHDTLEKLSDALHVPVTYFYKSYPKKVDGVIYFRSMAMATRKSKNIHLHKISWIKEIHKYLEQYFNFPKLNVPQFITRQEYYPTPFEEIDQIAMEVRKLWNLGNGSISNVVLLLEKAGIIVSRAPSSSYKIDACSIWEPDERPYVLLSNDKTSSRSRFDIAHELGHLILHSKLKKSEFNKKENYKLIEKEDHRFASAFLLPAPSFGSEIVSTSIEHFISLKKRWKVSIQAMAYRANSLGILSEHQHIYIRKKLAKNNQLIKEPLDGGNELPFEEPSALKQAIEALVNHKIKNMPCWIYWQGIFST	XRE family transcriptional regulator	ImmA/IrrE family metallo-endopeptidase	XRE family transcriptional regulator [Clostridium phage phiCT9441A]	Helix-turn-helix ;This large family of DNA binding helix-turn helix proteins includes Cro and CI. Within Neisseria gonorrhoeae NGO_0477, the full protein fold incorporates a helix-turn-helix motif, but the function of this member is unlikely to be that of a DNA-binding regulator, the function of most other members, so is not necessarily characteristic of the whole family. / IrrE N-terminal-like d…
			Region 18
	CDS	No.	AA	PHASTER	BLASTp	Closest phage protein	Conserved Domains (CD)
	H3_R18_1	1	MAGTFRKRNCKCPPERRRCTCGAKWYYRYDITDPKTGKRKQKEVGGFRTKEEAQEAAVRIQSELLNGTYVEPTKLTVGEFLLDFVENTLKYEVAPNTYEQRMTFVKNHIQPNIGSLRLTDLTPNHVQKFYNSLREHYGAGYVQNIGNLLSKAFTQAVKWNMISRNPIPLVKKPSLSRKNTKMKTWTVEDQRKFLDYAKDGPKLYYVIFLLALTSGMRKGELLGLIWDDVDTKKGIVSIKRTIVYAQRKLYLKDMPKTESAIRTIQLPEPTIKVMKQWKLECPANELNLLFPSPKTKGILYPNSLDKQLAKTIKGAGVPEITMHGLRHTFATTLLGSNVNPKIVQEMLGHATIKTTMDTYSHVLPNMQKDAASQLGAVLF	Phage integrase family prophage LambdaCh01	integrase	integrase [Paenibacillus phage Yerffej]	Arm DNA-binding domain ;This family includes AP2-like domains found in a variety of phage integrase proteins. These domains bind to Arm DNA sites. / Phage integrase, N-terminal SAM-like domain ;This domain is found in a variety of phage integrase proteins. / Phage integrase family ;Members of this family cleave DNA substrates by a series of staggered cuts, during which the protein becomes covalen…
	H3_R18_2	2	MTYEQLLIEASQHGVDIFEENIRGSIKGLYCNNTIWINKCITTTIEKKCILSEELGHYHTSSGNILDQSDIRNRKQEIRARDWACQRLVTLNDFVSAYESGVCNKFELAEFLGITEDFLEMTLDYYRRKYEHYAFFKSYIIFFDPLVLVKMLEY	toxin	ImmA/IrrE family metallo-endopeptidase	metallo-endopeptidase [Paenibacillus phage Dragolir] / ImmA/IrrE family metallo-endopeptidase
	H3_R18_3	3	MNEKEKKQMGLRIKKLREEKGLTQDELAEMLGMKRTNIANYEAGRVIPPGNVLRDLADIFAVSTDYLLGRETSGEVYTIAAHHDGEWTEEELEEIERFKEFVKSKRKNQE	helix-turn-helix family domain XRE family transcriptional regulator	helix-turn-helix family domain XRE family transcriptional regulator	helix-turn-helix family domain XRE family transcriptional regulator [Paenibacillus phage Vegas]	Helix-turn-helix ;This large family of DNA binding helix-turn helix proteins includes Cro and CI. Within Neisseria gonorrhoeae NGO_0477, the full protein fold incorporates a helix-turn-helix motif, but the function of this member is unlikely to be that of a DNA-binding regulator, the function of most other members, so is not necessarily characteristic of the whole family.
	H3_R18_4	4	MDQLPNILTAKQVADYLGWHINTVYARCTSGVLPSFKSGNSRRIRKEAFLEWIESMEKKF	HP	excisionase	excisionase [Paenibacillus phage C7Cdelta]	Helix-turn-helix domain ;This domain is a DNA-binding helix-turn-helix domain. / DNA binding domain, excisionase family; An excisionase, or Xis protein, is a small protein that binds and promotes excisive recombination; it is not enzymatically active. This model represents a number of putative excisionases and related proteins from temperate phage, plasmids, and transposons, as well as DNA bindin…
	H3_R18_5	5	MDRKHGEEILTKMWELMEQVIRECAGENLENLDSVVHLALKQATAENVPEKVSIMLSEKTLEAYKKLKEERRLKKASPTKPQ	HP	HP
	H3_R18_6	6	MIGIHPIHRRLAELHMLSKKRELTPLEWADLTHCIKQNATLVLKLDWLKELSVTAYAMQDTDWQHEICAQIKEIERTLDFPVI	HP	HP	hypothetical protein API480_73 [Paenibacillus phage vB_PlaP_API480]
	H3_R18_7	7	MYNFKAARQRIEELKLIYRQNKKHHQEDGTWDWWLMAQIEEIEKEIHKNRTAVLHDDRSAKKKVYPIITQWGGANQ	HP	HP	hypothetical protein DRAGOLIR_46 [Paenibacillus phage Dragolir]
	H3_R18_8	8	MKVTGIVRKLDELGRVVIPKELRTTLGIGEKDALEIYVDGERIMLKKYNPGCYLCGGISGDLQTFFGRNICQKCIEEISNHADKIKESLSHTAE	AbrB family transcriptional regulator	AbrB/MazE/SpoVT family DNA-binding domain-containing protein	AbrB family transcriptional regulator [Paenibacillus phage Vegas]	Antidote-toxin recognition MazE, bacterial antitoxin ;AbrB-like is a family of small proteins that operate in conjunction with a cognate toxin molecule. The commonly attributed role of toxin-antitoxin systems is to maintain low-copy number plasmids from one generation to the next. Such gene-pairs are also found on chromosomes and to be associated with a number of biological functions such as: red…
	H3_R18_9	9	MSKSARISLESLANGGVVERFEQELAKVFANIGDPNTSAKAARKINLSLSIKPDEKREIAEVTIQATTTLAPSKELMTTIIMDRDNDGKVVGAELKSNMQGQTYLGDDGEVRSDVGDKIKRIY	replication terminator protein	replication terminator protein	replication terminator protein [Paenibacillus phage Vegas]
	H3_R18_10	10	MFNRDALEYLSEQGQPEIIEVNGQQYATHQLYEVVEPTPEPLVVRNLSGLIDYLKSEFDKQAPLLVHVVSPTQVTVVSSYNNDYARKEIIKAEALLPEYRFGSYYEAEDFIIKLQSGFVANEDRAKLLKVVGNVKEENVRSIGDDGVSQSVTAKTGVATVEDVKVPNPVLLAPYRTFVEVIQPESAFVFRMKNGPLAALFEADGGAWRNAAIDAVATYLVEKLSELIETGQIVVIA	HP	HP	hypothetical protein VEGAS_66 [Paenibacillus phage Vegas]
	H3_R18_11	11	MIKINKLEIENVKRVKAVKIEPTTSGLTVVGGKNNQGKTSVLDAIAWGLGGNKYRPSQAKREGSAVPPHLHIVLSNGLVVERKGKNSDLKVIDPNGQKGGQQLLDSFVEELAIDLPKFMNASNKEKANILLRIIGVGDKLHELETKEQEVYNQRHAIGKIADQKAKYAKEQPYYPDAPKEPVSAAELIRQQQEILAKNGENQRKRQRLNYFEAEREAKGKEIARLEAELIKLKEEYMKIGEDLAIARKDALDLHDESTAELEANIQQIDEINRKVRANLDKDKAEADASEYRVQYDKLSAEITEIRQQKTDLLKNANLPLPSLSVEDGELVYNGQKWDNMSGADQLKVSMAIVRKLKPDCGFILLDKLEQMDIDTLREFGQWLEQEGLQAIATRVSTGD…	chromosome segregation protein SMC	chromosome segregation protein SMC	chromosome segregation protein SMC [Paenibacillus phage Vegas]	AAA domain ;AAA domain.
	H3_R18_12	12	MFEVISGKVEKAKKVVLYGPEGIGKSSLAAQFPNPVFIDTEGSTTEMDVQRLKKPTSWEMLRQQVEWVKQQAGRFGTLVIDTIDWAEMLCVESICVRHGKKGIEDFGYGNGYVYTKEEFGRFLNLLSDVIEAGIHVVLVAHAQIVKFEQPDEMGAYDRYQLKLGKKTSSQTAPLVKEWADMVLFINYKTFSVATDDKGRKHKGQGGARMVYATHHPAWDAKNRHGLPDEFPLDYSHIAHIFNKATTATPFTPETPIDQASTPAPSPTATTDPEPLQQPAPESVPEMQLDPNIPRSLRDLMIQHQVAEWEIQMVVNQKGYYPQDTPITNYDSNFVEGVLVGAWPQVFNMIQEIRDKVPF	AAA domain ATPase	AAA domain ATPase	AAA domain ATPase [Paenibacillus phage Vegas]	AAA domain ;This AAA domain is found in a wide variety of presumed phage proteins.
	H3_R18_13	13	MSQMERELSWDDEIEKDGGEFIVLPAGDYDFTVKKFERGRFAGSEKMPACNQAKLELAVHSPEHGDVVVFHNLFLHTKTEGLLSNFFAGIGQKKKGEKLKMNWNTVVGSKGRLKLEINKFTGRDGVERTNNQVKTFYPYDEVYGQQQQSQHQAPFPTNQQNSFTPGQF	HP	HP	hypothetical protein VEGAS_69 [Paenibacillus phage Vegas]
	H3_R18_14	14	MELRDYQQSARESIQDEWEKGVKRTLLVLPTGCGKTIVFSKVIEDRVRLGERVLVLAHRGELLEQAADKLEKSTGLKCATEKAEQTSVGSWYRVVVGSIQTMMREKRLEQFDHDHFDTVIIDEAHHCISDSYQRVLQYFDGANVLGVTATPDRGDMRNLGSYFESLAYEYTLPKAIKEGYLSPIKAITIPLKLDLSAVGQQAGDFKNSDLGTALDPYLDSIAAEMCRVAKDRKIVVFLPLVKTSQKFTEILNQCGFQAAEVNGESQDRAEILENFDNGKYNVLCNSMLLTEGWDCPSVDCVVVLRPTKVRSLYSQMVGRGTRLYPGKTELLLLDFLWHTERHELCHPAHLIAENEEIAKAMTKQIEEAGIPLDLETVEKQAAEDVISQREEALAKQLEE…	DEAD/DEAH box helicase	DEAD/DEAH box helicase	DEAD/DEAH box helicase [Paenibacillus phage Vegas]	Type III restriction enzyme, res subunit ;Type III restriction enzyme, res subunit. / Helicase conserved C-terminal domain ;The Prosite family is restricted to DEAD/H helicases, whereas this domain family is found in a wide variety of helicases and helicase related proteins. It may be that this is not an autonomously folding unit, but an integral part of the helicase.
	H3_R18_15	15	MNMRQFNHGSKQGKVEKPMEHKLDLVSLLEYIDPSYLNYQEWINVGMALKYEGYTASNWDDWSKRDSTRYHPGECFKKWTTFEGTGTPITGATITQMAKDNGWMPRSADREDRELDWNDEIAGDYVVVDKNWIEGKEIHEPAVWNPVQQLTTYLEILFEASENVGYVVDTWQNDEGKYLPTKGAWDRSAGELIQLLNQCNGDIGSVLGDYNPEAGAWIRFNPLDGKGVKNENVTDFRYALVESDTMDIEKQNAIMRELELPIAVLVYSGGKSLHAIVRIDAASYDEYRKRVDYLYNVCKKNGLSIDNQNRNPSRLSRMPGVERNGKKQFIVDTNIGKSGWAEWHEWIEGVNDDLPDPESLTDYWDNMPQLAPPLIEGVLRQGHKMLMAGPSKAGKSFAL…	DNA primase	DNA primase	DNA primase [Paenibacillus phage Vegas]	Primase C terminal 2 (PriCT-2) ;This alpha helical domain is found at the C terminal of primases. / AAA domain ;This AAA domain is found in a wide variety of presumed DNA repair proteins.
	H3_R18_16	16	MFCSRHHHPVPPLPITDSRERGEEKMKKEKKYDNKYWEMEKGETIEFGSCYFMRCYDKAGKLQFGTKFKNKNTGEDVFQVKFVLDREALFSSEEAPSYLRGTVDEWEEMIEGQNNDD	HP	HP	hypothetical protein VEGAS_74 [Paenibacillus phage Vegas]
	H3_R18_17	17	MTTEFFMAMIPPKTTSQQKQVTVVKNKPVFYEPPELKTARVKLMAHLGQHVPEKTYARPVRLVVKWCFPITGKRQDGEYKMTRPDIDNSQKLLFDCMTDLKFWKDDALVVSLVAEKFWAKLPGIYIKIEEV	crossover junction endodeoxyribonuclease RusA	RusA family crossover junction endodeoxyribonuclease	crossover junction endodeoxyribonuclease RusA [Paenibacillus phage Vegas]	Endodeoxyribonuclease RusA ;This family consists of several bacterial and phage Holliday junction resolvase (RusA) like proteins. The RusA protein of Escherichia coli is an endonuclease that can resolve Holliday intermediates and correct the defects in genetic recombination and DNA repair associated with inactivation of RuvAB or RuvC.
	H3_R18_18	18	MDYKALYADVVDWINQANQVAMKYGMENEQFWVWVADSSGALSKKYQENRLVIKQMMMLVEWLEEVYESRKKD	HP	HP	hypothetical protein VEGAS_76 [Paenibacillus phage Vegas]
	H3_R18_19	19	MGGSLLSIRYNPHLGYEDEMIPAYEKMVHSVARKYRSCIGAGLDYDDLVSVGMIGLIQAFRNYDPDRFNRKVSSFSTYAFNMIKWSIQRFLADKRFSVRVPRSIQNKLTVIWKQGWDQESAESIAEKTGWKLAEIREVKRHLAGWSVASLDQALSSDKTDEEATMLDVLPAMTDFTSVHVQDFLCALKPLERAVLELRLQDQTQKEIAMHIGKTQMYVSRILKKIKDKYTQFQAGTLKREAINMSKGRGNQMVSNPGIEWFVDEVVQTNPTIGLNSQGMHFNQRAVHQMGCKAGQCVQIGYDPEGPRLIIQVGDNGLKLRAQKSDSGLRIINKRLPDWLRRKKVTPKRYALQTDTGFYYIELDRHA	RNA polymerase sigma factor	RNA polymerase sigma factor 70	RNA polymerase sigma factor [Paenibacillus phage Vegas]	Sigma-70 region 2 ;Region 2 of sigma-70 is the most conserved region of the entire protein. All members of this class of sigma-factor contain region 2. The high conservation is due to region 2 containing both the -10 promoter recognition helix and the primary core RNA polymerase binding determinant. The core binding helix, interacts with the clamp domain of the largest polymerase subunit, beta pr…
	H3_R18_20	20	MNSGCECNDPLREILKISSQLPPVVLRDINQRIGDWLAMGGRSTDSYIVQQLRYARQTLERVAE	HP	HP	hypothetical protein VEGAS_78 [Paenibacillus phage Vegas]
	H3_R18_21	21	MSNQTKLRRGTFQHVESELYSYHETRKEIIRLKNEILYGSTPADENVGGSKSNLPGDPTGKTAVLLTSHKKLEQLQAISDAIETTYNALDPAKQKLVRLRYWARPQLLNWEGIASQLHVSRRQAMRWRDEIVRMVAIRLGWR	RinA family transcriptional regulator	RinA family transcriptional regulator	RinA family transcriptional regulator [Paenibacillus phage Vegas]
	H3_R18_22	22	MSNPQIENNFKYHAPKEGQPEKYTALREKAKDLAYLLDELCPNSREKSLAITNLEQAVMWANAAIARN	phosphomannomutase	phosphomannomutase	phosphomannomutase [Paenibacillus phage Vegas]
	H3_R18_23	23	MNFGQALEEVKKGKGMRLPQWRPDVVIKAQYPDEHSKMTAPYLYVESQFGRVPWKETMIELFSEAWEVVTIGAEGIEKVS	HP	DUF2829 domain-containing protein	hypothetical protein BMBtp1_3 [Bacillus phage BMBtp1]
	H3_R18_24	24	MGLRELKKYRKKPVVVSAEQWWKVGDVPDAQIRELDPDGVCKNICKVCGNSVALHGHCKTLEGWLIVCPGDYIIQGVKGEYYPCKPDIFTETYESVETSENQLPKGTEVTSSEVEIQSTTTF	HP	HP	hypothetical protein WANDERER_22 [Paenibacillus phage Wanderer]
	H3_R18_25	25	MIVLAWILLVLFSLKAIINAAGVICSEGVETRLTHALGSSVAGLVVYFMIAFLRM	HP	HP
	H3_R18_26	26	MARARSPNREKAQKIWIDSGGTKKLKDIAEELGLNESQVRKWKSLDKWDDLKGNVPFTNSNVTNAKTPGAPKGNKNAVGNEGGAPRGNSNAVTHGFFRKYFPEETMEIMEQISERSPLDMLWDQIAIQYTAIVRAQRIMFVVDKDDETKVLKRQKTSDTMAEVEYEIQQAWDKQATFLQAQSRAMSTLQSMIRQYEDLCRSGVADEEQQLRIQKLKMEMKELSGESEANAHEQNSGYEAALNAQAVDVFADEVEHGEEA	terminase small subunit	terminase small subunit	terminase small subunit [uncultured Caudovirales phage]	Phage terminase small subunit ;This family of small highly conserved proteins come from a subset of Firmicute species. Its putative function is as a phage terminase small subunit.
	H3_R18_27	27	MAKKRKRITSFKFKPFSLKQKKLLMWWTDNSIHRNKDIVIAEGAIRSGKTVAMIDSFLTWSLSKHRNQNFIVAGKSMGALKRNVLEPMFKILAAKGMDYHYHRSENPHIIIGTNTYYLFGAANDSSQDVLQGLTAAGLYLDEVALFPKSFVEQAIGRCSAETDGNGAKMFFNCNPAGPYHWFKTEYIDKAKEKNILILHFTMDDNLSLSEKVKERFRRMFTGVFYKRYILGLWVMAEGIIYDMFSERHRVKAPPIKKCSRFYVSIDYGTQNPTVFLLWGQYQNKWYCLKEYYYDGRKSEKQKTDRQYYDDLVQFIGNLQISSIIIDPSAASFITTIQENDRFRVLKAKNDVLEGIRNTATCLSNDLILFDDSCINCFKEFNTYSWDPKATQRGQDAPLK…	large subunit terminase	terminase large subunit	terminase large subunit [Aeribacillus phage AP45]	Terminase-like family ;This family represents a group of terminase proteins.
	H3_R18_28	28	MDASNVFIFPREKDITGEVVSDFISKHQGKLSRYKRLMGMYKGLHEILSQKKKEAFKPDNRLVVNFAKYIVDTLNGYFIGKPIRITHQNTEISDRVNDLLKRNDQDDNNSELSKLCSIYGHAYEFLYQDEQAETCITYNGPLDMFLVYDDTIAQKPLFGVYYKKTEDGYSGSVYTAEQEYVIVQSDDGITLQNGKPNVYGDVPIIEYIENEERQSAFENVETLINAYNKAVSEKANDVDYFADAYMKILGAEIKQESLRSIRDNRIINLFGRDVDATKIIVEFMEKPSANETQENLIDRLERLIYQMSMVSNINDEDFGNASGVSLAFKLQSMENLALMKERKFTSAMNKRFSMIFALPTNISPADKDEWRNLEYIITRNIPHNTKEEAETVSLLEGII…	SPP1 family portal protein	portal protein	portal protein [Phage Altai3]	Phage portal protein, SPP1 Gp6-like ;This protein forms a hole, or portal, that enables DNA passage during packaging and ejection. It also forms the junction between the phage head (capsid) and the tail proteins. During SPP1 morphogenesis, Gp6 participates in the procapsid assembly reaction. This family also includes the old Pfam family Phage_min_cap (PF05126).
	H3_R18_29	29	MEKKEKRTLEKLVKDYIRMGKQLEKEIAYYYQRYGLDNVLEYRKMVQSLSNSEREMLFRNFDKFAVNHPEYAYLQPIRESIYKLNRLEGLQLAIYLKQAELGVIEQQLIEELLSQVYKTGYMSTLKYLPNVPVLFGISDEILRQTIYQKWVNGENFSDRIWFNKRKLINFIRNYMRDALIRGDSYAKIIKMLRGRLQVSMSDAKRLITTESAFVLNQANRQAFIDAGIKKYQITAVLDNKTSKTCRGLNGETFEYGKDIVGVTYPPFHSYCRTTVIPIEN	head morphogenesis protein	minor capsid protein	head morphogenesis protein [Phage Altai3]	Phage Mu protein F like protein ;Members of this family are found in double-stranded DNA bacteriophages, and in some bacteria. A member of this family is required for viral head morphogenesis in bacteriophage SPP1. This family is possibly a minor head protein. This family may be related to the family TT_ORF1 (pfam02956).
	H3_R18_30	30	MMENQDNQEIIDQGTETTKENKEQNKEQVKEEKGKVTFTPEQQAAIEEMFSARFAREKKKSEAEKEEAAKLAEMNAQQKAEYERDQLQKQLEELLKKDRFNEMSKEANKMLKESGIVADDQVLGFVVKDTAEATQESVKAFVDLVNAKAEEITKQKLSGTAPRVQTSTSNAMTKSEIMQIKDAAKRQKAMAENIHLFQ	scaffold protein	DUF4355 domain-containing protein	capsid and scaffold protein [Staphylococcus phage SN13]	Domain of unknown function (DUF4355) ;This family of proteins is found in bacteria and viruses. Proteins in this family are typically between 180 and 214 amino acids in length
	H3_R18_31	31	MAENGLITSTDLGNIKSIDFVNRYSYSIQGLLDVLGVTRRLPLSQDVKIKTYKWSVTKPAKQVEEGETIPLTKVEKKEDKEYTVPFNKYRKVTTAEAIRRYGHDLAVNETDDKMLQDIQEDIKRTFFTFLSTAPTKQQVEGFQKALSLGWAKTKTFFPGNPQIVSFVSAMDVAKYLGDAPISSGASTDYGFTLLTGFLNQKVFVFDDIPEGKVYSTAIENIVFANQQVSGNDLAKAFNLTVDQSNLIGVTHSVITSNATIETLAFQGSTLFAEISNGVVETTITEPTPEEPETPETKS	major head protein	major capsid protein	major capsid protein [Streptococcus phage Javan273]
	H3_R18_32	32	MIQDRVKVRIPEITDDLLGELETTAKDRIKLRLGLNEYPEELDSITVEVICAMYNRSYHEGIKSETVDTFSSSFVDDILAEYDEDFRKYLLNKEKENNNNRGVVRLI	HP	head-tail connector protein	head-tail connector [Streptococcus phage P738]
	H3_R18_33	33	MKFSPLFLYAYVETGKDRLGNPIKEKKLIRKSSGRLSNWTAEDIAADVRNLTKTTRKIVTRAPLEDCKKSELVALEGTEYKIVEPKNYGRWRLLIVKAYGT	HP	HP	hypothetical protein Javan515_0021 [Streptococcus phage Javan515]
	H3_R18_34	34	MRIEFQGVEALETALRRKSETDFLAVGRKNIRDIYARSQQAGGTPVDTSELRMSARYTGDEMGYVKEYAPHVEYGHRTVSGGFVPGQYYLKRNVDTQRPIYKEDLRSKLRE	putative tail protein	tail protein	tail component [Phage Altai3]
	H3_R18_35	35	MLQKLSFVEVLSAVQKKVEENTGLRCYDSIPNNEPVPFYFVEIVGQTPEPSKTMWKEKYQIFIHAFADGRNGSVPIFDLIQKLEEALTERIRIPEPFDLLMQTPTGVQRILIEEDGTKHAIMGYDIVICYGFKVKI	putative tail protein	DUF5072 family protein	hypothetical protein Javan503_0037 [Streptococcus phage Javan503]	Domain of unknown function (DUF5072) ;Domain of unknown function (DUF5072).
	H3_R18_36	36	MAFEDNLYCDFSGTATKAIAGKDILLAIFDKTGTKLLAIAGQKGLKINRSKDSIEITSKDTKGGWKSKIGGMKEWSVDNDGLYVMNDESHKALGEYFEGDDPVCIKIVNQRDQKGMFGGLAIVTDYSFEAPFDDAMTYSIKLDGMGALVDLTLNDKANQMPGETPTGENKGAGE	major tail protein	major tail tube protein	major tail protein [Phage Altai3]	Phage tail tube protein ;characterized members are major tail tube proteins from various phages, including lactococcal temperate bacteriophage TP901-1.
	H3_R18_37	37	MMFEIQGTGYTLKFNKQRIKTVELMTKRSVMAEISNNNGVLSMQTLEALFAIGLVEEKTNVAVKQSKAVEIFDKVMEENGLLTLNNAVIEKLQEDLGFMFQ	HP	segregation and condensation protein B	hypothetical protein PHGAL3_0035 [Phage Altai3]
	H3_R18_38	38	MYSYERELAFFVVNFHMSKRDFDELTEKEKLFIRKEWENKVIFESTMTRNAALNAIANANRKKNSRFIELHKKKRERANKEFNTAAIVVITQTEEREGKGWVDEIYKANGLRRQE	HP	phenylalanine racemase	phenylalanine racemase [Phage Altai3]
	H3_R18_39	39	MADYTLSAKVTADSSGFTKSFQSAGEAIDSVKKKVSSVGDIAKDIGSKISGIGKTATVATAPIAALTGSLVKTGVAYKAFKQESLQAFSVLLGSAEAAQAHMQKIMAFAKTTPFAFPDLVTANRKLVAFGMQAEKTQPVMEAIANATAAMGGNGVQIQELADVFAKIQSNGKITGEELNRLSDKGINALAILANKAGISMDDMRKKISDGGVKSKEAIDSLVDGIMNGTNGIAGQTAKMGGMLNALKGTWGGAVDSMKGAWRRLGDEVVSDDTFGKMTEGVNKVTAVIGKLPAIVKPLADQVGAAFIKVVDVVDGVVNAFLNLPPSAQQIAVSVMAAAVAAGPLLIVFGKLIGIVGTSIKAFSFLLNPVSLVIAAIVGLGLAFKTLMDRSETFRNTVNS…	tape measure protein	tail tape measure protein	tail tape measure protein [Phage Altai3]
	H3_R18_40	40	MRKEGIQFNNIHTSEYNLSLISREGNPPEKKRVTESVPYMQGEYDFSWMVGYIPFENRTLVYNFLLVNYKYEDRKVLETALSNWSLGAKRQKLVDDAVPGYYFLAECVKFEFVDTYHGMEVKLTFDTYPFKIAEMEEGNDLWDPFNFELDVAQTTSFDVNGSVKAILYNPGANNLNPKIKTSAPMKIMKDGITYDVPEGESSSSDFILTIGENGLTIEGKGTVSFHFYKELV	HP	tail protein	hypothetical protein [Phage Wrath]
	H3_R18_41	41	MYKVSLINDGLETVIHSPHVDDLKLSSGMINLGLNQIDSFTFSINLGNPGYGKIKPLRTLVKVKDTKRNKIIFDGRVLKPQSSMSDSGMFSGAYICESKMGYLQDSAQRHAEIHDTSIRDFFQIMINNHNRSVEPYKRFQVGEVTVINTTDNVYRYLSYDRTFPTIKDKLIDREGGYLRIREDGGTTYIDYLAEIGEVKATQIRIAKNLKSISKEVNPTEVITRLVPLGETIQSEDETATDASPPRLTIAEVNGGIDYLDDPEMQKEFGIIEGSVTWDNVTEPSVLLSKGRDYLKNQKAARVTYTISAYDLSLIGLDVNSFEVGNWHPVVNPVLGIIDEPLQIIEKQIDINSPQNAALTIGQKYRTLSQYQAETNKARKSVVNLRDTIASQTEKVIALN…	putative endopeptidase phage tail protein	endopeptidase tail protein	tail length tape-measure protein [Phage Wrath]	Prophage endopeptidase tail ;This family is of prophage tail proteins that are probably acting as endopeptidases.
	H3_R18_42	42	MADISKYLKQIRTAIYGREVRSSIADGIEAVNTAQETLDQKFDDQIANMTPPNNPSLAEVVDARTSGVTGNKYVTLGKRLDSGEIESRTYTDEKISELVLGEVRSVNGKTGNVVLTASDVEAVTYLEMREELRKYALLGEPGGQYTPDLLNGWYVQAGEVKGVCYYKDQFGYVHIYGAAEGGKTDFGTVLFNLPAGFRPSGIVRIGCVMINWEGYARSIQFLGVYPSGEVLIESNGLPGKVTFCIFPSTFYCQR	tail protein	tail protein	tail protein [Bacteriophage Lily]
	H3_R18_43	43	MELIQATRVTKDGKYKEALALYPRGDKFFNLLGQEVTMDETVVFVPLPKGIYTPIWNFGKRFGKKD	HP	HP	hypothetical protein HB_00018 [Paenibacillus phage HB10c2]
	H3_R18_44	44	MRSPLYNHFYYCWRNETVTLDQLGRAVEKEFITGKEKEEITKTELKKEMSIDADK	HP	HP	hypothetical protein LILY_27 [Bacteriophage Lily]
	H3_R18_45	45	MEQLGKWAVAAGGASVSYFFGGWGAALDILLLVVIIDYLTGMVAGFIEGGLKSKVGFVGIARKVGIFVVVVIAHKVDALLGQSHFLRDTAVIFYIVNELLSILENCGRVGVPIPPALREAIQVLKKKSEQKEERK	holin	holin	holin [Paenibacillus phage Ash]	Bacteriophage holin family ;Phage holins and lytic enzymes are both necessary for bacterial lysis and virus dissemination. This family also includes TcdE/UtxA involved in toxin secretion in Clostridium difficile. The 1.E.10 family is represented by Bacillus subtilis phi29 holin; 1.E.16 represents the Cph1 holin; and the 1.E.19 family is represented by the Clostridium difficile TcdE holin. Toxigen…
	H3_R18_46	46	MMEIREMLVDPSKYGIKCPNKMTPKYITFHNTWNDAPANNEIRYMIGNNREVSFHVAVDDKEAVQGIPFDRNAWHCGDGNRTGNRQSIGVEICYSKSGGSRYYKAEDNAAIIIAQLMKQFCIPIGNVVPHQHWSGKYCPHRMLDEGRVPSFIERIKQAYEGEEDMNRTLQLEDWQWKQLYDNMGKAWNAGKFTDWNWMVKIENHSLTIDELVWLNNHILTSSL	N-acetylmuramoyl-L-alanine amidase	N-acetylmuramoyl-L-alanine amidase	N-acetylmuramoyl-L-alanine amidase [Paenibacillus phage PBL1c]
	H3_R18_47	47	MPTYLDAQISQNSGSFGAPLASVTTTPALFGTLGLITAGAGANLRVQFEATVTISAIVDVLSSVIIQIVRGVGGPGVGTTVYTAIHTLPILGVGVLSTDVITIAGADFLPPNPVFLTYQAFVSVTGIALATRVGPESFNALAVSD	HP	HP
	H3_R18_48	48	MAILYYASIALLLLGKRENTYDDGYAIKIEKEQFNMNIEISDVVIVAVIVGFVEMAKGMGLPVRLAPVLSVILGIIAGVVYFPGDVKTSVMFGIVFGLTSCGLYSAGKSAVKKEQ	transposase	transposase	putative holin [Paenibacillus phage Yerffej]
	H3_R18_49	49	MSHKAKVSGSEKIAAVEKYLRGEDSLNHLAALLDVRHSSVRQWLQTYQSLGPNGLLQTSQNASYSAELKRIAVEDYLAGGGSHMDICKRYGIKSTCQLRDWILKYNGHEKLMRCF	transposase	transposase	transposase [Paenibacillus phage Diva]
	H3_R18_50	50	MDKQARFRTIGKMSQIYSIVMLCKIAEVSRAGYYKWKAALEARETRMEKDTLLKQHILALHRLRPYFGYKRIRTALRKEGLQVNHKKVRRLMRELGIRSVIRKKRPFAGRKPSVVFSNVLNRQFTSDTILKKFVTDITYVRVAHDFIYLSVILDLCNNEVVAWEVSSRNDLQLVVNTVAHLNIKGAILHSDQGFQYTTKTYKNLLEEKELIGSHSRRGNCFDNACIESFFSHLKTEKLYLEKPNSEADARKMIADYINYYNHERFQKKLGDLSPVEYREAIAA	transposase	transposase/integrase	transposase-like protein [Paenibacillus larvae subsp. larvae]	HTH-like domain ;This domain contains a predicted helix-turn-helix suggesting a DNA-binding function. / Integrase core domain ;Integrase mediates integration of a DNA copy of the viral genome into the host chromosome. Integrase is composed of three domains. The amino-terminal domain is a zinc binding domain pfam02022. This domain is the central catalytic domain. The carboxyl terminal domain that …

## Sheet: Host 5
	Table S1.2: Annotation of intact prophages from Host 5 by BASTp and their Conserved Domains (CD).
			Region 2
	CDS	No.	AA	PHASTER	BLASTp	Closest phage protein	Conserved Domains (CD)
	H5_R2_1	1	MIEVEVDLSNGLPMMQLVGLPDSSIRESADRVRAALKNCSFTFPLERITINLAPADLRKEGSAFDLAIAAGILLTSGQIKLEKAGQSLFLGELALDGTLRPVPGVLSMTYAAKEKGFTRIILPEQNAEEASLIDGMEILPLKTLKQLGDLSRISVVKGLSLPTPNHRQVMHEDYIDVRGQHHVKRALMIAAAGMHNILLIGPPGTGKSMLARRLPSILPGMSNEEAIEVTKIYSASGKLSDRKLFIRSRPFRSPHHTISPAGLIGGGIIPKPGEVSLSHRGVLYLDELPEFSRQVLEVLRQPLEDQKVTIGRVRGSCTFPSQFILAASMNPCP	putative ATP-dependent protease	YifB family Mg chelatase-like AAA ATPase	YifB family Mg chelatase-like AAA ATPase [Paenibacillus larvae]	Subunit ChlI of Mg-chelatase ;Subunit ChlI of Mg-chelatase. / Magnesium chelatase, subunit ChlI ;Magnesium-chelatase is a three-component enzyme that catalyzes the insertion of Mg2+ into protoporphyrin IX. This is the first unique step in the synthesis of (bacterio)chlorophyll. Due to this, it is thought that Mg-chelatase has an important role in channelling inter- mediates into the (bacterio)chl…
	H5_R2_2	2	MTIEELSNSIGISSTTILMLEKHNNKASLRTLKLLSSVLEVPISYLGMFEKMPDSTFGDKVRKARYYHGLTKEELAAQIKVDKKTIQNWESNKCVPRDMKKLNQIIKILHM	serine recombinase	serine recombinase	serine recombinase [Paenibacillus phage Harrison]
	H5_R2_3	3	MSKRWEKEVKKESCPNSVKKFLEPSIQTRIYQLNEEYEQNSVSVLKFEKSFKELMKYIPENEVKNYLYLEDLFHSKSELIEFAYRAAVDDILMIL	HP	HP	hypothetical protein HARRISON_43 [Paenibacillus phage Harrison]
	H5_R2_4	4	MKKKLSAFLAHHLEKRAKKNAQKEKVFLGSQPLPKELKRPKQ	HP	HP	hypothetical protein HARRISON_40 [Paenibacillus phage Harrison]
	H5_R2_5	5	MKKFDETINTEMILDFRFQAKSLDIPPYELGEKNKNSNVDRVFNNKEISASN	HP	HP
	H5_R2_6	6	LAATIYIGLGIVDVLAVMAFMLKLYRIPFKLYMKKIFMTALVIALISYLIRVVWGVPLLDFPIQVIAFILFLRYGLKIRFFYSSLIVSTGMTGYIILQLLILYIFIATGNATDAVALQNQEIGIQTIQAISIIAALLIACLLKLFNQGFSFIIEPPHEFSIKEEYIKGTNRPLFFTALIALVVLSVALMMVYHFYTIILITSALISFVSSYYFSYRKDVSYD	HP	HP	putative membrane protein [Paenibacillus phage Harrison]
	H5_R2_7	7	LIVVVVIVAIAGANGKKDNQASVSSSQEQSAEKKEQTAKIGESTTVGKFEVTVNGIKENKTIGENEFLQKKTENQFLIVDVSVKNLDKDSRTIDTSMFKIIDDKGSEYSPLSDGDLYVNSSENKMFLSKINPNIAKKGNVVFEMPEGIAGLKLQVGSGIGFKAGESATIDLGK	telomeric repeat-binding factor 2	DUF4352 domain-containing protein (lipoproteins)	telomeric repeat-binding factor 2 [Paenibacillus phage Harrison]	Domain of unknown function (DUF4352) ;Members of these family are putative lipoproteins that fall into the Antigen MPT63/MPB63 (immunoprotective extracellular protein) superfamily.
	H5_R2_8	8	MLLLKINQIMDEKRLNTRQLSKMTGIRWNTINDMSENKSKHWSPDNLNKIYKALGLKSVSELFEYVEDDEKATEA	transcriptional regulator	helix-turn-helix domain Cro/C1 transcriptional regulator	transcriptional regulator [Paenibacillus phage Harrison]	Cro/C1-type HTH DNA-binding domain ;This is a helix-turn-helix domain that probably binds to DNA.
	H5_R2_9	9	VRKKRKKSREIDRELILLLTAIIVLINSIITLITTLTRR	HP	HP
	H5_R2_10	10	MGDYLGSVRNYYDHLTEFNGPPERMFVMILKILLWSRKSDKVIIQRIKNLVKAYDQVKELK	HP	HP	hypothetical protein HARRISON_33 [Paenibacillus phage Harrison]
	H5_R2_11	11	MLEVEYSKILKDIIMEVREQEPTGKIEAEIWFDGRYELALHLDAANKVVDKDTSLSKFPENVDIPLSVLEDIVNLLPFEVKWVKQEL	HP	HP	hypothetical protein YERFFEJ_28 [Paenibacillus phage Yerffej]
	H5_R2_12	12	LQNHGFLGEMVEKSFCQDLCNVFIDNLAYNQLKKYYRANIEEINGKK	HP	HP	hypothetical protein HARRISON_31 [Paenibacillus phage Harrison]
	H5_R2_13	13	MLQKMNIMVKKTLLVLMITVLLGGSILPIQGTTHAQPPNNPNGAQAATIRWISELSFEILAMYLHRSLPAELFDIGFSWRNNEITDEDGKTKIPERQRLLRWDRRPPNEILINGFVPQVINADPSLEETNLFRYVKSNTKSIFVSTTKTKYKNGKRYQPWSPRTRDNGIVYQYEIFAPGGVDVNRSFGEQSPWPNQLEVAFPGGIRPEFIRSVRELQNGRIQRIWINPNFQDPGNLEGISASSSTEQVMWHPDHPDGNHKDPNVYSSTNSDEDMFGPNGDVPDEEELPIINNRIADGEYQIKTSLTQDMAATLNLDSSEVGSPHLVSSLNQRYDNQKWIFIYDNSKQAYKIKSRQKQDLVLSLAAEAAVIRGWKDNGEDGQYWRIESTNDGCYKVVSYA…	toxin	toxin	toxin [Paenibacillus phage Harrison]	Ricin-type beta-trefoil lectin domain-like ;Ricin-type beta-trefoil lectin domain-like.
	H5_R2_14	14	VNIDKRRFYVNGGVKAENVNFGDNSSINQTIQGTSEEELNKLFDQLHEFLRANGEPKDQEIADKLKENIKKKKWETAKDIFTLLSQSAQISSAGVGIAKAIGLI	HP	HP	hypothetical protein IBBPl23_25 [Paenibacillus phage phiIBB_Pl23]
	H5_R2_15	15	MSKPIFKINEILENWAKLTPPLIDFTVENVLAAINYEATYDYVLRSLMSKRGFELEVSRIYLCPNNHKAHHSKLEEELDEDDLPECHACGQEIIPDLDHCFLVFNFTDDYLQDAKKK	HP	HP	hypothetical protein IBBPl23_24 [Paenibacillus phage phiIBB_Pl23]
	H5_R2_16	16	MKYQDIPEKIIRRFAKQKEIKNLRGKQVEEIIDLLIKADFSSELEYLNDQFSFSGKIGGLIIDKPINEFPVKDENRFIENLIEKNLIINDALNEKKWVIRYDDNIQICGITLDGQSVFLRTVERRTNTYSTGWNNKGQNDYAYFSSIIIHFSNQVIEYRCPITYVNKYQKFILPLLGYESSKVESMRLTKLSPTDAENVKTKLKATYSATHISTPSSVGSIKFTSSNSTIDLATDTNMQKIMTALGGVVPTDDHLDVVCYLPDYIDPRTKLSLPFSFEINMKSGGLKFLGSSLVTQSAIDHVVETIIQVSYIDKLDNSMVSV	ABC transporter-like protein	ABC transporter-like protein	ABC transporter-like protein [Paenibacillus phage Harrison]
	H5_R2_17	17	MNIEITDVVIVAVIVGLVEMAKGMGLPVRLAPVLSVILGIAAGIAYMAVWDIKTGIMYGIICGLTSCGLYSTGKSTMGRDGKKD	transposase	transposase	holin [Paenibacillus phage phiIBB_Pl23]
	H5_R2_18	18	MMEIRQMLVGPSKYGIKCPNKMAPKYITFHNTYNDAPAENEIRYMIGNNNEVSFHVAVDDMEAVQGIPFDRNAWHCGDGNGTGNRQSIGVEICYSKSGGNRYYKAEDHAAIIIAQLMKQFCIPIGNVVPHQHWSGKYCPHRMLDEGRIPSFIERIKQAYEGEEDDMNRTLQLEDWQWKQLYDNMGLAWNAGKFTDWSWMVKIENRCLTVDELAWLNNHILASGCL	N-acetylmuramoyl-L-alanine amidase	N-acetylmuramoyl-L-alanine amidase	N-acetylmuramoyl-L-alanine amidase [Paenibacillus phage Harrison]
	H5_R2_19	19	MTDKQKRDYLPILGNGEQMIEPIKKKMRGGEKPYPRSYDEAKNRIKRQLEEIQGHIKEIPEENRMDEIVLTLRLNEDFLAKTYIPDTFFKKTRFENIGSRRWVFEKDSKMKYSKMHFVKVDQESLSSLQQILDSTGNALTKSFKNDIRKIEEFSLLRNDEIIQGFDDDWMEGTVEFVLHPYGHENEEMIEKFKRNLISLGVKGNTIKLKTYDGGPTFVSALVNRKVINNIANFNPLRTVHPLKINFFPELRGSFTDHNLLLPPLGENISQIKVGVFDGGINPTHPFLAKFSKENKAVSSNATKEGIKHEVIREQAKSFSLLSSDIAEIKGILKGKPGEGEAQ	bacteriocin biosynthesis protein	S8 family peptidase	peptidase domain protein [Paenibacillus phage Yerffej]
	H5_R2_20	20	MNAVLKQLPSLIRASLDGDKRTVELSVLSIIRKIKKENPLLSSELAEIITTYNAGAPLTRSMGIEPPPVDKDSFMSLVKISDYSTFDQTVILNEQIDKSIRRFLKERELMTKLIANGIKPPNSILFYGPPGVGKTLLTKYVAHCLSLPLITLDLSSAISSYLGKTGQNLKKILDYGKNSPSILLLDEFDAVAKRRDDPSDLGELKRIVNVLLKELEEWPAHSIIVGATNHPEFLDKAIWRRFDLKIEIPFPNEEQRFQLWKFYLNKEIVEIEDSLIRAVAKVIQQISPSDIKQICDHVLRQVIVEESDPIKSLITRLKETHSGDNSSFNKVMTTALKETYGGKLSQAKIATLLGISPSTVNHHLKKSIKK	AAA+ ATPase	AAA family ATPase	AAA domain ATPase [Paenibacillus phage Yerffej]	ATPase family associated with various cellular activities (AAA) ;AAA family proteins often perform chaperone-like functions that assist in the assembly, operation, or disassembly of protein complexes.
	H5_R2_21	21	MNIEITDALLVAVIVGFVEISKRMGLPVRLAPVLSVILGIIAGVVYFPGDVKTSVMFGIISGLTSCGLYSAGKSAVKKEQ	transposase	transposase	transposase [Paenibacillus phage Vegas]
	H5_R2_22	22	MMEIREMLVDPSKYGVKCPNKMTPKYITFHNTANDAPAENEIRYMIGNNNEVSFHVAVDDMEAVQGIPFDRNAWHCGDGNGTGNRQSIGVEICYSKSGGGRYYKAEDNAAIIIAQLMKQFCIPIGNVVPHQHWSGKYCPHRMLDEGRVPSFIERIKQAYEGEEDDMNRTLQLEDWQWKQLFDNMGLAWNAGKFTDWGWMVKIENHTLTVDELVWLNNHILVSGLIR	N-acetylmuramoyl-L-alanine amidase	N-acetylmuramoyl-L-alanine amidase	N-acetylmuramoyl-L-alanine amidase [Paenibacillus phage phiERICV]
	H5_R2_23	23	MEDQIFNTALNTGIFGVLFIWLLFTTMKKNEVREKEYQKTISENQEVIREQAKSFSLLSSDIAEIKGILKGKPGEGEAQ	bacteriocin biosynthesis protein	holin	holin [Paenibacillus phage phiIBB_Pl23]	BhlA holin family ;The Phage_holin_BhlA family is a family of holin-like proteins from both bacteriophages and bacterial chromosomes. In bacteriophage, holins are small membrane proteins that accumulate and oligomerize to form non-specific lesions in the cytoplasmic membrane allowing the release of the second protein, endolysins, to access the peptidoglycan. Most holins share common structural fe…
	H5_R2_24	24	MFNEDSICVDVWCRAVVTGVHPYSVVPDLYNLREEVSKKLEKMEEKSVSAKK	HP	HP	hypothetical protein ERICV_05144 [Paenibacillus phage phiERICV]
	H5_R2_25	25	MEYIIWDKKESINGVPAKKVLESNPHWEDADLILIIENGRITRIEDIQIINANAGGNLFDKNDSLEVKAQKVFDHIVKEREEQENSESHPDSPVPEQRIRDLEEALNKQKEDMDKAIMELTFALGGAKKDV	HP	HP	hypothetical protein ERICV_05143 [Paenibacillus phage phiERICV]
	H5_R2_26	26	LSYVPKLNWKLDDTVTEKDFNRIEGGIKETLDKYKDVETTISELFTSVSNGKEQVAKAITDQGVPAVKEDPFKDLAAKIRSIDNGNIPIYVQPTEPTNKTGFWIQDEQNEIEHVVYTDVFSESGEWTTGKDMPTARSGLTSSVVGDKVYVIGGHDGLNSLSKLEIYDTTTNTWTSGKDMPTGRDDLTSSAVGNKIYVIGGYNGDNLSKLEIYDTTTNTWAAGTNMPTARKKLTSGVIGDRIYVIGGNYDNDHNKLEIYDTTTNTWTKGANMPTGRYALTSGVVGNRIYAIGGHNRGGGNPNKLEIYDVTTNTWTKGKDMPTGRTYLTSSAVGNKIYVIGGSIVHKELEIYDTTTNTWTKGANMPTGRGSLTSSAVGGRIYTIGGWGGNSYLSKLEIYSI…	putative kelch repeat protein	structural protein	structural protein [Paenibacillus phage phiERICV]	Kelch motif ;The kelch motif was initially discovered in Kelch. In this protein there are six copies of the motif. It has been shown that the ring canal kelch protein is related to Galactose Oxidase for which a structure has been solved. The kelch motif forms a beta sheet. Several of these sheets associate to form a beta propeller structure as found in pfam00064, pfam00400 and pfam00415
	H5_R2_27	27	MIATAFLNEVAGYAADRIGKVVLNGEYEVENVQKTLNEHVINLEYMVPKGAVENIHTIEVKATDGGLISKNEVFIPITSDTVIKQTLFVEEV	HP	ketopantoate hydroxymethyltransferase	ketopantoate hydroxymethyltransferase [Paenibacillus larvae]
	H5_R2_28	28	LGVFRLSKLIDMLPAYYREIKEFQELMKTMDEEARLFQIEIERLLNNQFVLRSDEVATKRRENELSIQADPQEESLDFRRKRIVNRYSTKPPFTIRYLQERLDFLLGKGRATASVDPQKFILKVNTKINDAAVFREVEHTIHTIKPANLVYNQETSLQDGIGIGEHIYKSTLTRKTKLGSWKLGRVPFAERGKEELVK	phage-like element PBSX protein	tail protein (DUF2313)	phage-like element PBSX protein [Brevibacillus phage Davies]	Uncharacterized protein conserved in bacteria (DUF2313) ;Members of this family of proteins comprise various hypothetical and putative bacteriophage tail proteins.
	H5_R2_29	29	LYEEQTFEAIMKRMLDRVSGDVDKREGSVIYDALAPIAFSLAEAYADLDINWKLSSASTASGEYLEWNTSDFGVTREPATKAKRKGVFEDTNSHPKDIPVGSRFSIEKVTYKAIKKLAIGEYVLESEVPGEIGNKHFGKLLPIDFIEGLASAELTDIIVPGEDEEDDESLRKRYFDQLNEKPFGGNIPDYQRKLKSINGVGGVKIFPSWKGGGTVKCTIIASDFNPPSPQLVEDIQTEIDPVENAGKGIGWAPIGHAVTIAPVHPVTVEVSTTLVLNRGVTVGQIREELDNVISEYLLALRKGWEIEDKLIVRVSQLEARILTVSGVADIAGTQLNGAAGNLELGSEEVPLFGGVQIV	putative baseplate J family protein	baseplate J family protein	baseplate J family protein [Brevibacillus phage Osiris]	Baseplate J-like protein ;The P2 bacteriophage J protein lies at the edge of the baseplate. This family also includes a number of bacterial homologs, which are thought to have been horizontally transferred.
	H5_R2_30	30	MLPTGSILAPDDTIQITQQPSKTYKIDFEQKRVTGTVDGLESVKQSVKKILCTSRFEHLIYSDRYGSDIKPLIGKTPGLVQSDLKRRISEALMQDDRIKEVGNFRFDSSGDSTTVSFTITSVFGVINEVQEVKEIV	xkdS-like protein	DUF2634 domain-containing protein	xkdS-like protein [Clostridium phage phiCT9441A]	Protein of unknown function (DUF2634) ;Some members in this family of proteins are annotated as phage related, xkdS however currently there is no known function.
	H5_R2_31	31	MLNIIKQAALGAVDTSNPVAILFGEINKTSPLEVNVDQRFALTEDFFIVLDQAKELSVGDRIALLRVQGGHSYVILGKVV	HP	DUF2577 domain-containing protein	unnamed protein product [Thermus phage phi OH2]	Protein of unknown function (DUF2577) ;This family of proteins has no known function
	H5_R2_32	32	MKKSVKEILMNSKKRGIIWEISELVTEITYKTSRIGKPAELNISCIKKGLYQNAIFGFENGDVIRFRMNGVNLFYGYIFKISSGADEQVTLTCYDQTRYLNSNDTYVFKGMTATDVIRRIAGDLQLSVGYLDNTGYVLPPMAEDDKKLMDIICKALDTTLIATHRNYVFYDDFGKLTLRNINDMRVDAVIGDKSFMTDYDYERSIDGETYNRVKVVQDNKETKRRDVYIAQDSANIAKWGRLQLFRKIDEKLNSAQAQEIMNNLIELHNREQRKIRIDAIGDLRIRAGCFIPIVIKELEIKQYFLIDECTHKFEGEDHTMTLDLKVI	late control D protein	late control D protein	late control D protein [Brevibacillus phage Jimmer1]
	H5_R2_33	33	MRTGIWLSYNNQEEGFKLPVNPENIEISGGNNGKTYSAVGLGEINVIKELRLRDIKFESIFPAMNYPFVEKDAVLLEPSHYVGYLEKWLTKIHPIRFIYVGDTIDINLAMSIEEFTYKEVAGSPGDIEYSLSLKEYLFYEANRAIITSNGVQVDTGRPDERESKTTHKVLPGETLFRIAQKHGTTLKELQNMNNMTDEQVKKLKVGSVIRLR	LysM domain-containing protein	LysM domain-containing protein	LysM domain-containing protein [Brevibacillus phage Davies]	LysM domain ;The LysM (lysin motif) domain is about 40 residues long. It is found in a variety of enzymes involved in bacterial cell wall degradation. This domain may have a general peptidoglycan binding function. The structure of this domain is known.
	H5_R2_34	34	MATVAASLKIFDAFSNPFQNFARGAKSADSALQKLQAAANRTHNMKASLDVSGVISRNTAAQSKFNHQLQDGTNKAHNLTKSIKSIAAAYVGLEAAKKVWNATIGGAMEQQKMEDMFKARTGDSEVGKAMFEKFKGNAIKAGVDVKEALTGALSFFSTTKNSGQIQELNMIAKQLNAFDTAGNGLAGAVFSVKEALSGDIVSLSERFNIGKAKIRSTGLVEKAKKGDIDGFIQSFQKLLELESMGKDAFNRMLDGPAYKWKMLLNNLKNMFADAGRWAVQAFMPLINLFNQIIQSQGIQTFFVILGSLLYGIAVAIGWIGNNVIWLFDVIAPYASAILAFFAILALQYVPALIASLLQLGQVVLGVMLKFLFTNPILFGIALAIGVIIAVLILFGVTAQ…	tail length tape measure protein	tail tape measure protein	tail length tape measure protein [Brevibacillus phage Davies]
	H5_R2_35	35	MEEGDGETNYAYYALHELHILPHELVKMSRFEKAAIYKMIDMRVKEEKKLRDKMKE	HP	HP	hypothetical protein EJ-1p55 [Streptococcus phage EJ-1]
	H5_R2_36	36	MSGGLQAFFAQEAGEAITEKVVVSDRFKDKDGKPVPWEIRSMTEAENEEIRKSATRKVKSKNGMYTTETNNELYLAKLAVASVVFPDLKNVELQQSYGTLGAENLLRRMLLPGEYANLIEKVQEINGFDKDIEDLKEEIK	conserved hypothetical protein (XkdN-like)	tail assembly chaperone protein	phage protein [Paenibacillus larvae subsp. larvae]	Phage XkdN-like tail assembly chaperone protein, TAC ;This is a family of phage tail assembly chaperone proteins, TACs, from Gram-positive bacteriophages, in particular PBSX from Firmicutes.
	H5_R2_37	37	MTLYYVTTTFRQLMLDYIKTGKDTYFDIMITNEDPASEIGAQTVILKNVNLDEVIIAKLDIEGDALDEEVSFTFDDVDIIDSFKKPTLY	putative portal protein	tail tube protein	tail tube protein [Brevibacillus phage Osiris]	Phage tail tube protein ;This is a family of phage tail tube proteins including protein XkdM from phage-like element PBSX protein whose structure adopts a beta barrel flanked with alpha helical regions.
	H5_R2_38	38	MSWMKAADAISGQEGRAYATIKGRAEEMFYVKSIEVTAKKIKRKFVHWENVATSTKRMDGQARGK	core tail protein	tail tube protein	xkdM-like portal protein [Clostridium phage phiCT9441A]
	H5_R2_39	39	MAGGTWENQNKVRPGVYINTASERKSMTAVGERGTVAIPLTLGWGQAKEVLTIHVGDDVKELLGYDITAPEMLLLREAFKRAKTVKLYRLANGVKAQGNIGDITLEAKYSGIRGNDIKVSIEANIDDPTKFKVRTFVANEEVHRQVASTAGDLVSNDWVHFEAKTPDAALTETAGVPLTGGADGNASYQDYVDFLTAIDAHEFNAISIPYEGQESHKLNPLVLAQIKRWREEEGRKVQVVVANYRADYEGVITVKNGVVLEDGIKLDSAQATVWTAAATASAGANESLTYQSYEGAVDANPRLTNKQIEEALTAGEFVFVYNNNRVIVEQDINSFVSYTEKKRKHFSKNRVIRTLDGIANDSKRIYETQYIGKVDNNADGRNLFKQELIRLLELYQGMN…	tail sheath protein	tail sheath protein	tail sheath protein [Brevibacillus phage Jimmer1]	Phage tail sheath protein beta-sandwich domain ;This entry represents the N-terminal beta sandwich domain found in a variety of phage tail sheath proteins. / Phage tail sheath protein subtilisin-like domain ;This entry represents the second domain in a variety of phage tail sheath proteins. According to ECOD this domain has a subtilisin-like structure. / Phage tail sheath C-terminal domain ;This …
	H5_R2_40	40	VSKMKQAVKPAVFSKEQFLESKQFKTIEKDILSIVLKEDRAYTIEQAKEMIKELLEREVR	HP	HP	hypothetical protein phiCT9441A_52 [Clostridium phage phiCT9441A]
	H5_R2_41	41	MNQVKDGVIRKLKTLYPDEKVSDEKIRQGLENVRFFVKVLDTAQNRELDRRYKRCVFLDIHYFASSYEEAYEVAETLYEGMEYIQVGEHTVRGTGMRSEIVDDVLHFFISFDYHVIKPKAPGTKLQGLEQEGIIRE	HP	HP	hypothetical protein OSIRIS_13 [Brevibacillus phage Osiris]
	H5_R2_42	42	MAKWGDVDFSELTKFTKNLEKASNSDLIGRFISDFLIEMAMRADRKIKKRTPVGKTGQLRRNWKVGSVQKMGNEYVVEISNETHYGSFVEYGHRTRDLKGWVEGRFMITISMKEIERELPKYLEKRFTKFLEGLIG	tail protein	tail protein	tail protein [Brevibacillus phage Davies]	Bacteriophage HK97-gp10, putative tail-component ;This family of proteins is found in the caudovirales. It may be a tail component.
	H5_R2_43	43	MASYTRHRKTIEKMYEDQATISGFREVTKPNGSTNLAPVVVYENQPCRISQKALGANNQKDAQNNIAYETKLFISPELELHQGDVVEIKRGALSREYTAGEPFVYPTHQEVSLQRKGYA	head/tail joining protein	head/tail joining protein	head/tail joining protein [Brevibacillus phage Davies]
	H5_R2_44	44	MSMSGNDILAIVKLRLGLPDEFDALVLSYVKEIGERILHYCNIKVIPAALHEVWTSMVIDILRIEQPKLPGIEETNGTAENIKIGDTSISPANSSSVTNASKKVMESIVTNYRVDLNPYRKMRW	putative DNA packaging protein	DNA packaging protein	putative DNA packaging protein [Brevibacillus phage Davies]
	H5_R2_45	45	MAKKPDQTEADKKQLTAKKAQSQKEQYVKVQWVTNVKYRGNIYYAGQRTDVRDDDYSTLVNEKVIRLEEGQDEHVRE	HP	HP	hypothetical protein OSIRIS_9 [Brevibacillus phage Osiris]
	H5_R2_46	46	MPNIFDLVNAKNIATYYLATPSNAIPYLGGTLFPPKKQLGLDLSWIKGSRGLPVALMPSEFDSKATLRDRIGFSKIDTEMPFFREAMRIGEKDRQELNKLAASQNEALIMPVINAIYDDVTTLINGAQVVPERMIMQLLSSGKIEIEANRLAYKYDYKMPSGHKITLTTDTDKWSHPEADIVGDIKTWQDTVEDDTGVRPTNAICTRKTWNYILQNVAIRKDMNPLGGQNIIMTDAMMKQYLETKLGVKISVYNKKFALQDGSMHLFYPDGYFTLIPDGTLGNTYYGTTPEESDLMTGSTVANVSIVNTGVAITTIKEPHPVNVETIVSEIVLPSFETIDQIFIAKVV	putative head protein	major capsid protein	major capsid protein [Brevibacillus phage Osiris]	Phage major capsid protein E ;Major capsid protein E is involved with the stabilisation of the condensed form of the DNA molecule in phage heads.
	H5_R2_47	47	MKFVETKFSNKKDILKFPDHYVAVAVTLDDAGVEANSEGKKIIPAGTILGGGVLQDTSKLAKKASGAEAEGVLMNDTDVTYGPASGAMIIHGFIDSAKIPTPPDDATKAVLNQITFLA	HP	major capsid protein	major capsid protein [Brevibacillus phage Osiris]
	H5_R2_48	48	MEWLEKLLEGKGLTDEQIQLIAGGVEENYKGHIPKHRFDEVNEAKKQLETEIKDRDKQLSELQKTVGDNQSLQDQIAKLQDENKKKEAEYQTKIKDLSVTNAIKLALNGQVHDEELVAGLLDKTKLELDESGALKGLDDQVKVLQESKAFLFVQNDQTSPRFKGASPADGVDGKGGEGGHDGDFGKRVADFAKSNEGLEKARLSYFE	putative minor structural protein	minor structural protein	minor structural protein [Brevibacillus phage Osiris]	Phage minor structural protein GP20 ;This family consists of several phage minor structural protein GP20 sequences of around 180 residues in length. The function of this family is unknown.
	H5_R2_49	49	MKSQEYWRKRSEELGLRQFRKADSYVNRLQKEYAKAWNSMQRDIETFYMRFADNNEISYAEAKKLLDAGELKEFKMTLEEFTEKAKNNADHRWTKELNNVYYRTRISRLEALQIQLRHQIEILSEGTKRGTGGLLSDTYTDTYHRTLYEIQKGTGIGVTFAKIDSEAAGKIISNKWLSANYSERIWANKAKLIRELDTNLAQSLIRGDNVNKTARTLSERMQVSFLNAARLVQTESAHITSQATFDSYKASGVVEKYEFLATLDRRTSKVCRHMDGKVFLLSEKKEGVNFPPLHPRCRSTTVAFFDDDVGVRAAKGKNGKTYYVPGDLNYEEWYKQFVE	head morphogenesis protein	minor capsid protein	head morphogenesis protein [Brevibacillus phage Jimmer1]	Phage Mu protein F like protein ;Members of this family are found in double-stranded DNA bacteriophages, and in some bacteria. A member of this family is required for viral head morphogenesis in bacteriophage SPP1. This family is possibly a minor head protein. This family may be related to the family TT_ORF1 (pfam02956).
	H5_R2_50	50	MSPEMQEITNILRDGAKARMSLEQIIQVEMGAWKTSEKRKWMMTGERYYKNKTDILKRERTAIGENGCKEIVGNLANNKLVNGFVRKLVDQKVGYLLSKPMSIQTSNEEYLELLTDFFGSPLLRLIKNIGKESINKGIAWVHPYYDMEGNLLFAKIPSEQCIPLWRDAAHTELDAMIRTYEVEVYEGSRRTTVTKVEWWDSYGVKRYVLQGSLVPDVEAGAEDSHFQFVGQGETEKPMNWERVPFVAFKYNDEEQPLVELIKSLVDDYDERKSDHTNNLEDLPDSIYVVKGFGGTESGEIRKNLSTFRIIKIDDTEANSGVDTISLPIDTEAYETHMNRNRKDIYEFGRGVDTQSEKFGGDKSGVALRFLYADLDMDANILETEFQASLEQLLWFINAH…	putative portal protein	portal protein	portal protein [Brevibacillus phage Osiris]	Phage portal protein, SPP1 Gp6-like ;This protein forms a hole, or portal, that enables DNA passage during packaging and ejection. It also forms the junction between the phage head (capsid) and the tail proteins. During SPP1 morphogenesis, Gp6 participates in the procapsid assembly reaction. This family also includes the old Pfam family Phage_min_cap (PF05126).
	H5_R2_51	51	MIEKEVNPHFEDFLFDWHHKFYFLVGGYGSSKSYHVALKLVLKLLNEKRTALVVREVYDTHRDSTYSLLEEIITDLGLDGTVRPITSPMQIRFPNGSKIIFKGMDKPAKLKSIHNVSIVWIEECSEVKYEGFKELLGRLRHPALDLHMLLSTNPVGEDNWTFKHFFKDELKNHIVLEDTDLYEKRTIVKNDTFYHHSTAEDNLFLPKSYVAQLDELKAYDPDLYRIAREGRFGVNGVRVLPQFEVASHEEVIEAISRIRKPIERTGMDFGFEDSYNAVVRLAVDHEQKILYIYWEYYKNQMTDDRTAEALQEFARTKELIKADSAEPKTIRYFRQKGFNMRPAKKFPGSRLQYTKKIKRFKKIICSEKCPNTIRELKYLTYKTDKNGRILPDEFNIDPH…	HP	terminase large subunit	terminase large subunit [Bacillus phage PBP180]	Phage terminase large subunit ;Initiation of packaging of double-stranded viral DNA involves the specific interaction of the prohead with viral DNA in a process mediated by a phage-encoded terminase protein. The terminase enzymes are usually hetero-oligomers composed of a small and a large subunit. This region is found on the large subunit and possess an endonuclease and ATPase activity that requ…
	H5_R2_52	52	MARARSPNRDKALKIWLKRSGNITNREIAEMLGEKEKTISNWKSRDKWNVVLQTGECSTTKTEPKGGAPEGNKNAVGNRGGAPPRKNANAVTHGFFRKYFPEETMEIMEQISERSPLDLLWDQITIQYTAIVRAQRIMFVRDQEDETRVLKKDSSSDNFFEQEWEYQHAWDKQATFLQAQSRAMSTLRSLIKQYEEMIRVGQGDEEQRLRIHKLKGEIALLEQKATKDHDKPIEIRIKRARMRPDD	terminase small subunit	terminase small subunit	terminase small subunit [Streptococcus phage Javan42]	Phage terminase small subunit ;This family of small highly conserved proteins come from a subset of Firmicute species. Its putative function is as a phage terminase small subunit.
	H5_R2_53	53	VDFMTVVRVICMIILGTLSMYEFYGSHTRYQANDISGAIYHILLALFWAVWLLIQAVLGK	hypothetical protein	HP	hypothetical protein KAWIKA_69 [Paenibacillus phage Kawika]
	H5_R2_54	54	MNQQIENNFKYHAPKEGQTQKYTAIRGKAEELAHLIDESCPNSREKSLALTNLEQAVMWANAAIARN	phosphomannomutase	phosphomannomutase	phosphomannomutase [Paenibacillus phage Vegas]
	H5_R2_55	55	MTTNELFVRDYRIRSDEFLQDLIQEYKDTRKSLLSAREQSEDKAERCIISEMISDCEFVIEWLKKGRRPGNIRGIERRAAYQREKLIDPLKLQAFAFKSTAGSASNLSDWEKYKIEDALSILSHRERECYVMAHGECFSFSEIAGFLGISKSSVEKYVERAQKKISHDLNSSLFLVG	RNA polymerase subunit sigma 24	RNA polymerase subunit sigma 70	RNA polymerase subunit sigma 70 [Brevibacillus phage Davies]	Sigma-70, region 4 ;Region 4 of sigma-70 like sigma-factors are involved in binding to the -35 promoter element via a helix-turn-helix motif.
	H5_R2_56	56	MNHEPVIIALELRIEELKRKYKDEKARADAAEGELKRLKEKLEKLVHEYIGPDDNK	HP	HP	hypothetical protein API480_51 [Paenibacillus phage vB_PlaP_API480]
	H5_R2_57	57	MNVYKINNLYIAAKDADSALGCYIDETDGMSDIFLGKMKEGDEYQVTISIKRLTSQEISTKTVECCWYGCEECEDKDDHIYYSYQELIDQAKEFPRMLAKEE	HP	HP	hypothetical protein API480_54 [Paenibacillus phage vB_PlaP_API480]
	H5_R2_58	58	VKGLLNQIIHADCFDIFPEIPDGSVDMILCDLPYETTQNEWDVGLPLDLLWSHYKRIIKQNGAILLTAQPPFDKVLGMSNINMLRYEWIWVKNNPTGFLNANKMPLKSHENILVFYRRLPTYNPQKTQGHPPVNHYKKLSSDGSNYGNTKVGIEGGGQTDRFPTDVLYFQRDQKRFHPTQKPVALFEYLIKTYTNEGALVVDNCAGVATTAVAAIKNKRNFIAIEKEEKWVKIGKQRLQNVQLVMNL	DNA methylase	DNA methylase	DNA methylase [Vibrio phage helene 12B3]	DNA methylase ;Members of this family are DNA methylases. The family contains both N-4 cytosine-specific DNA methylases and N-6 Adenine-specific DNA methylases.
	H5_R2_59	59	MYTKEIKHWRYDIPQIDGEGWGTFLLDETGMFAAVTDYGNCAYKWPHSGCEDFRHFFAQERTNWGYFLPKLFYELKEYDGDETLQRIKEYIISCRRDGTFTREKARQEWDLLERHDWLYGDFEFAYWYDETSISDAEEFYIRGYPSSALAFVNKLLPRLSKAIREELAREGIE	HP	HP
	H5_R2_60	60	MYRNAYKGKRAVRVLSQEAREWYEETVILASDWRKKNGWQTAGGKVIVRLWFYFPDRRRRDTHNGLKILLDALEDARFYDDDKHALPQVMDYGIDRERPRVEIELERHE	endodeoxyribonuclease RusA	RusA family crossover junction endodeoxyribonuclease	endodeoxyribonuclease RusA [Paenibacillus phage Harrison]	Endodeoxyribonuclease RusA ;This family consists of several bacterial and phage Holliday junction resolvase (RusA) like proteins. The RusA protein of Escherichia coli is an endonuclease that can resolve Holliday intermediates and correct the defects in genetic recombination and DNA repair associated with inactivation of RuvAB or RuvC.
	H5_R2_61	61	MNKIIICEDIDFMWTLTDIKRIKQMWEQGMSVDDMSKSVSRDPDEVAILIMELFRHGEIKDRPRGARGN	HP	HP	hypothetical protein HARRISON_68 [Paenibacillus phage Harrison]
	H5_R2_62	62	MINYRNLQKLPMLISSERNFAQMVEIDEAIGSRLRDMARGMTVTIIGNKDLNYRMREG	DNA replication protein	DNA replication protein	DNA replication protein [Paenibacillus phage Harrison]
	H5_R2_63	63	VSSPISQKPVEANYACHKCKDEFGYFKKSPQIVNGEEWLMDVWVTCDCVEKRRLQRLFQASAITDEFAKKTFDNFELGQVHEIVREAYAVACEYVRDFDKLRNQRSNSIALLGRPGAGKTHLLMAVANNLLARGIGVVYFPYVEGFNELRKDLDQLDERVRRLQQAEVLFIDDLFKGRSEPTEWQKE	DNA replication protein	ATP-binding protein	DNA replication protein [Paenibacillus phage Harrison]	IstB-like ATP binding protein ;This protein contains an ATP/GTP binding P-loop motif. It is found associated with IS21 family insertion sequences. The function of this protein is unknown, but it may perform a transposase function.
	H5_R2_64	64	MAWIESHQELARHPKTKRFARLLGVSLPAAVGHLHFFWWWAMDYAQDGSLSKYEAEDIADACEWDGDSETLMKALHHAGFVDSDMTIHDWSEYAGRLIEKREQNKERKRKSRAKKNEEQETQGTDHEDVTRPSHGQTEPSREQVSDDSVSHRATEPNLTIPNLKHSGGVNKERDEPFGKAYESVEKYFGVAVNPVQLSKLENLVKMGIEPEVVEQAAVLTREVGKDIRYFWGILENCSQRGILTYAAFAEDQARRREGQHAKSKGSPGGIRPGKNKAASGGAESEFAYLAKAGRS	primosome	DnaD domain protein	primosome [Paenibacillus phage Harrison]
	H5_R2_65	65	MSLPFRPYPKSEQVKSKRVKFTQKQMGDISPSVDAKLKERSQGVCECCGAARATDRAHITSRGKLTHKTKVTDLLHLCRDCHAFLDGTPEGERSKRVIKACIEAVIKDLT	HP	HP	hypothetical protein HARRISON_64 [Paenibacillus phage Harrison]
	H5_R2_66	66	MKLTKSNYFSLEANRHYMSVSQFKSFLPAFGGCEAQAMAKINGEYEQTSRTAFMEGHYVHAWNEGTLDEFKANNPDLYSSRGATAGQLKSNFQHCNKMIEVLENDPLVTKALAGQKEVIMTADLFGLPWKVMLDSYQPEVGIFADLKTLKEIAGKWWNKEAQCYENFLDHYGYTVQMAVYAEIEKRHTGRKQWLIPHMVIVNKQDPPDHEIIYFDYDVIEASLQVVRNNIERVKEVKAGLTEPVRCEKCDYCRSTKVIKQIKHFAELSLY	HP	HP	hypothetical protein PANG_00036 [Paenibacillus phage PG1]	PDDEXK-like domain of unknown function (DUF3799) ;This family of proteins is functionally uncharacterized. This family of proteins is found in bacteria and viruses. Proteins in this family are typically between 265 and 420 amino acids in length. It appears that these proteins are distantly related to the PDDEXK superfamily and so these domains are likely to be nucleases. This family has a C-termi…
	H5_R2_67	67	MELITHENMMQRRESGPPAEALVSRQAQEVQAAVFMAKKFPRDEYMAYDRLMKSCERVSLAESALYEYPRGGQKISGPSIRLAEAIAQAWGNMDFGVIELEQRNGSSSMMAYAWDLENNTRQTKIFTVKHERKARGKLDALHDPRDIYEMTANQGARRVRSCILAVIPGDVVEAAVEKCKQTLKNGYKEPLEDRIRKMISAFREEFQVSKEMIEQFIGCAVEAFTDNDFVRLRSVYKSLRDHMAKREDYFDIPKPKSETDSPLNREEENEANQE	HP	HP	hypothetical protein phiCT453B_09 [Clostridium phage phiCT453B]
	H5_R2_68	68	MHIKKIEIKNWLGIKELLFSPGKMNKVSGDSGTGKTSFIEALEKIFTNKNRRTEVIRHDAGEAELFVELDDGLQTTRKIRSEKADYLKVKHESKAVSSTEAFLRKLINGDIFRPIEFVQKNAKEQTEIILNMLQIDWTVDDIKAWFGEVPEADYQLHILQILKQIETGYYAERESINREINLLRANIEGIKRDLPSNYDGEEWREVNLQELYKKLSDAEESNKRLEEAQTLIDGLSLRIDDIKRRMANASEEKRLDYSRQRDMLKSSITRLEDHIQREQAHVDDADQRVMEVSARLDHELEQAIERLKLQYQAKKQAAREEIQMASEQSRVFIAEYKEQIAEKRATLGSLDEHERKDLEKITDQEANLIASEQAKTGNAQEVVANTVWVDTAPLKEAAD…	HP	HP	hypothetical protein PANG_00034 [Paenibacillus phage PG1]
	H5_R2_69	69	MRKRVERLARKLDTLIPVETEDIVIICIGTDRSTGDSFGPLVGSYLRKRGMKQVIGTLKDPVHAMNLTEAIESTKGKFIIAVDACLGRESSVGEIQTAAGPLQPGAGVDKKLPPVGDIHIKGIVNIGGYMEYLVLQCTRLALVDEMARITGKALFKVMKSRRYQENVKRLVVAAAESITEKRTIVGSTTIAK	gp219	spore protease YyaC	Spore protease gp219 [Bacillus virus G]	Protein of unknown function (DUF1256) ;This family consists of several uncharacterized bacterial proteins which seem to be specific to the orders Clostridia and Bacillales. Family members are typically around 180 residues in length. The function of this family is unknown. These proteins are related to peptidase family M63 and so may be peptidases.
	H5_R2_70	70	MNLATMLVKKTGLKSGPAYASDIMKGYEVRSKAADFRAQETIRETTQRILDETRGPA	HP	HP	hypothetical protein ERICV_05099 [Paenibacillus phage phiERICV]
	H5_R2_71	71	LKAKSIVLITGDEYTDVEIRPVQEGILPKEMDAMIALSLGKKTVYINAAMVVSLQLEPELSVL	HP	HP	hypothetical protein [Pseudomonas phage phiPsa374]
	H5_R2_72	72	LQKAVRKKVYSIEPDKEARKPLFRELNGEIRDRWQAPSVRDVLKKDYSAVIRYVEAWVPKKGEIA	HP	antirepressor	antirepressor [Siphoviridae sp.]	ORF6C domain ;This domain was identified by Iyer and colleagues.
	H5_R2_73	73	MKQLQEQRVREIVQEESEKREATSVTLTPKITMSLDASIEKIIEKILAKFEEAKEEAERSYT	HP	HP
	H5_R2_74	74	LIGSLIFDLKNGKETNHMNQLQVFNFTGKDVRVVVKDGHPWWVAKDVSELLGFRMASDFTRTLDDDEKDTQIVRTPGGNQEVTIINESGLYSAILKSRKPEAKQFKRWVTHEVLPAIRKTGMYATDELLDDPELLIQAVTKLKEEREVRRQLEAQVKSDRPKVLFADSVTASPTSILVGELAKMLKQNGFDIGEKRLFEWMRKQGYLIKRKGTDRNIPTQRAMEMGLFEIKETAVTHSDGHVAINKTSKVTGKGQVYFINKFKEGATA	antirepressor	KilAC domain antirepressor	KilAC domain antirepressor [Bacteriophage Lily]	BRO family, N-terminal domain ;This family includes the N-terminus of baculovirus BRO and ALI motif proteins. The function of BRO proteins is unknown. It has been suggested that BRO-A and BRO-C are DNA binding proteins that influence host DNA replication and/or transcription. This Pfam domain does not include the characteristic invariant alanine, leucine, isoleucine motif of the ALI proteins. / P…
	H5_R2_75	75	MFTEQAKQIVEHQIELLAQTNESLKDNPEQLRKNAETIIALINFRLPIDRKFDL	HP	HP
	H5_R2_76	76	MNEIESIKRHLEQLKSQLTKINSYHGWLYVWTQDKTMVFMDFALDSELRALIKRKLEDSIKFCEERLKEHENE	HP	HP	hypothetical protein IBBPl23_37 [Paenibacillus phage phiIBB_Pl23]
	H5_R2_77	77	MDNYQYSTGEVKNPTKKEQKEMNEKTKPNSKFEIGDFAMLQGGQKIVEIVNKTFPENYGKWRYDICYLDIDKVKNTVSGNRRIHLCEEEHLETVTDPHLLLLIKKYEFESKIQHIKAELNCLETGVEKIEYALDIITPKSEERARK	HP	HP	hypothetical protein YERFFEJ_41 [Paenibacillus phage Yerffej]
	H5_R2_78	78	MNKFKIELLEKAFENYNKHGNSETWHQCKNGDDWMYFSEAIRHLEDEGYITTDDFDPDEDDVFLAIAKPIRYELTTKGLSYIKEG	HP	HP
	H5_R2_79	79	MCKLLLEELKNASAEELLPFFRGLDLKKWERQVVVTLSFPVDITWSTFLDVT	HP	HP	hypothetical protein YERFFEJ_40 [Paenibacillus phage Yerffej]
	H5_R2_80	80	MSQLIPTHSNENGNLLVSGRDLHEFLEVGTRYNDWFKRMVEYGFVENVDYIEVTQKRVTSHGREHDMVDHHIKIEMAKEISMIQRNDKGKQARQYFLDLERKWNSPEMVIKRAHEYLEQKVAALTTDKFVLTQQVNELQPKASYYDMVLQNKSLLSVSKIAKDYGMSAIAFNQKLHELKVQYKQGDIWLLYAKYQDKGYTQTTTHVIDAEKSKVNTKWTQKGRLFIYDLLKKEGILPVIERESDRSRKSNRRYGSGSSSRSGKTHPGTIVYSRR	DNA-binding protein	KilAC domain antirepressor Ant	KilAC domain antirepressor Ant [Paenibacillus phage HB10c2]	AntA/AntB antirepressor ;In E. coli the two proteins AntA and AntB have 62% amino acid identities near their N termini. AntA appears to be encoded by a truncated and divergent copy of AntB. The two proteins are homologous to putative antirepressors found in numerous bacteriophages, such as the hypothetical antirepressor protein encoded by the gene LO142 of the bacteriophage 933W. / Phage antirepr…
	H5_R2_81	81	MKIGDRIKNIRKALRYTQKEVAENAGISRMYLSDVEKNRYNPSLSVIEKIAEAMGISVDRLTGDSVSALIAERLGTMNMTYNELAKRTGTTIRYLEGIDDIKPDEGDYEVVGKIADVIGLNPGVLRAALARQEPPFPNYDEPSTTIEKDSKNIDFEVNIGANFDETCDTEKLKKEAGVIGQADEALKSIGTTVFDMVLESLEEEDVLKLAARTIGYTGTLTKEQIEQIKIAMKIILAKNDR	immunity repressor	helix-turn-helix domain XRE family transcriptional regulator	helix-turn-helix domain XRE family transcriptional regulator [Paenibacillus phage Wanderer]	Helix-turn-helix ;This large family of DNA binding helix-turn helix proteins includes Cro and CI. Within Neisseria gonorrhoeae NGO_0477, the full protein fold incorporates a helix-turn-helix motif, but the function of this member is unlikely to be that of a DNA-binding regulator, the function of most other members, so is not necessarily characteristic of the whole family.
	H5_R2_82	82	VASIEKRGTNSWRLVVEVGYDSKGKRVKRTKTVRVEDQALIKTTKKLREFLETELHKFKIEVEAGEYIVPQKMTLDQFVQDEWIPKYASKTENLSPLTFRNYVSHFDTHISPSLGHKHLGDIKTLHVVTFIDDLGKPGARKDGKEGRLSNGTIQYIYRVLKNILERAKEWGLIKVNPIIGVKKPKVGRPEIHFYDEVEAQEVISALDKEPRTWRLFILGSMIGGFRRGELLALEWTDVDFDNMTLSINKSISLTVDGHAVEKEPKSKSSIRIVDMPEWYMDELKIHKHEWKKEKLFVGDKWRGGDKQYVFHAGFGKPLYHTYPTQWWGEFIKRHNLKRVRFHDLRHSSATLLIEAGASMKAIQERLGHSKHQTTADIYAHITKKVSRETAEKFDKFAPK…	integrase	integrase	integrase [Paenibacillus phage Vegas]	Phage integrase family ;Members of this family cleave DNA substrates by a series of staggered cuts, during which the protein becomes covalently linked to the DNA through a catalytic tyrosine residue at the carboxy end of the alignment. The catalytic site residues in CRE recombinase are Arg-173, His-289, Arg-292 and Tyr-324.
	H5_R2_83	83	LQERGFYETAPDCCACGVMGSGLCRRPLPAGRLARHRLEPDHGRLGCSGGNLHERVQVSVRLLREEEQQTAAAWKRGDRLALHGTLREPGAARNFGGFDYRSHLRQQHIHWLLTLKGTEGVQVSSVPFQWSPVQLLRWNDALRDFLKNRINELFRPEYTGLMKAMLIGWKEEIDLEQYGQFSDLGLTHIMAISGLHVGVFIGSLLWVLKRLGWSRELYLLTGILFLPLYMLLTGAAPSTVRAGIMGMVGLHAVRKGIRSDALHAVALVAWIMLVWEPEYLLDIGFQLSFLVTIGLIVLVPRVSTLLPIPAVSLRNTIAMTFVAQAVSFPVTIYYFNQFSLLSWLANALLVPVFSMISFPAGLAALAAGIIWIPLGKIAAVVAEIGNWLAFKTIAFLTMT…	late competence protein	DNA internalization-related competence protein ComEC/Rec2	late competence protein [Geobacillus phage GBSV1]	Domain of unknown function (DUF4131) ;This domain is frequently found to the N-terminus of the Competence domain, pfam03772. / Competence protein ;Members of this family are integral membrane proteins with 6 predicted transmembrane helices. Some members of this family have been shown to be essential for bacterial competence in uptake of extracellular DNA. These proteins may transport DNA across t…
	H5_R2_84	84	MTERKDWDTYFMDIAYMASTRSQCSRRHVGAVLVKGKKLLGTAYNGAPMGVPDCSEAGCMLVEEYELKVVDGKEEMIRKQRCIRTIHAEQNLLLFTDREDREGATVYVTDQPCWTCANMLANSGATEIVYHRPYPKDMKKVTELMQSRGMVFRQLDGYTPPAGTVSEVVN	gp36.1	dCMP deaminase family protein	cytidine deaminase [Mycobacterium phage C3]	Cytidine and deoxycytidylate deaminase zinc-binding region ;Cytidine and deoxycytidylate deaminase zinc-binding region.
			Region 6
	CDS	No.	AA	PHASTER	BLASTp	Closest phage protein	Conserved Domains (CD)
	H5_R6_1	1	LDKQARFRTIGKMSQIYSIVMLCKIAEVSRAGYYKWKAALEARETRMEKDTLLKQHILALHRLRPYFGYKRIRTALRKEGLQVNHKKVRRLMRELGIRSVIRKKRPFAGRKPSVVFSNVLNRQFTSDTILKKFVTDITYVRVAHDFIYLSVILDLCNNEVVAWEVSSRNDLQLVVNTVAHLNIKGAILHSDQGFQYTTKTYKNLLEEKELIGSHSRRGNCFDNACIESFFSHLKTEKLYLEKPNSEADARKMIADYINYYNHERFQKKLGDLSPVEYREAIAA	isrso11-transposase orfb protein	transposase	transposase [Paenibacillus phage Diva]	HTH-like domain ;This domain contains a predicted helix-turn-helix suggesting a DNA-binding function. / Integrase core domain ;Integrase mediates integration of a DNA copy of the viral genome into the host chromosome. Integrase is composed of three domains. The amino-terminal domain is a zinc binding domain pfam02022. This domain is the central catalytic domain. The carboxyl terminal domain that …
	H5_R6_2	2	MHEKSAIKNNGFSLATTRLQRAYVKVFLDFSPQYLKLSPLTILAYKQFTK	HP	HP
	H5_R6_3	3	MSHKAKVSGSEKIAAVEKYLRGEDSLNHLAALLDVRHSSVRQWLQTYQSLGPNGLLQTSQNASYSAELKRIAVEDYLAGGGSHMDICKRYGIKSTCQLRDWILKYNGHEKLMRCF	transposase	transposase	transposase [Paenibacillus phage Diva]
	H5_R6_4	4	LTRECTALEYHTSFLMTRIEQISLKEMGVNGRNKLIIYKIVTKNFT	HP	HP
	H5_R6_5	5	VFSSVLGNIKLIILYIKKAKKVNNITNLAFFILKFGNAL	HP	HP
	H5_R6_6	6	VAILYYASIALLLLGKRENTYDDGYAIKIEKEQFNMNIEISDVVIVAVIVGFVEMAKGMGLPVRLAPVLSVILGIIAGVVYFPGDVKTSVMFGIVFGLTSCGLYSAGKSAVKKEQ	transposase	transposase/holin	putative holin [Paenibacillus phage Yerffej]
	H5_R6_7	7	MMPTYLDAQISQNSGSFGAPLASVTTTPALFGTLGLITAGAGANLRVQFEATVTISAIVDVLSSVIIQIVRGVGGPGVGTTVYTAIHTLPILGVGVLSTDVITIAGADFLPPNPVFLTYQAFVSVTGIALATRVGPESFNALAVSD	HP	HP
	H5_R6_8	8	MMEIREMLVDPSKYGIKCPNKMTPKYITFHNTWNDAPANNEIRYMIGNNREVSFHVAVDDKEAVQGIPFDRNAWHCGDGNRTGNRQSIGVEICYSKSGGSRYYKAEDNAAIIIAQLMKQFCIPIGNVVPHQHWSGKYCPHRMLDEGRVPSFIERIKQAYEGEEDMNRTLQLEDWQWKQLYDNMGKAWNAGKFTDWNWMVKIENHSLTIDELVWLNNHILTSSL	N-acetylmuramoyl-L-alanine amidase	N-acetylmuramoyl-L-alanine amidase	N-acetylmuramoyl-L-alanine amidase [Paenibacillus phage PBL1c]
	H5_R6_9	9	MEQLGKWAVAAGGASVSYFFGGWGAALDILLLVVIIDYLTGMVAGFIEGGLKSKVGFVGIARKVGIFVVVVIAHKVDALLGQSHFLRDTAVIFYIVNELLSILENCGRVGVPIPPALREAIQVLKKKSEQKEERK	holin	holin	holin [Paenibacillus phage Ash]	Bacteriophage holin family ;Phage holins and lytic enzymes are both necessary for bacterial lysis and virus dissemination. This family also includes TcdE/UtxA involved in toxin secretion in Clostridium difficile. The 1.E.10 family is represented by Bacillus subtilis phi29 holin; 1.E.16 represents the Cph1 holin; and the 1.E.19 family is represented by the Clostridium difficile TcdE holin. Toxigen…
	H5_R6_10	10	LRSPLYNHFYYCWRNETVTLDQLGRAVEKEFITGKEKEEITKTELKKEMSIDADK	HP	HP	hypothetical protein LILY_27 [Bacteriophage Lily]
	H5_R6_11	11	MELIQATRVTKDGKYKEALALYPRGDKFFNLLGQEVTMDETVVFVPLPKGIYTPIWNFGKRFGKKD	HP	HP	hypothetical protein HB_00018 [Paenibacillus phage HB10c2]
	H5_R6_12	12	MADISKYLKQIRTAIYGREVRSSIADGIEAVNTAQETLDQKFDDQIANMTPPNNPSLAEVVDARTSGVTGNKYVTLGKRLDSGEIESRTYTDEKISELVLGEVRSVNGKTGNVVLTASDVEAVTYLEMREELRKYALLGEPGGQYTPDLLNGWYVQAGEVKGVCYYKDQFGYVHIYGAAEGGKTDFGTVLFNLPAGFRPSGIVRIGCVMINWEGYARSIQFLGVYPSGEVLIESNGLPGKVTFCIFPSTFYCQR	tail protein	tail protein	tail protein [Bacteriophage Lily]
	H5_R6_13	13	MYKVSLINDGLETVIHSPHVDDLKLSSGMINLGLNQIDSFTFSINLGNPGYGKIKPLRTLVKVKDTKRNKIIFDGRVLKPQSSMSDSGMFSGAYICESKMGYLQDSAQRHAEIHDTSIRDFFQIMINNHNRSVEPYKRFQVGEVTVINTTDNVYRYLSYDRTFPTIKDKLIDREGGYLRIREDGGTTYIDYLAEIGEVKATQIRIAKNLKSISKEVNPTEVITRLVPLGETIQSEDETATDASPPRLTIAEVNGGIDYLDDPEMQKEFGIIEGSVTWDNVTEPSVLLSKGRDYLKNQKAARVTYTISAYDLSLIGLDVNSFEVGNWHPVVNPVLGIIDEPLQIIEKQIDINSPQNAALTIGQKYRTLSQYQAETNKARKSVVNLRDTIASQTEKVIALN…	putative phage tail protein	endopeptidase tail protein	tail length tape-measure protein [Phage Wrath]	Prophage endopeptidase tail ;This family is of prophage tail proteins that are probably acting as endopeptidases.
	H5_R6_14	14	MRKEGIQFNNIHTSEYNLSLISREGNPPEKKRVTESVPYMQGEYDFSWMVGYIPFENRTLVYNFLLVNYKYEDRKVLETALSNWSLGAKRQKLVDDAVPGYYFLAECVKFEFVDTYHGMEVKLTFDTYPFKIAEMEEGNDLWDPFNFELDVAQTTSFDVNGSVKAILYNPGANNLNPKIKTSAPMKIMKDGITYDVPEGESSSSDFILTIGENGLTIEGKGTVSFHFYKELV	HP	tail protein	hypothetical protein [Phage Wrath]
	H5_R6_15	15	MADYTLSAKVTADSSGFTKSFQSAGEAIDSVKKKVSSVGDIAKDIGSKISGIGKTATVATAPIAALTGSLVKTGVAYKAFKQESLQAFSVLLGSAEAAQAHMQKIMAFAKTTPFAFPDLVTANRKLVAFGMQAEKTQPVMEAIANATAAMGGNGVQIQELADVFAKIQSNGKITGEELNRLSDKGINALAILANKAGISMDDMRKKISDGGVKSKEAIDSLVDGIMNGTNGIAGQTAKMGGMLNALKGTWGGAVDSMKGAWRRLGDEVVSDDTFGKMTEGVNKVTAVIGKLPAIVKPLADQVGAAFIKVVDVVDGVVNAFLNLPPSAQQIAVSVMAAAVAAGPLLIVFGKLIGIVGTSIKAFSFLLNPVSLVIAAIVGLGLAFKTLMDRSETFRNTVNS…	tape measure protein	tail tape measure protein	tail tape measure protein [Phage Altai3]
	H5_R6_16	16	LYSYERELAFFVVNFHMSKRDFDELTEKEKLFIRKEWENKVIFESTMTRNAALNAIANANRKKNSRFIELHKKKRERANKEFNTAAIVVITQTEEREGKGWVDEIYKANGLRRQE	HP	phenylalanine racemase	phenylalanine racemase [Phage Altai3]
	H5_R6_17	17	MMFEIQGTGYTLKFNKQRIKTVELMTKRSVMAEISNNNGVLSMQTLEALFAIGLVEEKTNVAVKQSKAVEIFDKVMEENGLLTLNNAVIEKLQEDLGFMFQ	HP	segregation and condensation protein B	hypothetical protein PHGAL3_0035 [Phage Altai3]
	H5_R6_18	18	MAFEDNLYCDFSGTATKAIAGKDILLAIFDKTGTKLLAIAGQKGLKINRSKDSIEITSKDTKGGWKSKIGGMKEWSVDNDGLYVMNDESHKALGEYFEGDDPVCIKIVNQRDQKGMFGGLAIVTDYSFEAPFDDAMTYSIKLDGMGALVDLTLNDKANQMPGETPTGENKGAGE	major tail protein	major tail tube protein	major tail protein [Phage Altai3]	Phage tail tube protein ;characterized members are major tail tube proteins from various phages, including lactococcal temperate bacteriophage TP901-1.
	H5_R6_19	19	VLQKLSFVEVLSAVQKKVEENTGLRCYDSIPNNEPVPFYFVEIVGQTPEPSKTMWKEKYQIFIHAFADGRNGSVPIFDLIQKLEEALTERIRIPEPFDLLMQTPTGVQRILIEEDGTKHAIMGYDIVICYGFKVKI	putative tail protein	DUF5072 family protein	hypothetical protein Javan149_0019 [Streptococcus phage Javan149]	Domain of unknown function (DUF5072) ;Domain of unknown function (DUF5072).
	H5_R6_20	20	MRIEFQGVEALETALRRKSETDFLAVGRKNIRDIYARSQQAGGTPVDTSELRMSARYTGDEMGYVKEYAPHVEYGHRTVSGGFVPGQYYLKRNVDTQRPIYKEDLRSKLRE	putative tail protein	tail protein	tail component [Phage Altai3]
	H5_R6_21	21	MKFSPLFLYAYVETGKDRLGNPIKEKKLIRKSSGRLSNWTAEDIAADVRNLTKTTRKIVTRAPLEDCKKSELVALEGTEYKIVEPKNYGRWRLLIVKAYGT	HP	HP	hypothetical protein Javan515_0021 [Streptococcus phage Javan515]
	H5_R6_22	22	MIQDRVKVRIPEITDDLLGELETTAKDRIKLRLGLNEYPEELDSITVEVICAMYNRSYHEGIKSETVDTFSSSFVDDILAEYDEDFRKYLLNKEKENNNNRGVVRLI	HP	head-tail connector protein	head-tail connector [Streptococcus phage P738]
	H5_R6_23	23	MAENGLITSTDLGNIKSIDFVNRYSYSIQGLLDVLGVTRRLPLSQDVKIKTYKWSVTKPAKQVEEGETIPLTKVEKKEDKEYTVPFNKYRKVTTAEAIRRYGHDLAVNETDDKMLQDIQEDIKRTFFTFLSTAPTKQQVEGFQKALSLGWAKTKTFFPGNPQIVSFVSAMDVAKYLGDAPISSGASTDYGFTLLTGFLNQKVFVFDDIPEGKVYSTAIENIVFANQQVSGNDLAKAFNLTVDQSNLIGVTHSVITSNATIETLAFQGSTLFAEISNGVVETTITEPTPEEPETPETKS	major head protein	major capsid protein	major capsid protein [Streptococcus phage Javan273]
	H5_R6_24	24	MMENQDNQEIIDQGTETTKENKEQNKEQVKEEKGKVTFTPEQQAAIEEMFSARFAREKKKSEAEKEEAAKLAEMNAQQKAEYERDQLQKQLEELLKKDRFNEMSKEANKMLKESGIVADDQVLGFVVKDTAEATQESVKAFVDLVNAKAEEITKQKLSGTAPRVQTSTSNAMTKSEIMQIKDAAKRQKAMAENIHLFQ	scaffold protein	DUF4355 domain-containing protein	capsid and scaffold protein [Staphylococcus phage StB27]	Domain of unknown function (DUF4355) ;This family of proteins is found in bacteria and viruses. Proteins in this family are typically between 180 and 214 amino acids in length
	H5_R6_25	25	MGKQLEKEIAYYYQRYGLDNVLEYRKMVQSLSNSEREMLFRNFDKFAVNHPEYAYLQPIRESIYKLNRLEGLQLAIYLKQAELGVIEQQLIEELLSQVYKTGYMSTLKYLPNVPVLFGISDEILRQTIYQKWVNGENFSDRIWFNKRKLINFIRNYMRDALIRGDSYAKIIKMLRGRLQVSMSDAKRLITTESAFVLNQANRQAFIDAGIKKYQITAVLDNKTSKTCRGLNGETFEYGKDIVGVTYPPFHSYCRTTVIPIEN	head morphogenesis protein	minor capsid protein	head morphogenesis protein [Phage Altai3]	Phage Mu protein F like protein ;Members of this family are found in double-stranded DNA bacteriophages, and in some bacteria. A member of this family is required for viral head morphogenesis in bacteriophage SPP1. This family is possibly a minor head protein. This family may be related to the family TT_ORF1 (pfam02956).
	H5_R6_26	26	VDASNVFIFPREKDITGEVVSDFISKHQGKLSRYKRLMGMYKGLHEILSQKKKEAFKPDNRLVVNFAKYIVDTLNGYFIGKPIRITHQNTEISDRVNDLLKRNDQDDNNSELSKLCSIYGHAYEFLYQDEQAETCITYNGPLDMFLVYDDTIAQKPLFGVYYKKTEDGYSGSVYTAEQEYVIVQSDDGITLQNGKPNVYGDVPIIEYIENEERQSAFENVETLINAYNKAVSEKANDVDYFADAYMKILGAEIKQESLRSIRDNRIINLFGRDVDATKIIVEFMEKPSANETQENLIDRLERLIYQMSMVSNINDEDFGNASGVSLAFKLQSMENLALMKERKFTSAMNKRFSMIFALPTNISPADKDEWRNLEYIITRNIPHNTKEEAETVSLLEGII…	SPP1 family portal protein	portal protein	portal protein [Phage Altai3]	Phage portal protein, SPP1 Gp6-like ;This protein forms a hole, or portal, that enables DNA passage during packaging and ejection. It also forms the junction between the phage head (capsid) and the tail proteins. During SPP1 morphogenesis, Gp6 participates in the procapsid assembly reaction. This family also includes the old Pfam family Phage_min_cap (PF05126).
	H5_R6_27	27	MAKKRKRITSFKFKPFSLKQKKLLMWWTDNSIHRNKDIVIAEGAIRSGKTVAMIDSFLTWSLSKHRNQNFIVAGKSMGALKRNVLEPMFKILAAKGMDYHYHRSENPHIIIGTNTYYLFGAANDSSQDVLQGLTAAGLYLDEVALFPKSFVEQAIGRCSAETDGNGAKMFFNCNPAGPYHWFKTEYIDKAKEKNILILHFTMDDNLSLSEKVKERFRRMFTGVFYKRYILGLWVMAEGIIYDMFSERHRVKAPPIKKCSRFYVSIDYGTQNPTVFLLWGQYQNKWYCLKEYYYDGRKSEKQKTDRQYYDDLVQFIGDLQISSIIIDPSAASFITTIQENDRFRVLKAKNDVLEGIRNTATCLSNDLILFDDSCINCFKEFNTYSWDPKATQRGQDAPLK…	large subunit terminase	terminase large subunit	terminase large subunit [Aeribacillus phage AP45]	Terminase-like family ;This family represents a group of terminase proteins.
	H5_R6_28	28	MARARSPNREKAQKIWIDSGGTKKLKDIAEELGLNESQVRKWKSLDKWDDLKGNVPFTNSNVTNAKTPGAPKGNKNAVGNEGGAPRGNSNAVTHGFFRKYFPEETMEIMEQISERSPLDMLWDQIAIQYTAIVRAQRIMFVVDKDDETKVLKRQKTSDTMAEVEYEIQQAWDKQATFLQAQSRAMSTLQSMIRQYEDLCRSGVADEEQQLRIQKLKMEMKELSGESEANAHEQNSGYEAALNAQAVDVFADEVEHGEEA	terminase small subunit	terminase small subunit	terminase small subunit [Aeribacillus phage AP45]	Phage terminase small subunit ;This family of small highly conserved proteins come from a subset of Firmicute species. Its putative function is as a phage terminase small subunit.
	H5_R6_29	29	MGTAKHLKVGLLFVPAITSSKALRESITHASRIFSLRLTNL	HP	HP
	H5_R6_30	30	MNFGQALEEVKKGKGMRLPQWRPDVVIKAQYPDEHSKMTAPYLYVESQFGRVPWKETMIELFSEAWEVVTIGAEGIEKVS	HP	DUF2829 domain-containing protein	hypothetical protein BMBtp1_3 [Bacillus phage BMBtp1]
	H5_R6_31	31	MSNPQIENNFKYHAPKEGQPEKYTALREKAKDLAYLLDELCPNSREKSLAITNLEQAVMWANAAIARN	phosphomannomutase	phosphomannomutase	phosphomannomutase [Paenibacillus phage Vegas]
	H5_R6_32	32	MSNQTKLRRGTFQHVESELYSYHETRKEIIRLKNEILYGSTPADENVGGSKSNLPGDPTGKTAVLLTSHKKLEQLQAISDAIETTYNALDPAKQKLVRLRYWARPQLLNWEGIASQLHVSRRQAMRWRDEIVRMVAIRLGWR	RinA family transcriptional regulator	RinA family transcriptional regulator	RinA family transcriptional regulator [Paenibacillus phage Vegas]
	H5_R6_33	33	MGGSLLSIRYNPHLGYEDEMIPAYEKMVHSVARKYRSCIGAGLDYDDLVSVGMIGLIQAFRNYDPDRFNRKVSSFSTYAFNMIKWSIQRFLADKRFSVRVPRSIQNKLTVIWKQGWDQESAESIAEKTGWKLAEIREVKRHLAGWSVASLDQALSSDKTDEEATMLDVLPAMTDFTSVHVQDFLCALKPLERAVLELRLQDQTQKEIAMHIGKTQMYVSRILKKIKDKYTQFQAGTLKREAINMSKGRGNQMVSNPGIEWFVDEVVQTNPTIGLNSQGMHFNQRAVHQMGCKAGQCVQIGYDPEGPRLIIQVGDNGLKLRAQKSDSGLRIINKRLPDWLRRKKVTPKRYALQTDTGFYYIELDRHA	RNA polymerase sigma factor	RNA polymerase sigma factor 70	RNA polymerase sigma factor 70 [Paenibacillus phage Vegas]	Sigma-70 region 2 ;Region 2 of sigma-70 is the most conserved region of the entire protein. All members of this class of sigma-factor contain region 2. The high conservation is due to region 2 containing both the -10 promoter recognition helix and the primary core RNA polymerase binding determinant. The core binding helix, interacts with the clamp domain of the largest polymerase subunit, beta pr…
	H5_R6_34	34	MDYKALYADVVDWINQANQVAMKYGMENEQFWVWVADSSGALSKKYQENRLVIKQMMMLVEWLEEVYESRKKD	HP	HP	hypothetical protein VEGAS_76 [Paenibacillus phage Vegas]
	H5_R6_35	35	MTTEFFMAMIPPKTTSQQKQVTVVKNKPVFYEPPELKTARVKLMAHLGQHVPEKTYARPVRLVVKWCFPITGKRQDGEYKMTRPDIDNSQKLLFDCMTDLKFWKDDALVVSLVAEKFWAKLPGIYIKIEEV	crossover junction endodeoxyribonuclease RusA	RusA family crossover junction endodeoxyribonuclease	crossover junction endodeoxyribonuclease RusA [Paenibacillus phage Vegas]	Endodeoxyribonuclease RusA ;This family consists of several bacterial and phage Holliday junction resolvase (RusA) like proteins. The RusA protein of Escherichia coli is an endonuclease that can resolve Holliday intermediates and correct the defects in genetic recombination and DNA repair associated with inactivation of RuvAB or RuvC.
	H5_R6_36	36	MKKEKKYDNKYWEMEKGETIEFGSCYFMRCYDKAGKLQFGTKFKNKNTGEDVFQVKFVLDREALFSSEEAPSYLRGTVDEWEEMIEGQNNDD	HP	HP	hypothetical protein VEGAS_74 [Paenibacillus phage Vegas]
	H5_R6_37	37	MLRQSLIYGRRKLQASWLPQFREKLRGMTPIIYIYRARR	HP	HP	hypothetical protein DRAGOLIR_58 [Paenibacillus phage Dragolir]
	H5_R6_38	38	MNMRQFNHGSKQGKVEKPMEHKLDLVSLLEYIDPSYLNYQEWINVGMALKYEGYTASNWDDWSKRDSTRYHPGECFKKWTTFEGTGTPITGATITQMAKDNGWMPRSADREDRELDWNDEIAGDYVVVDKNWIEGKEIHEPAVWNPVQQLTTYLEILFEASENVGYVVDTWQNDEGKYLPTKGAWDRSAGELIQLLNQCNGDIGSVLGDYNPEAGAWIRFNPLDGKGVKNENVTDFRYALVESDTMDIEKQNAIMRELELPIAVLVYSGGKSLHAIVRIDAASYDEYRKRVDYLYNVCKKNGLSIDNQNRNPSRLSRMPGVERNGKKQFIVDTNIGKSGWAEWHEWIEGVNDDLPDPESLTDYWDNMPQLAPPLIEGVLRQGHKMLMAGPSKAGKSFAL…	DNA primase	DNA primase	DNA primase [Paenibacillus phage Vegas]	Primase C terminal 2 (PriCT-2) ;This alpha helical domain is found at the C terminal of primases. / AAA domain ;This AAA domain is found in a wide variety of presumed DNA repair proteins.
	H5_R6_39	39	MRKYSHCKECGSDQIGNGEGTLIIEDHIFKRSCKCGWSIEVNEYEAIQSWVETGKG	ABC-type transport system, ATP-binding protein	ABC-type transport system, ATP-binding protein - DUF3797	ABC-type transport system, ATP-binding protein [Paenibacillus phage Vegas]	Domain of unknown function (DUF3797) ;This presumed domain is functionally uncharacterized. This domain family is found in bacteria and viruses, and is approximately 50 amino acids in length. There is a conserved CGN sequence motif.
	H5_R6_40	40	MELRDYQQSARESIQDEWEKGVKRTLLVLPTGCGKTIVFSKVIEDRVRLGERVLVLAHRGELLEQAADKLEKSTGLKCATEKAEQTSVGSWYRVVVGSIQTMMREKRLEQFDHDHFDTVIIDEAHHCISDSYQRVLQYFDGANVLGVTATPDRGDMRNLGSYFESLAYEYTLPKAIKEGYLSPIKAITIPLKLDLSAVGQQAGDFKNSDLGTALDPYLDSIAAEMCRVAKDRKIVVFLPLVKTSQKFTEILNQCGFQAAEVNGESQDRAEILENFDNGKYNVLCNSMLLTEGWDCPSVDCVVVLRPTKVRSLYSQMVGRGTRLYPGKTELLLLDFLWHTERHELCHPAHLIAENEEIAKAMTKQIEEAGIPLDLETVEKQAAEDVISQREEALAKQLEE…	DEAD/DEAH box helicase	DEAD/DEAH box helicase	DEAD/DEAH box helicase [Paenibacillus phage Vegas]	Type III restriction enzyme, res subunit ;Type III restriction enzyme, res subunit. / Helicase conserved C-terminal domain ;The Prosite family is restricted to DEAD/H helicases, whereas this domain family is found in a wide variety of helicases and helicase related proteins. It may be that this is not an autonomously folding unit, but an integral part of the helicase.
	H5_R6_41	41	MSQMERELSWDDEIEKDGGEFIVLPAGDYDFTVKKFERGRFAGSEKMPACNQAKLELAVHSPEHGDVVVFHNLFLHTKTEGLLSNFFAGIGQKKKGEKLKMNWNTVVGSKGRLKLEINKFTGRDGVERTNNQVKTFYPYDEVYGQQQQSQHQAPFPTNQQNSFTPGQF	HP	HP	hypothetical protein VEGAS_69 [Paenibacillus phage Vegas]
	H5_R6_42	42	MFEVISGKVEKAKKVVLYGPEGIGKSSLAAQFPNPVFIDTEGSTTEMDVQRLKKPTSWEMLRQQVEWVKQQAGRFGTLVIDTIDWAEMLCVESICVRHGKKGIEDFGYGNGYVYTKEEFGRFLNLLSDVIEAGIHVVLVAHAQIVKFEQPDEMGAYDRYQLKLGKKTSSQTAPLVKEWADMVLFINYKTFSVATDDKGRKHKGQGGARMVYATHHPAWDAKNRHGLPDEFPLDYSHIAHIFNKATTATPFTPETPIDQASTPAPSPTATTDPEPLQQPAPESVPEMQLDPNIPRSLRDLMIQHQVAEWEIQMVVNQKGYYPQDTPITNYDSNFVEGVLVGAWPQVFNMIQEIRDKVPF	AAA domain ATPase	AAA domain ATPase	AAA domain ATPase [Paenibacillus phage Vegas]	AAA domain ;This AAA domain is found in a wide variety of presumed phage proteins
	H5_R6_43	43	VIKINKLEIENVKRVKAVKIEPTTSGLTVVGGKNNQGKTSVLDAIAWGLGGNKYRPSQAKREGSAVPPHLHIVLSNGLVVERKGKNSDLKVIDPNGQKGGQQLLDSFVEELAIDLPKFMNASNKEKANILLRIIGVGDKLHELETKEQEVYNQRHAIGKIADQKAKYAKEQPYYPDAPKEPVSAAELIRQQQEILAKNGENQRKRQRLNYFEAEREAKGKEIARLEAELIKLKEEYMKIGEDLAIARKDALDLHDESTAELEANIQQIDEINRKVRANLDKDKAEADASEYRVQYDKLSAEITEIRQQKTDLLKNANLPLPSLSVEDGELVYNGQKWDNMSGADQLKVSMAIVRKLKPDCGFILLDKLEQMDIDTLREFGQWLEQEGLQAIATRVSTGD…	chromosome segregation protein SMC	chromosome segregation protein SMC	chromosome segregation protein SMC [Paenibacillus phage Vegas]	AAA domain ;AAA domain.
	H5_R6_44	44	MFNRDALEYLSEQGQPEIIEVNGQQYATHQLYEVVEPTPEPLVVRNLSGLIDYLKSEFDKQAPLLVHVVSPTQVTVVSSYNNDYARKEIIKAEALLPEYRFGSYYEAEDFIIKLQSGFVANEDRAKLLKVVGNVKEENVRSIGDDGVSQSVTAKTGVATVEDVKVPNPVLLAPYRTFVEVIQPESAFVFRMKNGPLAALFEADGGAWRNAAIDAVATYLVEKLSELIETGQIVVIA	HP	HP	hypothetical protein VEGAS_66 [Paenibacillus phage Vegas]
	H5_R6_45	45	MSKSARISLESLANGGVVERFEQELAKVFANIGDPNTSAKAARKINLSLSIKPDEKREIAEVTIQATTTLAPSKELMTTIIMDRDNDGKVVGAELKSNMQGQTYLGDDGEVRSDVGDKIKRIY	replication terminator protein	replication terminator protein	replication terminator protein [Paenibacillus phage Vegas]
	H5_R6_46	46	MKVTGIVRKLDELGRVVIPKELRTTLGIGEKDALEIYVDGERIMLKKYNPGCYLCGGISGDLQTFFGRNICQKCIEEISNHADKIKESLSHTAE	AbrB family transcriptional regulator	AbrB/MazE/SpoVT family DNA-binding domain-containing protein	AbrB family transcriptional regulator [Paenibacillus phage Vegas]	Antidote-toxin recognition MazE, bacterial antitoxin ;AbrB-like is a family of small proteins that operate in conjunction with a cognate toxin molecule. The commonly attributed role of toxin-antitoxin systems is to maintain low-copy number plasmids from one generation to the next. Such gene-pairs are also found on chromosomes and to be associated with a number of biological functions such as: red…
	H5_R6_47	47	MYNFKAARQRIEELKLIYRQNKKHHQEDGTWDWWLMAQIEEIEKEIHKNRTAVLHDDRSAKKKVYPIITQWGGANQ	HP	HP	hypothetical protein DRAGOLIR_46 [Paenibacillus phage Dragolir]
	H5_R6_48	48	MIGIHPIHRRLAELHMLSKKRELTPLEWADLTHCIKQNATLVLKLDWLKELSVTAYAMQDTDWQHEICAQIKEIERTLDFPVI	HP	HP	hypothetical protein API480_73 [Paenibacillus phage vB_PlaP_API480]
	H5_R6_49	49	MDRKHGEEILTKMWELMEQVIRECAGENLENLDSVVHLALKQATAENVPEKVSIMLSEKTLEAYKKLKEERRLKKASPTKPQ	HP	HP
	H5_R6_50	50	VNEKEKKQMGLRIKKLREEKGLTQDELAEMLGMKRTNIANYEAGRVIPPGNVLRDLADIFAVSTDYLLGRETSGEVYTIAAHHDGEWTEEELEEIERFKEFVKSKRKNQE	helix-turn-helix family domain XRE family transcriptional regulator	helix-turn-helix family domain XRE family transcriptional regulator	helix-turn-helix family domain XRE family transcriptional regulator [Paenibacillus phage Vegas]	Helix-turn-helix ;This large family of DNA binding helix-turn helix proteins includes Cro and CI. Within Neisseria gonorrhoeae NGO_0477, the full protein fold incorporates a helix-turn-helix motif, but the function of this member is unlikely to be that of a DNA-binding regulator, the function of most other members, so is not necessarily characteristic of the whole family.
	H5_R6_51	51	MTYEQLLIEASQHGVDIFEENIRGSIKGLYCNNTIWINKCITTTIEKKCILSEELGHYHTSSGNILDQSDIRNRKQEIRARDWACQRLVTLNDFVSAYESGVCNKFELAEFLGITEDFLEMTLDYYRRKYEHYAFFKSYIIFFDPLVLVKMLEY	toxin	ImmA/IrrE family metallo-endopeptidase	ImmA/IrrE family metallo-endopeptidase [Paenibacillus phage Dragolir]
			Region 13
	CDS	No.	AA	PHASTER	BLASTp	Closest phage protein	Conserved Domains (CD)
	H5_R13_1	1	MKSIYEVKQTMSKPYEVSSENVQPLTIIAPDGTVVNEEKMPKLSDDQLKELMRRMVFTRVWDERAINLGRQGRLGFYAPVSGQEASMIGSEFALNKEDFICPGYRDIPQIVWHGLPMYQAFLYSRGHQHGGQIPDDVNVLMPQIIIGAQILHATGVAMAFKKKGEKRVAITYTGDGGSSEGDFYEGLNFAGAFKLPAIYMVQNNGYAITTPFSKQTAAQSIAHKALATGIRGVQVDGMDVLAVYAAVHEAAEKARNGEGATLIESLTYRFKPHSMADDTSKYRTKDEEGEWAPKDPIVRFRNFMTAKGLWSEEEEAKVKEEAKATVAEQIKKAEQTEKMTVAGLIDSMFETTPKHLEEQKAQFS	transketolase central region-containing protein	pyruvate dehydrogenase E1 component subunit alpha	pyruvate dehydrogenase E1 component subunit alpha [Paenibacillus larvae subsp. larvae]	Dehydrogenase E1 component ;This family uses thiamine pyrophosphate as a cofactor. This family includes pyruvate dehydrogenase, 2-oxoglutarate dehydrogenase and 2-oxoisovalerate dehydrogenase.
	H5_R13_2	2	MTDSKYYKRTILKEELHSEYLQETRSLRVYLPPGYNELLSYPVIYCQDGEQFFNFGRIATSMNQAIFDDSLEPAIIVGVDVKLATRTAEYSRNGNKHQAYLQFFTSELLPYIEEKYSIRQTKDERIVAGDSLGGTVSLHLALDYPDLFSNVLSFSGAFYEITRQQLAASGDLSWLNLYMIIGLDELAVETDHGTFNFLEENRLTHELLKQKGTRLFYEEKPGKHLWGFWQKEIPAALRHFLG	HP	esterase family protein	esterase family protein [Paenibacillus larvae]	Putative esterase ;This family contains Esterase D. However it is not clear if all members of the family have the same function. This family is related to the pfam00135 family.
	H5_R13_3	3	VLVKARWSKNKTVVDGPRVQLDKLTEVLGLPGGYYYEYPCRVFLQK	HP	HP	hypothetical protein PM2_063 [Pectobacterium bacteriophage PM2]
	H5_R13_4	4	MKKTFQARYSVDKHYLYIKEKENHLTLKIERIQHSDLVNSSFQFLGLGDDPFAELRTNLNQQQAVFHITSKNPHTYYANKKYAGIQVFDENKKVIFDKEIEGTNVPTGQEDIPLKEAYTIKIFHAETGNRLKSDDSNLINTKSNENTFVVTKYGLENTSLKNNAEDDLLKKIDQAAERILANKEILESAVSEMKDQLWVAIQSLSNNNREIYLEKYQSIFK	HP	enhancin / phosphohydrolase	enhancin [Paenibacillus larvae] / phosphohydrolase [Paenibacillus larvae subsp. larvae]	Putative mucin or carbohydrate-binding module ;This family is the putative binding domain for the substrates of enhancin, and other similar metallopeptidases. This is not the enzymically active, peptidase, part of the proteins - see pfam13402.
	H5_R13_5	5	MEVVEACHSIKKEFYVMELKHDCVRALLLTIEEEIPLNGVLDEENLPSKI	HP	DUF2513 domain-containing protein	putative transcriptional regulator [Paenibacillus phage Eltigre]
	H5_R13_6	6	MNQLQVFNFTGKDVRMIMKCGQPWFVLKDVCSVLELSNPRMVKERLSHDVSSTYSIPDSLGRLQPTTIINEDGLYDVILESRKPEAREFRKWVTRDVLPSIRKTGMYAADELLDNPDLLIQAATKLKEEREARRQLEAQVKSDKPKVLFADAVSASQTSILVGDLAKILKQNGVKTGGKRLFEWMRANGYLIKRQGTDYNMPTQRAMEMGLFEIKETSVTHSDGHVTINKTSKVTGKGQVYFVNKFKEGETA	antirepressor	KilAC domain antirepressor	KilAC domain - DNA binding antirepressor-like protein [Paenibacillus phage Sitara]	BRO family, N-terminal domain ;This family includes the N-terminus of baculovirus BRO and ALI motif proteins. The function of BRO proteins is unknown. It has been suggested that BRO-A and BRO-C are DNA binding proteins that influence host DNA replication and/or transcription. This Pfam domain does not include the characteristic invariant alanine, leucine, isoleucine motif of the ALI proteins. / P…
	H5_R13_7	7	MSDYYKPKMPKEVKTKVWCSGYSIEQPTEFEGKMVLELTFVSNDNGAHKYHEFLEKLNGFLYENNKTKVKTQMDKKELQQIFEANENAVKEMEQVFKEHESIETVVVDPNSWVGKELLSQTKRLVDLQRDVHSLSTSIKK	HP	HP	hypothetical protein XENIA_52 [Paenibacillus phage Xenia]
	H5_R13_8	8	MNLSIMLVKKTGKKSGSAFATHVMKGWDVRRRVAKCRAQTIPATAQAVYDQYLKIYQQFINTEDSAEAEMLQEDLKDMERKYGIGE	HP	HP	hypothetical protein XENIA_53 [Paenibacillus phage Xenia]
	H5_R13_9	9	MDFESIRKKLRESERLLDKIEDNQSAISAIQAGKMIEVRLNPGVPFQGIGLKSKEINDRIKYDVLELLEKQVRDLHEQFERIITVIGEETQNGNKV	HP	HP	hypothetical protein IBBPl23_43 [Paenibacillus phage phiIBB_Pl23]
	H5_R13_10	10	MEIKFKTLTLHNFKSHRDLTVEFGDLTKITGDNTKGKSSILEAIPWLLYSVDVLGSKSDPTPINYEYDHTLVKLHFVVDGKDVLLGRGIEKGKATYYINDVPSKAKEYEELVKSLFDKDLFLSLFNPSYYFTLKWNEQRELLLRYVSAPANKEVFAQLPKQQAEKLEALMKKHSLADLEKIHRDNKNKKDKAYIAAQSKTKTLQEQSYEQFNRLDHSIDIQAAEEEMAKLTEQIEKIEKVTKSADENNRLFNEIKSNIGSLIKRRDEMKKKGKKLNDEKIEDICRVCKQPLQDEARQAAEAERQQRVDQFKQEYETLVDERKKLEQDLRKHKYIDVSEQLARVRELEQERSKWLEHFRENQKYAQLEEQLSEAKEDEAATLASLNESIFIIDSIKAFSA…	ATPase	AAA domain ATPase	DNA repair protein [Paenibacillus phage Toothless]	AAA domain ;AAA domain. / Family of unknown function (DUF5401) ;This is a family of unknown function found in Chromadorea.
	H5_R13_11	11	MANNQITLTPEINEAFKPEVLQVIRTSICPTASDAEFMLFAHKAATYRLDPFKNEIFFIKYGNTARIQFAAEAYLAKAREKEGFQPPDTQMVCENDEFKVRKNPETKELEVVEHEIGFPRGKIIGAYSVAYRDGYRPVTVIMDRSEVEHMFTGQNKDNWNKWTADMFGKHVEQRALKKQYGLEFGDDEPYRTPSEEIPAYEPTRKDITQEVDVTGTSPEPKKEQPKQQQEPAETEDEKIIQLKAEMKEKFKKLGITEKEEVKAYLSEHCKMKDDTPTVQEMTGLLKVMDLHIQEKQSADDDALPI	RecT-like protein	recombinase RecT (RecT-like protein)	DNA recombinational protein RecT [Paenibacillus phage Fern]	RecT family ;The DNA single-strand annealing proteins (SSAPs), such as RecT, Red-beta, ERF and Rad52, function in RecA-dependent and RecA-independent DNA recombination pathways. This family includes proteins related to RecT.
	H5_R13_12	12	MNVKILASGSSGNCIHVQSGGTGILIDAGLPKTKIEKRLLENDIDPTAIKAIFITHAHSDHIKGLPLANKYKIPVYASEGEWKDINSVDDDLCRFIMRHSGAYTAIEIGEVKLSPFRTHHDAYEPLGYAIEDCLGERCCVVLDTGKVDNDMLRYMQESSHIIIEANHDPDMLEMSSYPNSVKGRILSHIGHLSNDQTAEALKQLVKGRGEHIYLTHLSNKNNLPALAKATVKRALAKRGLNEGQHYYLEVIA	beta-lactamase-like hydrolase	Beta-lactamase superfamily domain (hydrolase - MBL fold metallo-hydrolase Yycl)	beta-lactamase-like hydrolase [Paenibacillus phage Diva]	Beta-lactamase superfamily domain ;This family is part of the beta-lactamase superfamily and is related to pfam00753.
	H5_R13_13	13	MNYCAEFPEEKTYSEKEYHESLNRLTHAATEIKNLNREINELRNELEQTKKELETEKRYGVLRMTIQEEVDAWCVEPSTGSDPKDAEILTKRILHAVVPFCKQA	HP	HP	hypothetical protein IBBPl23_48 [Paenibacillus phage phiIBB_Pl23]
	H5_R13_14	14	MTSVRSIATGIGWYEGRLWKEPNPKSVSVVLDWLVKNRMIHIERGKRNRQYTLITILNYEIYQENEEKDNAKPLNDPAPQKRSKKKIYPEDSTYYKMAIYFYDRVSAVAEAEGLQHLVLKADMQKWADEFRKLLEIDKVDKKLAKEVMDWVTEDSFWKTNIMSAKKLRDKFRDLAIKMRAGKGRQQPVKMSKDRQLEIEKEEAFREWVADGNDPAAFTFKLH	primosome component-like protein	primosome	primosome component-like protein [Paenibacillus phage Kawika]
	H5_R13_15	15	MEMTQQHSPSNYIEGNILAEQSVLGAILIDSERIDDIRFLEPRDFSQEQHELIWKVALYLDGIDKPVNVLSVTEIFNRRKRLHEIGGVEYLSQLVAACASTARAAVVNSAQIVRKNGHRKRLMELSEEIREVAEGDYETDEDMFTAVEDLVTDIRPQESGEMKSMSETRQDYRKHLKSKAEKLYSGFKQFDEWAMLWRGWLYILAGRPSVGKTAKALQLAYGVAKNNPDGGCVLFFSQEMGANELKDRLVSNISGVNYIRLTQKKEELTDKEWERVEKALDTLDKLPIYIQDKASVTIEEVQATVRRFKKRHGKVAAVFVDYLQIMKISQKKNQNRAEAIGSVTSAAKQMARKYKFCFVMLSQMTRESEKREEPMLSDLKESGSIEQDADVVEFLWHNG…	DNA helicase	DNA helicase	replicative DNA helicase [Paenibacillus phage Likha]	DnaB-like helicase N terminal domain ;The hexameric helicase DnaB unwinds the DNA duplex at the Escherichia coli chromosome replication fork. Although the mechanism by which DnaB both couples ATP hydrolysis to translocation along DNA and denatures the duplex is unknown, a change in the quaternary structure of the protein involving dimerization of the N-terminal domain has been observed and may oc…
	H5_R13_16	16	MGKRIENEEQYQNSLKWLVSKSIEIEDPLLDEETRKKMLKTYDFVSQRVREYRRGELAKMYPGLHAIYKQLGWNYVGAPEPEQKQPEAPKKKKNLDFFFDD	HP	HP	hypothetical protein KAWIKA_52 [Paenibacillus phage Kawika]
	H5_R13_17	17	MRKLSLFSGIGGIDLAAKWAGIETVAFCEKEPFPQKVLRKHWPNTPIYDDVCTLTREVLERDGIITRNRTIDLISAGYPCQPFSNAGKRKGKEDFSPLLQFTGMYDRNDKEIFEDDIVEIRNHPFDRFIGINGMYTVGYSDRMEICCGSWLLHHALPYVTVVGNMYEHSHLLGGTEDE	DNA-cytosine methyltransferase	DNA methylase (cytosine)	DNA cytosine methyltransferase [Paenibacillus phage Likha]	C-5 cytosine-specific DNA methylase ;C-5 cytosine-specific DNA methylase.
	H5_R13_18	18	MRFVGIDPSTKTGFVALDLKGNVLRAKELTGIGSVDPKRMRTLIHEVKEHVQADDFICIEGFGFASQQAVQNGGIGWGIRMMLDSRGIKYYEPAPNQVKKFVAVTSWVGEVGNKRMLKDKEKKEAMKDAVKRIYGYEHSSHNVIDAYVLAQIARFLYIVQNSGVWQDMNIPSYQAEVLQSILFPPEKKKRKKFAT	RuvC-like resolvase	resolvase (RuvC)	RuvC-like resolvase [Bacteriophage Lily]
	H5_R13_19	19	MSTEINVLFKSMQRDDKKEVLKFELKGNEDDGNAQKLVEMAGTIVIFNLPGLTEEISAEFMNLQRDSKKTVMKLALKGDSEEKAIELYKRAGRNVPLMLKPSQMSIEEYYEEDEGLEYKVNSDGTVEVDQDQVTIEDVETPDKQQTKDADDELPF	HP	HP	hypothetical protein LILY_68 [Bacteriophage Lily]
	H5_R13_20	20	MSSNCFLPELDRKKTQEALEAEFEKYRIFKAVTFEEKEASTTSSYTERFHGQTNVTSDSTANVAIYNIDTQAARKAYIERIDRAVARLHPKEQLLIRERYLKHDYVYDYVIYNHIFNPPISERTYYKIRWKAFYKLALALNLAVER	ArpU-like transcriptional regulator	ArpU-like transcriptional regulator	transcriptional regulator [Paenibacillus phage Kawika]
	H5_R13_21	21	MKQQIENNFKYHAPKEGQPEKYTAIREKAKELACLIDDLCPNSREKSLGLTNLEQVVMWANAAIARN	HP	phosphomannomutase	phosphomannomutase [Bacteriophage Lily]
	H5_R13_22	22	MKYIYPAVFSPGEPDEGGFTVTFPDLPGCITEGDDLEEALRMAKDALGGHLYLMEEDGDEIPRSSQPDSIQLETGEFVSLIQANTDFIRERIQSKAVNKTVTLPKWLNDVAAEEGINFSQTLQDALKQKLEIKDFS	HicB-like protein	HicB antitoxin	HicB-like protein [Bacteriophage Lily]	HicB_like antitoxin of bacterial toxin-antitoxin system ;This is a family of HicB-like antitoxins.
	H5_R13_23	23	MVNLNKAYSSREVIKILKEDGWIHKNTEGDHWHFIHPTKKGKVTVPHPKKCLKRRTTKSIFEQAGLI	HicA-like protein	HicA toxin	HicA-like protein [Bacteriophage Lily]	HicA toxin of bacterial toxin-antitoxin, ;HicA_toxin is a bacterial family of toxins that act as mRNA interferases. The antitoxin that neutralizes this is family HicB, pfam15919.
	H5_R13_24	24	MMNVIEVNGLTKIYGTRTVVNKLDLEIKKGEIYGFLGRNGAGKSTFINMITGIIQPTSGSFKLLNESSLKKVYHRIGVLPDYSTFYDSLTAIDHLKYYGRITGHKLSTEQCEIVLERVGLLEHAKKKAGKYSFGMKKKLGIAQAIVHNPDLIFLDEPTSGIDAESALSIQRLIVNLQEEGKTIFMTSHNLHEVEKICTRIAIMKSGKILNEGTLNDLRAHYMSAVTVEIQHSPFSTRKDTIQQFLESLGRDIQFKGSRTSIVVESEDKIPTIIRTLTKYDIDIFRVNVDEPSLKDIFLETRQNSKIS	gp245	ABC transporter ATP-binding protein	ABC transporter ATP-binding protein [Paenibacillus larvae]	ABC transporter ;ABC transporters for a large family of proteins responsible for translocation of a variety of compounds across biological membranes. ABC transporters are the largest family of proteins in many completely sequenced bacteria. ABC transporters are composed of two copies of this domain and two copies of a transmembrane domain pfam00664. These four domains may belong to a single polyp…
	H5_R13_25	25	LKGYESKDIQSHYQYVVHLSKMEGKEFSMWAICTKEFRNLFKSVKSIIVIVIIFGVTYLIADIMEKSADQLKELGLGSDGYAMGTLFIVFLLGILFISGLSHDMINREVSSRTMRFLVTKTTRNKIIAGKYLGVWFFWLCCIVCSFILISLVSKKFLWFNVMDCMTFISVGIAFTILFSVIIPKPSISMFFSIVFSLAFPALSYWSIYSNNNLVNSFKYLTPYYYSSLGNYFILINLVYALLVLFIALALFKRRDL	HP	ABC transporter permease subunit	ABC transporter permease subunit [Paenibacillus larvae]	ABC-2 family transporter protein ;This family is related to the ABC-2 membrane transporter family.
	H5_R13_26	26	MNFIKYLTFKYKLNSNHRRSSAEALADKVAFFILIAVITTIVYFVIKLFPQSIQQNMNKYSLSVFAFICVISLSSSIKKYYKEYFLSPEREILLIVPIRNSQIILSRFFIIVFDVLIIGCLFMIPFVTANYFAGNIHLGIVLITIPQIVATAILSSSFAHFLFAFAYILTKGKGLKTVAYTLMTIASVGVIAIIVFLQNYKSFFLVHDYWIRGIFHVLFKYPEYLLANQINGANAGIFTLISIANMIILLFLAYSLTGYCYKKGLLSVSSRDLEKSFYISKISVALNKYVQNFFLKKDILYLIRSPKLFSVYITPVLFTSVLEIKIQFASSGVFFSIFISVFTAIITAITLSLLQTDDLDHTDLLFSIPFDIESLFKSRCILLFILSTLVSGTFVILIC…	HP	HP
	H5_R13_27	27	LNILRMEEVKKKYNGKYALSIDSLRIKSGTICGYLGRNGAGKSTTIKIIMGIELPDEGEVYFLNNKIDHQNPEYKKHIGYCPDYPAVFEKLTVFEHLNFIAYLYGMDNMKEIESTIHKYLEHYEMEEYENTLIKTLSRGNKQKVAIISSIIHNPKLLIYDEPTLGLDPLSMKQFKTMLNEYTQNGGTVFLSSHSLDTIEEISDTVTIIDKGRIVKNNIAVNDIRKTVTSVEDYLLSVVEK	ABC transporter	ABC transporter ATP-binding protein	ABC transporter ATP-binding protein [Paenibacillus larvae]	ABC transporter ;ABC transporters for a large family of proteins responsible for translocation of a variety of compounds across biological membranes. ABC transporters are the largest family of proteins in many completely sequenced bacteria. ABC transporters are composed of two copies of this domain and two copies of a transmembrane domain pfam00664. These four domains may belong to a single polyp…
	H5_R13_28	28	MSAILAALKALVKKVPWNKVVSFLKWAAEFAAAAGKKTAAETAKILAFIKNNPQKVIDWFVKGYSIYEIIKMILEY	HP	HP	hypothetical protein PhiS1_15 [Pseudomonas phage Phi-S1]
	H5_R13_29	29	MNDPFGMYDAINPSSDHLKVYSNGKSFRVDSSELNCILDEGISGHHQLSNSSTAISCLNSANLKISDKRNNLPNMLNIVNFEYIIDLTKGLWKKTL	HP	HP	hypothetical protein SEA_CATFISH_58 [Gordonia phage Catfish]
	H5_R13_30	30	MKDKIWGMSQTELRIIKMIAKEMPNKQIADELNYSQRMIEYYISDISKKLNVQTRVGIVAKAYKLKILNSIIAAALFVCF	HP	helix-turn-helix transcriptional regulator	helix-turn-helix transcriptional regulator [Paenibacillus larvae]	Bacterial regulatory proteins, luxR family ;Bacterial regulatory proteins, luxR family.
	H5_R13_31	31	MTLGRDEGTRFFIKREVPKDTPAYTRAVPKTDPTNLGQPYASKFFTDRLFNNQN	HP	HP	SDR family oxidoreductase [Inquilinus limosus]
	H5_R13_32	32	MPVAPAGSVLTSKHLVSPNEPDAAFFRMIEKAGISLNETQIQAVRHDRGPLLTLAGAGTGKTSVLTCRAAYLLKVRQVDPRQILLVTFTSKAAAEMRERLADLPGISAVEAKLVGARTFHSLFLQVIRQEGCEDDLLTDQRRPHFIMKRLLKIAGLQEAWEPETALSRLSAWKSSMLSPEEWPARTSMEQQLKPVLLQYEGWKKAEGKMDFDDILLEAHKLFTRHPEVLERIRRQYAYIMVDEFQDTNPLQYQLVRMIAEPDCNLMAVGDDDQTIYTFNGARQAYILQFEQQYPAARVITLDVNYRSGSSILGLANEVISHNEERRPKTLYTGIREKGTVQYLSPLTTDHEAEAILEHIKQQVGKGKRKYGDIAILHRTASYSRAFFERLLMEDIPFVQ…	gp299	AAA family ATPase	UvrD-like helicase [Bacillus phage JL]	UvrD/REP helicase N-terminal domain ;The Rep family helicases are composed of four structural domains. The Rep family function as dimers. REP helicases catalyze ATP dependent unwinding of double stranded DNA to single stranded DNA. Some members have large insertions near to the carboxy-terminus relative to other members of the family. / UvrD-like helicase C-terminal domain ;This domain is found a…
	H5_R13_33	33	MNGQRIVILTGGAAGDWIQDCIKPEDLLIGADRGALRLIRMGYSPFLSLGDFDSVSLEELEEIKLKSGKVLTCDAIDKDVTDTEMAFDAAISMKPSEILLLGALGTRWDHSIVNIHLLKKGLENGIPSRIIDTHNEIRLINRPAILHKTKYTHVSLLPFSSSVTGITLEGFKYPLDHATLQIGQSLGISNVMAGETGRISLLTGELLVIQSID	HP	thiamin pyrophosphokinase	thiamine diphosphokinase [Paenibacillus larvae]	Thiamin pyrophosphokinase, catalytic domain ;Family of thiamin pyrophosphokinase (EC:2.7.6.2). Thiamin pyrophosphokinase (TPK) catalyzes the transfer of a pyrophosphate group from ATP to vitamin B1 (thiamin) to form the coenzyme thiamin pyrophosphate (TPP). Thus, TPK is important for the formation of a coenzyme required for central metabolic functions. The structure of thiamin pyrophosphokinase s…
	H5_R13_34	34	MSNDKSMDPMSGETVETDGVYADEDGHEAILKRGDTFPSDVILGKTTWELKGFSLNEAEIDHNQKENTPPRLHIDQSDK	HP	HP
	H5_R13_35	35	MNMNRNFSKGLFILISLWLLGMAFHFPVSAAQNDLGGSAAQMVKIKDWQYRWGDSPFDFSGKPLWIKEESKSGENWSSSRMERNKEMASCPRDVWVRTHLPKGGWKDPALLVQIYQFFEVYTKDGLIYRYGSWKEHGPFRYQGTPPRIVSLPEKALGEPLYIRIHSDGPMIGIADEAKLGSKADIFLQLLKTDASKAFFGGFFILAGLVFLYVHLRFRSQQLFFTFSFFSIFFGIYVLVCSNLIYLFLDYPLIWAHVELISLMLGVTGLIYFVRQLFGGGKFRYMDWLCKIHSVYTVGALFLLMGNIVKIPEVLLVYQYLLIATMALVFIRVFVVAWKGNAEAKWVAIGILIVSVAGLTDIIQNMFMLQRVLPPLTYIALFLFMCVLIILLVKRIVDMM…	HP	histidine kinase-like protein	two-component sensor histidine kinase-like protein [Paenibacillus larvae]	His Kinase A (phospho-acceptor) domain ;dimerization and phospho-acceptor domain of histidine kinases
	H5_R13_36	36	MSIRAYSKDEKFEILKVCEAGHYSIIFIFKYYFIYIF	HP	HP
	H5_R13_37	37	MNIEITDAVIVAVIVGLVEMAKGMGLPVRLPRFYLLSLVSRQVLHIWQYGTLKQALCMELFVVLLHVGYIVPVKVQ	holin-like protein	transposase	putative holin [Paenibacillus phage PBL1c]
	H5_R13_38	38	MMEIRQMLVDPSKYGIKCPNKMAPKYITFHNTYNDAPAENEIRYMIGNNNEVSFHVAVDDKEAVQGIPFDRNAWHCGDGNGTGNRQSIGVEICYSKSGGNRYYKAEDNAAIVIAQLMKQFCIPIGNVVPHKHWNGKYCPHRMLDEGRVPSFIERIKQAYSEGEEEDMNRTLQLEDWQWKQLYVNMGKAWNAGKFTDWNWMVKIENRCLTVDELAWLNNHILASSL	N-acetylmuramoyl-L-alanine amidase-like protein	N-acetylmuramoyl-L-alanine amidase-like protein	N-acetylmuramoyl-L-alanine amidase-like protein [Bacteriophage Lily]
	H5_R13_39	39	MKKNEVREKEYQKTISENQEVIREQAKSFSLFSSDIAEIKGILKGKPGEGEAQ	bacteriocin-like protein	bacteriocin biosynthesis protein	putative holin [Paenibacillus phage Wanderer]
	H5_R13_40	40	MVNMVVVRICADRIVNGGLNPKTKKTYVIEDITNPDYRCAVEDYILEYTEEV	HP	HP	hypothetical protein 10S11_42 [uncultured Caudovirales phage]
	H5_R13_41	41	MTTKGRNLQAKAQTGVELKYTRVGIGDGQLAGQSIMTLNKLINEKKSLPITKLNIQTAGKAVIGTVLSNQEVTTGFYFREIEYIPPAGGADIVEKSIDVIVIVGNAQNVTAEIESSLIPVNSVNGKTGDVVLAAADIQTGSGKDVETTISELFTSVSDGKDKVAKAITDQGVPAVKEDTFTDLATKIKQINTGKKWAEGTIPRRNLDYGETYYLDINELNFKPKLILIEYREMELDVISDDKYTFMMYSENMLGEFTREIMNTSKVLHWASLYGGFTGRLKDHVYHIKETKKPILEEIQTMTPEKQQVKEVEDALLLASDKEAGGIL	tail protein	tail protein	phage structural protein [Paenibacillus phage phiERICV]
	H5_R13_42	42	MTNNPEVTQDKAIEFYRAVESVKRLSARLEKVILSQTEEMSLYVGCVLHVGEKMTVRQVN	tail protein	tail protein	phage tail protein I [Paenibacillus phage phiERICV]
	H5_R13_43	43	MADRLVVQIALLATGACLDLIGISAYMLLLAALTGGIAIFSIFWIKRWKLDVPSI	HP	MFS transporter	MFS transporter [Paenibacillus sp. 5J-6]
	H5_R13_44	44	LTMESLIKKQQKILPRKIFLHKAGETLFSPLRKARFPCKNKNEGLPRLLKGGEAPGCRESL	HP	HP
	H5_R13_45	45	MAWFYLILAGLEEIIAVVAMKYVDGFKRKTPLIIIAAGLGVSFYFLTQAMLIIPSGVAYAVWAGVGSVGIVLVRFFWFKESYSRTQFLFLALIIIGIIGLRLTT	HP	multidrug efflux SMR transporter (Small Multidrug Resistance protein)	multidrug efflux SMR transporter [Paenibacillus larvae]	Small Multidrug Resistance protein ;This family is the Small Multidrug Resistance (SMR) family. Several members have been shown to export a range of toxins, including ethidium bromide and quaternary ammonium compounds, through coupling with proton influx.
	H5_R13_46	46	VAWILVLVAAVLEIVWASGLKYAETFVEWAGVFLLITISYVLLIQSYKRIQVAIAYTVFVGIGTIGTYVMGIYLGEPFSIPQIVFLLILLTGIIGMKLSTGDKDSGHKKAGVE	HP	multidrug efflux SMR transporter (Small Multidrug Resistance protein)	multidrug efflux SMR transporter [Paenibacillus larvae]	Small Multidrug Resistance protein ;This family is the Small Multidrug Resistance (SMR) family. Several members have been shown to export a range of toxins, including ethidium bromide and quaternary ammonium compounds, through coupling with proton influx.
	H5_R13_47	47	VNYKKEEKYQAILHASIEVILEKGFTKTSISEITKRAGVAHGTFYIYFQAKNDLIPAIAELILEKLFSDIKSHAAAGDTIWEKIQALIESTFTITQSFREVIILCYSGVAFNHSFERWEQIYAPYYQWLEGELRTAQERGEISVKITANLVKMIINSIEQAAENYYFTENHQKEHDAKGLKQEVFSFIQRAIR	HP	TetR/AcrR family transcriptional regulator	TetR/AcrR family transcriptional regulator [Paenibacillus larvae]	Bacterial regulatory proteins, tetR family ;Bacterial regulatory proteins, tetR family. / Tetracyclin repressor-like, C-terminal domain ;This entry represents the C-terminal domain present in putative HTH-type transcriptional regulator. Family members are found in bacilli.
	H5_R13_48	48	MKKFLSIAMIVALVGVLAACGDKSKEANKPTATEAPTKESKSKVTTAQQLAEKFKQEGLEVGEIRKMEAQDYGIIPKTAKEGIRVFTPSLGEDAGGRVMLFDKEDELSKVKEAYDNMGKQSALFFSHTYAKGNFLLQMTGEMKEDQFKKYQDVMDKAID	stress protein	stress protein	stress protein [Paenibacillus phage Vegas]
	H5_R13_49	49	MEEQKRFTLRLDLNLFERIKKQAEINKRSIAKEIEHMLEQQFKQNEDNTG	Arc-like DNA binding domain protein	Arc-like DNA binding domain protein	Arc-like DNA binding domain protein [Paenibacillus phage Vegas]
	H5_R13_50	50	MKLVQKRNGFIIYQGFSNDFKSYAVFHDFYLIDDFENLADAEAFCDREDVDDWGRWIASYREGIDNGLLWIG	HP	HP	hypothetical protein VEGAS_28 [Paenibacillus phage Vegas]
	H5_R13_51	51	MGYFGSVENYLDHLRDSNGPPESMFVVILKLLLWSDHTDAVIVTRVRNLVTAYDKIK	HP	HP	hypothetical protein VEGAS_27 [Paenibacillus phage Vegas]
	H5_R13_52	52	MTTAYKADQSRGKSALQIAEILNNCELLLRLEIEDLGSKIVLHIITDSATVQYVEVTRDGMLSFLRKLREYVIRKGDIDELLEEVQYLEE	HP	HP	hypothetical protein VEGAS_26 [Paenibacillus phage Vegas]
	H5_R13_53	53	VRKELKRFIRDGVSETLKHEKAFDEEFSEVSDRIHAGREEMRKASENRRIQLQLGRHLT	HP	HP	hypothetical protein VEGAS_24 [Paenibacillus phage Vegas]
	H5_R13_54	54	MNIEITDALLVAVIVGFVEIAKGMGLPVRLAPVLSVILGIIAGVVYFPGDVKTSVMFGIISGLTSCGLYSAGKSAVKKG	holin-like protein	transposase	transposase [Paenibacillus phage Vegas]
	H5_R13_55	55	MMEIRQMLVDPSKYGVKCPNKMTPKYITFHNTYNDAPAENEIRYMIGNNREVSFHVAVDDKEAVQGIPFDRNAWHCGDGNGTGNRQSIGVEICYSKSGGNRYYKAEDNAAIVIAQLMKQFCIPVENVVPHQHWSRKYCPHRMLDEGRVPSFIERIKQAYEGEEDMNRTLQLEDWQWKQLFDNMGLAWNAGKFTDWGWMVKIENHTLTVDELVWLNNHILASSL	N-acetylmuramoyl-L-alanine amidase-like protein	N-acetylmuramoyl-L-alanine amidase-like protein	N-acetylmuramoyl-L-alanine amidase [Paenibacillus phage Vegas]
	H5_R13_56	56	LEKGAVTSEILADGAVNERNLSDGAIITSKLAESSITGEKLALRSVQEQHIDISSIHTEHLSDQSVSRDKIKLGSIGPKQIALQSINGRHLAEQIIQSDHLDEKAVQSRHIHPGVIQTEHMANGAVQSDTLADGAVTGNKLADGSVGQNKLAAGSVTSEHLAPESIGEEHIQPNSIAQQHLKPGAFTAEQLEDGCIRGEKLAPNSIRQEHLSEGIIHPEHLGERSVQGIHLAQETVKEEHLRDQSVGRGKIKNGSIGPEHLAVQSVNGQHLADKAVQSDHLDEEVVQSYHIGPGVIQTAHMEKGAVRSETLEDGAVTSNKLADGSVNQNKLLPRTIQEQHIDISSINTEHLRNQSVSREKIQDGAVGPEQIELQSVGGQHLAEKAIQSDHLADHAIQSH…	HP	HP
	H5_R13_57	57	MTGLYDTRTYVTGLDGLFFQVIGLYSFLRKMLFINRLKDQMFRTYRPIFYFFPTYT	HP	HP
	H5_R13_58	58	MSIKKNRAGSQKKGQRTLNRKEINELSFLDEHPEPDRRQVFQITSVPAAEERAKSDQELPVGKPGISAPSKPVSTPGKPEASSAPKPKLPKQLIDRRESKKSGAIVYTDDIVDGAVTGEKLANRSIDESKIKPQSIGTYSLKDGSIESSKLAPSSITSSKIAGSSVLNEHIAPQSITGDHVRDRSIPGTKIKDKSISLDKLEDQVLDGSKLASGSIQSRHLMPGIIVTELIEDQAIQSAQIKSGAIEARHLANEIVDTAKLADQAITTDKIRDEAVTASKLSIDAVGPEQLQEQSITFQHLSPGSVRREHIEEREIQSKHLSTGLIQPIHIQPDAITSEKLGLESVQSRHLSPGVIQPNHLPEGVIQSFHLDSSSVSTSKLQEESVTAEKLAAKAVTAD…	HP	HP
	H5_R13_59	59	MPGTHIDVDTSSKTLTLYDNGRVVRTYPVAVGKQVTQSPKGTYSIINKQPNPGGPFGAFWMGLSKLHYGIHGTNDPSSIGKAVSHGCIRMYNQDVLDLEKRVPIGTKVTIHD	HP	murein transglycosylase-like protein	L,D-transpeptidase [Paenibacillus larvae]	L,D-transpeptidase catalytic domain ;This family of proteins are found in a range of bacteria. It has been shown that this domain can act as an L,D-transpeptidase that gives rise to an alternative pathway for peptidoglycan cross-linking. This gives bacteria resistance to beta-lactam antibiotics that inhibit PBPs which usually carry out the cross-linking reaction. The conserved region contains a c…
	H5_R13_60	60	MSCSTYQHLYGYRASASPPIISLEYGYAGDRENVPVSLHFCCRKDCGTVLMNE	HP	HP
	H5_R13_61	61	MNAFEFQNQTKLVFGPDGVSKLAPLVSPYGKRILLVYGGGSIKKSGLYDGIYNQLNKIGAKVVELPGIEPNPRLSTVHKGIELCREHQIDFILAAGGGSVIDAAKAVAVGVPYEGDVWDFCMRKASIKTALPFGTILTLSATGSEMNGNAVITNWEERQKRSFKSPHAFPKFSILDPTLTYTVPAHQTVNGAVDMMSHVFEQYFSQTKDSPLQERFCESILQTVIENAEKAVRQPEDYAARANLMLCGTMALNGGMISMGMENDWTSHAIEHEISAIYDIAHGAGLAIVFPNWMKYVYQERTDRFVQYAVRVWNIDPAGKTQDEVAIAGIEATRAFLKKLGAPSTLGELDIDDRDIERMAKEAVRFGPIGYFKKLDENDVANILRSCL	HP	iron-containing alcohol dehydrogenase	iron-containing alcohol dehydrogenase [Paenibacillus larvae]	Iron-containing alcohol dehydrogenase ;Iron-containing alcohol dehydrogenase.
	H5_R13_62	62	MKPLFRLMTELSSRKWVSRLTGSFAKSKVSKLMIPRFAKIYGIPVEDAEKEIHEYESLNAFFTRKLKPGLRPLDPDPKSMLSPVDAMITGMGPIKSGQILNVKGQDYTIEDLLNRSPRTMNYTHGFFFVLYLSPTDYHRIHSPVTGTILEKEHVAGKVYPVNEFGLRNMKKVLSRNERLITIMQTEAGEVAVVKVGALNVSSIQYISPLPDRLQRGDDLAYFEFGSTVVLLTENNIFEPRTDLEIGSKVKMGEYLGHFVK	HP	phosphatidylserine decarboxylase	phosphatidylserine decarboxylase [Paenibacillus larvae]	Phosphatidylserine decarboxylase ;This is a family of phosphatidylserine decarboxylases, EC:4.1.1.65. These enzymes catalyze the reaction: Phosphatidyl-L-serine <=> phosphatidylethanolamine + CO2. Phosphatidylserine decarboxylase plays a central role in the biosynthesis of aminophospholipids by converting phosphatidylserine to phosphatidylethanolamine.
	H5_R13_63	63	MLLLAFAPNYALVLLAVIFVGLGSAAFHPEGSRVAHMATGSRKGLEAAAIRTCNPNLSGIRQILVQFGHDQLLCLLPARCLGLTINQAQTYIFLFLGAGAGTFFGGPLADRFGKRNLILFLILGTLGNLIDVYGIELIMKICGFCRFSASSRICCQATVKNRVRKQDLLS	HP	efflux transporter-like protein	efflux transporter-like protein [Paenibacillus larvae subsp. larvae DSM 25430]
	H5_R13_64	64	VKGKRDQILDAGEELFFIRGINDTSMEQIAEAVPVSKMTIYKYFQSKEGLLEAIIDRLLQVTHGDFKQMVKTSDNALGVLMKMAAYRKLDRISEIFIEELIREYPNIAQRLLDYQQTFVLPEFERVIFEGQQQGKIRKDISPHLLVMFLISIKKFLAQPEKLQGIASLKTASEQLLTILYQGIVAPEHKESLDFLQRKL	HP	TetR/AcrR family transcriptional regulator	TetR/AcrR family transcriptional regulator [Paenibacillus larvae]	Bacterial regulatory proteins, tetR family ;Bacterial regulatory proteins, tetR family.
	H5_R13_65	65	MMNDLSFFQKSLLPGVLSSQRLPSPVFASSFKELSSLLLLSQRYL	HP	HP
	H5_R13_66	66	MGRVNILDHVNQCYSNADGDVIRHIILDQFSSGEKVVVSFKGVDGLCSSFINSAFIELLEMYDFDFIKTHLTFVNSSKSINENIKRRFSFEVNERKNLINV	HP	STAS-like domain-containing protein	STAS-like domain-containing protein [Paenibacillus larvae]	STAS-like domain of unknown function (DUF4325) ;This family of proteins is functionally uncharacterized. This family of proteins is found in bacteria, archaea, eukaryotes and viruses. Proteins in this family are typically between 99 and 341 amino acids in length. This domain is distantly related to the STAS domain.
	H5_R13_67	67	MNIEVTDVVIVAVIVGLVEMAKGIGLPVRLAPVLSVILGIVAGVVYFPGDVKTSVMFGIISGLTSCGLYSAGKSAVKKEQ	holin-like protein	transposase	putative holin [Paenibacillus phage Yerffej]
	H5_R13_68	68	MMEIREMLVDPSKYGIKCPNKMTPKYITFHNTSNDAPAENEIRYMIGNNNEVSFHVAVDDKEAVQGIPFDRNAWHCGDGNGTGNRQSIGVEICYSKSGGSRYYKAEDNAAIVIAQLMKQFCIPIENVVPHQHWSGKYCPHRMLDEGRVPSFIERIKQAYEGEEDGMNRTLQLEEWQWKQLYDNMGKAWNAGKFTDWGWMVKIENRCLTVDELTWLNNHILASSL	N-acetylmuramoyl-L-alanine amidase-like protein	N-acetylmuramoyl-L-alanine amidase-like protein	N-acetylmuramoyl-L-alanine amidase [Paenibacillus phage Likha]
	H5_R13_69	69	MEDQIFNTVLNTGAFGALFVWLLFTTMKKNEVREKEYQKTISENQEVIREQAKSFSLLSSDIAEIKGILKGKPGEGEIQ	bacteriocin-like protein	holin	holin [Paenibacillus phage HB10c2]	BhlA holin family; The Phage_holin_BhlA family is a family of holin-like proteins from both bacteriophages and bacterial chromosomes. In bacteriophage, holins are small membrane proteins that accumulate and oligomerize to form non-specific lesions in the cytoplasmic membrane allowing the release of the second protein, endolysins, to access the peptidoglycan. Most holins share common structural fe…
	H5_R13_70	70	MKSELYPHFYYCWQNQTVTPKQLKRAVEKGFITEKERKTICKVEVRDDGRPNF	HP	HP	hypothetical protein HB_00019 [Paenibacillus phage HB10c2]
	H5_R13_71	71	MDKIIQASRVDKAGKYVEALALIEKDDKYFNLLDQEVPIDETVVFDSLPMPIYTPIWDFEKKVWKEGLSAEEIDQIKNRPDPPNPMKVMEKQIEALQKAMNYVLVDQEEASR	HP	HP	hypothetical protein XENIA_18 [Paenibacillus phage Xenia]
	H5_R13_72	72	LAETYRFFDSTDTDERLYTADEFAEYFRQVLSDGIFNGGTNLKVESTGKNMETYIQPGYAWLQGYLYAVKDTKLNLQHPYPHATLDRIDRVVVRLDKRLDHRYVRAFVKEGTPSTTPSPPALTRNDNVFEISLAQVKIVKGKSYIEAYQITDERLNKTVCGIVNSLIQADTTTIFNQFQKWFESRTADFEKEWKEWLEKMKDQGGGKFGVTSVNGKTGDVILMAKHVGAPSINDLRAYALKGEPAGQYTPTFLNGWYVQAGEVKGVCYYKDQFGYVHLYGTCSGTKTEFGTPLFNLPAGFRPSGVIRVGCLMIDFADYSRSIQFLGVYPSGEVLIESYGLPGFVSFSIFPSSFYGQR	tail protein	tail protein	tail protein [Paenibacillus phage Xenia]
	H5_R13_73	73	MEPIRLIDTDFNLLGEVDAYTSLQWIRRWHRPGEVELHIHPFMQNADKLQEDVILFKASRPQEAAMIKYREITMGEDGEEELIIKGSMLANLIGRRITYPPEGKAYDYMNAPIETIVKQIVKHNCINSVDRERSIPGFICAPDQGRGEKIQFQTRYKPLAEEVEKLSLMSQMGWEVSLDIENRWYVFDMLTGRNLTADQDIRPPAIFSTDYDNIESQSYISSAIGHKNIAVVAGQGEGEDRKIVTVGTSTGLNRHEMFVDARDVGTQEEGSEPLSEEQIRKMLADRGHEKLSEVKRVASLEAKILTKSNLTYRKDYDLGDVVTVLNRQWGLTMNTRITEAVEVYEPGGIRVDVIFGNSIPTLAEAVRQKLRS	HP	endopeptidase tail protein	endopeptidase tail protein [Paenibacillus phage HB10c2]	Siphovirus ReqiPepy6 Gp37-like protein ;This family includes numerous phage proteins from Siphoviruses. The function of this protein is uncertain, but it is related to pfam06605. In Rhodococcus phage ReqiPepy6 this protein is called Gp37.
	H5_R13_74	74	MITFTNSRGQSINIDKSPFKLIDFDPGRATTNFQTGKSANQDGEIYIDNYLEPRELKMELLIVSKDSKQRLELERTLNQIFNPKLGEGKLVYASAGGQRAIQPVPDGSPIFLSGYDKKTPKVRRISIPLIAYNPYWSDVNPTSRQMSYVMGGYKFSLRLPVSFSKRSFQRGVENTGDVETPVSIEFRGPAQNPTVYNRTTGQFIRVKRDLSENDILHIDTTFGKKRVEIVRASGRVENAFHYIDLASSFFQLVVGKNILEYNSGNDSSKTKVIVSYKNRYVGV	tail protein	tail protein	tail protein [Paenibacillus phage phiIBB_Pl23]	Phage tail protein ;This family consists of several Siphovirus and other phage tail component proteins as well as some bacterial proteins of unknown function.
	H5_R13_75	75	VKIGADIRSFDKEMKKLTKDTETIGKKFTGVGKALTAGLTVPVVGLATASIKMGMDFEAAMSTVKAITGATGKDFDDLQETAKELGATTVFSASEAAEGMKYLGLAGWNAQDIISAMPGMLDLAAAGALELGTAADITSDTMQAFGMSADRATHAADVFAYASSNSNTTVEMLGEGMKYLAPVANQFGWSLEESSAAMMFLADAGLKGSIAGQAFASSLTRLAKPTAEMEKVMKATGISFFDAQGKMKSMPDLIAEIEKGTQGMTDQQKSATLSTLFGAEAYKHWAILLGRGSDQLQTMTTNLEQSDGTAKQMSDTMTQNLQGSVKEMASTFESVALIIYDKLKPALEAIVKKVTEVLKWFQGLSPEMQKTISIIAAVAAAIGPLLLILGTATKVMGVM…	tail tape measure	tail tape measure protein	tail tape measure protein [Bacteriophage Redbud]	Phage-related minor tail protein ;Members of this family are found in putative phage tail tape measure
	H5_R13_76	76	MQAALIDLRLSMSDFLELTPWDLHLLLDRHFEKMKEDAQLLRNVIVNAEVNVKRKKGTSEIPLFEDKRNMSIEEKIEERKALFG	HP	tail assembly protein	tail assembly protein [Paenibacillus phage phiIBB_Pl23]
	H5_R13_77	77	MKKVTEFHLEDAVYKIRITYSTLLKMRDDGIDMMTEKGSAEIKKDPGKLAKIFWFGLNGVKGQEYTFEQAMDILDDILSEIYMEDFMEILQDSVQIKSRQAEEQIAKKRKRNNDR	HP	tail assembly protein	tail assembly protein [Paenibacillus phage phiIBB_Pl23]
	H5_R13_78	78	MATKLAGMKCKLFVGSAKEKGKILAGQRSATISRSAETIDATSKDTEGYWKESLQGFKEWSIDADGVFVESDQAYKELEDAWLNSENVSIYIELPSGRRYAGEATITDASLEMPYDDLVTYSLSFQGSGALQMIETIPGKGETKE	major tail protein	major tail tube protein	major tail protein [Paenibacillus phage Bloom]	Phage tail tube protein ;characterized members are major tail tube proteins from various phages, including lactococcal temperate bacteriophage TP901-1.
	H5_R13_79	79	MSHKAKVSGSEKITAVEKYLRGEDSLNHLAALLDVHHSSVRQWLQTYQSLGPNGLLQTLQNAFYSAELKRIAVEDYLAGGGSHMDICKRYGIKSTPLYQATIEYKIKLDWSE	transposase	transposase	transposase [Paenibacillus phage Diva]	Helix-turn-helix domain ;This helix-turn-helix domain is often found in transposases and is likely to be DNA-binding.

## Sheet: Host 6
	Table S1.3: Annotation of intact prophages from Host 6 by BASTp and their Conserved Domains (CD).
			Region 1
	CDS	No.	AA	PHASTER	BLASTp	Closest phage protein	Conserved Domains (CD)
	H6_R1_1	1	MAGTFRKRNCKCPPERRRCTCGAKWYYRYDITDPKTGKRKQKEVGGFRTKEEAQEAAVRIQSELLNGTYVEPTKLTVGEFLLDFVENTLKYEVAPNTYEQRMTFVKNHIQPNIGSLRLTDLTPNHVQKFYNSLREHYGAGYVQNIGNLLSKAFTQAVKWNMISRNPIPLVKKPSLSRKNTKMKTWTVEDQRKFLDYAKDGPKLYYVIFLLALTSGMRKGELLGLIWDDVDTKKGIVSIKRTIVYAQRKLYLKDMPKTESAIRTIQLPEPTIKVMKQWKLECPANELNLLFPSPKTKGILYPNSLDKQLAKTIKGAGVPEITMHGLRHTFATTLLGSNVNPKIVQEMLGHATIKTTMDTYSHVLPNMQKDAASQLGAVLF	Integrase	Integrase	integrase [Paenibacillus phage Yerffej]	Arm DNA-binding domain ;This family includes AP2-like domains found in a variety of phage integrase proteins. These domains bind to Arm DNA sites. / Phage integrase, N-terminal SAM-like domain ;This domain is found in a variety of phage integrase proteins. / Phage integrase family ;Members of this family cleave DNA substrates by a series of staggered cuts, during which the protein becomes covalen…																								*
	H6_R1_2	2	MTYEQLLIEASQHGVDIFEENIRGSIKGLYCNNTIWINKCITTTIEKKCILSEELGHYHTSSGNILDQSDIRNRKQEIRARDWACQRLVTLNDFVSAYESGVCNKFELAEFLGITEDFLEMTLDYYRRKYEHYAFFKSYIIFFDPLVLVKMLEY	Toxin	ImmA/IrrE family metallo-endopeptidase	ImmA/IrrE family metallo-endopeptidase [Paenibacillus phage Dragolir]																									*
	H6_R1_3	3	MGLRIKKLREEKGLTQDELAEMLGMKRTNIANYEAGRVIPPGNVLRDLADIFAVSTDYLLGRETSGEVYTIAAHHDGEWTEEELEEIERFKEFVKSKRKNQE	Helix-turn-helix family domain XRE family transcriptional regulator	helix-turn-helix family domain XRE family transcriptional regulator	helix-turn-helix family domain XRE family transcriptional regulator [Paenibacillus phage Vegas]	Helix-turn-helix ;This large family of DNA binding helix-turn helix proteins includes Cro and CI. Within Neisseria gonorrhoeae NGO_0477, the full protein fold incorporates a helix-turn-helix motif, but the function of this member is unlikely to be that of a DNA-binding regulator, the function of most other members, so is not necessarily characteristic of the whole family.																								*
	H6_R1_4	4	MDSSLSRRQIFLKYRRQFNVTRQLSIDMNVSESHIRNIESGRGNPDAKLLFKLAKYFETTPENLFPDLADVEICRSVSH	Helix-turn-helix family domain XRE family transcriptional regulator	helix-turn-helix family domain XRE family transcriptional regulator	helix-turn-helix family domain XRE family transcriptional regulator [Paenibacillus phage Vegas]	Helix-turn-helix ;This large family of DNA binding helix-turn helix proteins includes Cro and CI. Within Neisseria gonorrhoeae NGO_0477, the full protein fold incorporates a helix-turn-helix motif, but the function of this member is unlikely to be that of a DNA-binding regulator, the function of most other members, so is not necessarily characteristic of the whole family.																								*
	H6_R1_5	5	MDQLPNILTAKQVADYLGWHINTVYARCTSGVLPSFKSGNSRRIRKEAFLEWIESMEKKF	HP	excisionase	excisionase [Paenibacillus phage C7Cdelta]	Helix-turn-helix domain ;This domain is a DNA-binding helix-turn-helix domain. / DNA binding domain, excisionase family; An excisionase, or Xis protein, is a small protein that binds and promotes excisive recombination; it is not enzymatically active. This model represents a number of putative excisionases and related proteins from temperate phage, plasmids, and transposons, as well as DNA bindin…																								*
	H6_R1_6	6	MWELMEQVIRECAGENLENLDSVVHLALKQATAENVPEKVSIMLSEKTLEAYKKLKEERRLKKASPTKPQ	HP	HP																										*
	H6_R1_7	7	MIGIHPIHRRLAELHMLSKKRELTPLEWADLTHCIKQNATLVLKLDWLKELSVTAYAMQDTDWQHEICAQIKEIERTLDFPVI	HP	HP	hypothetical protein API480_73 [Paenibacillus phage vB_PlaP_API480]																									*
	H6_R1_8	8	MYNFKAARQRIEELKLIYRQNKKHHQEDGTWDWWLMAQIEEIEKEIHKNRTAVLHDDRSAKKKVYPIITQWGGANQ	HP	HP	hypothetical protein DRAGOLIR_46 [Paenibacillus phage Dragolir]																									*
	H6_R1_9	9	MKVTGIVRKLDELGRVVIPKELRTTLGIGEKDALEIYVDGERIMLKKYNPGCYLCGGISGDLQTFFGRNICQKCIEEISNHADKIKESLSHTAE	AbrB family transcriptional regulator	AbrB/MazE/SpoVT family DNA-binding domain-containing protein	AbrB family transcriptional regulator [Paenibacillus phage Vegas]	Antidote-toxin recognition MazE, bacterial antitoxin ;AbrB-like is a family of small proteins that operate in conjunction with a cognate toxin molecule. The commonly attributed role of toxin-antitoxin systems is to maintain low-copy number plasmids from one generation to the next. Such gene-pairs are also found on chromosomes and to be associated with a number of biological functions such as: red…																								*
	H6_R1_10	10	MSKSARISLESLANGGVVERFEQELAKVFANIGDPNTSAKAARKINLSLSIKPDEKREIAEVTIQATTTLAPSKELMTTIIMDRDNDGKVVGAELKSNMQGQTYLGDDGEVRSDVGDKIKRIY	replication terminator protein	replication terminator protein	replication terminator protein [Paenibacillus phage Vegas]																									*
	H6_R1_11	11	MFNRDALEYLSEQGQPEIIEVNGQQYATHQLYEVVEPTPEPLVVRNLSGLIDYLKSEFDKQAPLLVHVVSPTQVTVVSSYNNDYARKEIIKAEALLPEYRFGSYYEAEDFIIKLQSGFVANEDRAKLLKVVGNVKEENVRSIGDDGVSQSVTAKTGVATVEDVKVPNPVLLAPYRTFVEVIQPESAFVFRMKNGPLAALFEADGGAWRNAAIDAVATYLVEKLSELIETGQIVVIA	HP	HP	hypothetical protein VEGAS_66 [Paenibacillus phage Vegas]																									*
	H6_R1_12	12	MIKINKLEIENVKRVKAVKIEPTTSGLTVVGGKNNQGKTSVLDAIAWGLGGNKYRPSQAKREGSAVPPHLHIVLSNGLVVERKGKNSDLKVIDPNGQKGGQQLLDSFVEELAIDLPKFMNASNKEKANILLRIIGVGDKLHELETKEQEVYNQRHAIGKIADQKAKYAKEQPYYPDAPKEPVSAAELIRQQQEILAKNGENQRKRQRLNYFEAEREAKGKEIARLEAELIKLKEEYMKIGEDLAIARKDALDLHDESTAELEANIQQIDEINRKVRANLDKDKAEADASEYRVQYDKLSAEITEIRQQKTDLLKNANLPLPSLSVEDGELVYNGQKWDNMSGADQLKVSMAIVRKLKPDCGFILLDKLEQMDIDTLREFGQWLEQEGLQAIATRVSTGD…	chromosome segregation protein SMC	chromosome segregation protein SMC	chromosome segregation protein SMC [Paenibacillus phage Vegas]	AAA domain ;AAA domain.																								*
	H6_R1_13	13	MFEVISGKVEKAKKVVLYGPEGIGKSSLAAQFPNPVFIDTEGSTTEMDVQRLKKPTSWEMLRQQVEWVKQQAGRFGTLVIDTIDWAEMLCVESICVRHGKKGIEDFGYGNGYVYTKEEFGRFLNLLSDVIEAGIHVVLVAHAQIVKFEQPDEMGAYDRYQLKLGKKTSSQTAPLVKEWADMVLFINYKTFSVATDDKGRKHKGQGGARMVYATHHPAWDAKNRHGLPDEFPLDYSHIAHIFNKATTATPFTPETPIDQASTPAPSPTATTDPEPLQQPAPESVPEMQLDPNIPRSLRDLMIQHQVAEWEIQMVVNQKGYYPQDTPITNYDSNFVEGVLVGAWPQVFNMIQEIRDKVPF	AAA domain ATPase	AAA domain ATPase	AAA domain ATPase [Paenibacillus phage Vegas]	AAA domain ;This AAA domain is found in a wide variety of presumed phage proteins.																								*
	H6_R1_14	14	MSQMERELSWDDEIEKDGGEFIVLPAGDYDFTVKKFERGRFAGSEKMPACNQAKLELAVHSPEHGDVVVFHNLFLHTKTEGLLSNFFAGIGQKKKGEKLKMNWNTVVGSKGRLKLEINKFTGRDGVERTNNQVKTFYPYDEVYGQQQQSQHQAPFPTNQQNSFTPGQF	HP	HP	hypothetical protein VEGAS_69 [Paenibacillus phage Vegas]																									*
	H6_R1_15	15	MELRDYQQSARESIQDEWEKGVKRTLLVLPTGCGKTIVFSKVIEDRVRLGERVLVLAHRGELLEQAADKLEKSTGLKCATEKAEQTSVGSWYRVVVGSIQTMMREKRLEQFDHDHFDTVIIDEAHHCISDSYQRVLQYFDGANVLGVTATPDRGDMRNLGSYFESLAYEYTLPKAIKEGYLSPIKAITIPLKLDLSAVGQQAGDFKNSDLGTALDPYLDSIAAEMCRVAKDRKIVVFLPLVKTSQKFTEILNQCGFQAAEVNGESQDRAEILENFDNGKYNVLCNSMLLTEGWDCPSVDCVVVLRPTKVRSLYSQMVGRGTRLYPGKTELLLLDFLWHTERHELCHPAHLIAENEEIAKAMTKQIEEAGIPLDLETVEKQAAEDVISQREEALAKQLEE…	DEAD/DEAH box helicase	DEAD/DEAH box helicase	DEAD/DEAH box helicase [Paenibacillus phage Vegas]	Type III restriction enzyme, res subunit ;Type III restriction enzyme, res subunit. / Helicase conserved C-terminal domain ;The Prosite family is restricted to DEAD/H helicases, whereas this domain family is found in a wide variety of helicases and helicase related proteins. It may be that this is not an autonomously folding unit, but an integral part of the helicase.																								*
	H6_R1_16	16	MRKYSHCKECGSDQIGNGEGTLIIEDHIFKRSCKCGWSIEVNEYEAIQSWVETGKG	ABC-type transport system, ATP-binding protein	ABC-type transport system, ATP-binding protein - DUF3797	ABC-type transport system, ATP-binding protein [Paenibacillus phage Vegas]	Domain of unknown function (DUF3797) ;This presumed domain is functionally uncharacterized. This domain family is found in bacteria and viruses, and is approximately 50 amino acids in length. There is a conserved CGN sequence motif.																								*
	H6_R1_17	17	MEHKLDLVSLLEYIDPSYLNYQEWINVGMALKYEGYTASNWDDWSKRDSTRYHPGECFKKWTTFEGTGTPITGATITQMAKDNGWMPRSADREDRELDWNDEIAGDYVVVDKNWIEGKEIHEPAVWNPVQQLTTYLEILFEASENVGYVVDTWQNDEGKYLPTKGAWDRSAGELIQLLNQCNGDIGSVLGDYNPEAGAWIRFNPLDGKGVKNENVTDFRYALVESDTMDIEKQNAIMRELELPIAVLVYSGGKSLHAIVRIDAASYDEYRKRVDYLYNVCKKNGLSIDNQNRNPSRLSRMPGVERNGKKQFIVDTNIGKSGWAEWHEWIEGVNDDLPDPESLTDYWDNMPQLAPPLIEGVLRQGHKMLMAGPSKAGKSFALIELSIAIAEGGKWMGWPC…	DNA primase	DNA primase	DNA primase [Paenibacillus phage Vegas]	Primase C terminal 2 (PriCT-2) ;This alpha helical domain is found at the C terminal of primases. / AAA domain ;This AAA domain is found in a wide variety of presumed DNA repair proteins.																								*
	H6_R1_18	18	MKKEKKYDNKYWEMEKGETIEFGSCYFMRCYDKAGKLQFGTKFKNKNTGEDVFQVKFVLDREALFSSEEAPSYLRGTVDEWEEMIEGQNNDD	HP	HP	hypothetical protein VEGAS_74 [Paenibacillus phage Vegas]																									*
	H6_R1_19	19	MTTEFFMAMIPPKTTSQQKQVTVVKNKPVFYEPPELKTARVKLMAHLGQHVPEKTYARPVRLVVKWCFPITGKRQDGEYKMTRPDIDNSQKLLFDCMTDLKFWKDDALVVSLVAEKFWAKLPGIYIKIEEV	crossover junction endodeoxyribonuclease RusA	RusA family crossover junction endodeoxyribonuclease	crossover junction endodeoxyribonuclease RusA [Paenibacillus phage Vegas]	Endodeoxyribonuclease RusA ;This family consists of several bacterial and phage Holliday junction resolvase (RusA) like proteins. The RusA protein of Escherichia coli is an endonuclease that can resolve Holliday intermediates and correct the defects in genetic recombination and DNA repair associated with inactivation of RuvAB or RuvC.																								*
	H6_R1_20	20	MDYKALYADVVDWINQANQVAMKYGMENEQFWVWVADSSGALSKKYQENRLVIKQMMMLVEWLEEVYESRKKD	HP	HP	hypothetical protein VEGAS_76 [Paenibacillus phage Vegas]																									*
	H6_R1_21	21	MGGSLLSIRYNPHLGYEDEMIPAYEKMVHSVARKYRSCIGAGLDYDDLVSVGMIGLIQAFRNYDPDRFNRKVSSFSTYAFNMIKWSIQRFLADKRFSVRVPRSIQNKLTVIWKQGWDQESAESIAEKTGWKLAEIREVKRHLAGWSVASLDQALSSDKTDEEATMLDVLPAMTDFTSVHVQDFLCALKPLERAVLELRLQDQTQKEIAMHIGKTQMYVSRILKKIKDKYTQFQAGTLKREAINMSKGRGNQMVSNPGIEWFVDEVVQTNPTIGLNSQGMHFNQRAVHQMGCKAGQCVQIGYDPEGPRLIIQVGDNGLKLRAQKSDSGLRIINKRLPDWLRRKKVTPKRYALQTDTGFYYIELDRHA	RNA polymerase sigma factor	RNA polymerase sigma factor 70	RNA polymerase sigma factor [Paenibacillus phage Vegas]	Sigma-70 region 2 ;Region 2 of sigma-70 is the most conserved region of the entire protein. All members of this class of sigma-factor contain region 2. The high conservation is due to region 2 containing both the -10 promoter recognition helix and the primary core RNA polymerase binding determinant. The core binding helix, interacts with the clamp domain of the largest polymerase subunit, beta pr…																								*
	H6_R1_22	22	MNSGCECNDPLREILKISSQLPPVVLRDINQRIGDWLAMGGRSTDSYIVQQLRYARQTLERVAE	HP	HP	hypothetical protein VEGAS_78 [Paenibacillus phage Vegas]																									*
	H6_R1_23	23	MSNQTKLRRGTFQHVESELYSYHETRKEIIRLKNEILYGSTPADENVGGSKSNLPGDPTGKTAVLLTSHKKLEQLQAISDAIETTYNALDPAKQKLVRLRYWARPQLLNWEGIASQLHVSRRQAMRWRDEIVRMVAIRLGWR	RinA family transcriptional regulator	RinA family transcriptional regulator	RinA family transcriptional regulator [Paenibacillus phage Vegas]																									*
	H6_R1_24	24	MSNPQIENNFKYHAPKEGQPEKYTALREKAKDLAYLLDELCPNSREKSLAITNLEQAVMWANAAIARN	phosphomannomutase	phosphomannomutase	phosphomannomutase [Paenibacillus phage Vegas]																									*
	H6_R1_25	25	MNFGQALEEVKKGKGMRLPQWRPDVVIKAQYPDEHSKMTAPYLYVESQFGRVPWKETMIELFSEAWEVVTIGAEGIEKVS	HP	DUF2829 domain-containing protein	hypothetical protein BMBtp1_3 [Bacillus phage BMBtp1]																									*
	H6_R1_26	26	LKKYRKKPVVVSAEQWWKVGDVPDAQIRELDPDGVCKNICKVCGNSVALHGHCKTLEGWLIVCPGDYIIQGVKGEYYPCKPDIFTETYESVE	HP	HP	hypothetical protein WANDERER_22 [Paenibacillus phage Wanderer]																									*
	H6_R1_27	27	MARARSPNREKAQKIWIDSGGTKKLKDIAEELGLNESQVRKWKSLDKWDDLKGNVPFTNSNVTNAKTPGAPKGNKNAVGNEGGAPRGNSNAVTHGFFRKYFPEETMEIMEQISERSPLDMLWDQIAIQYTAIVRAQRIMFVVDKDDETKVLKRQKTSDTMAEVEYEIQQAWDKQATFLQAQSRAMSTLQSMIRQYEDLCRSGVADEEQQLRIQKLKMEMKELSGESEANAHEQNSGYEAALNAQAVDVFADEVEHGEEA	terminase small subunit	terminase small subunit	terminase small subunit [uncultured Caudovirales phage]	Phage terminase small subunit ;This family of small highly conserved proteins come from a subset of Firmicute species. Its putative function is as a phage terminase small subunit.																								*
	H6_R1_28	28	MRWNMAKKRKRITSFKFKPFSLKQKKLLMWWTDNSIHRNKDIVIAEGAIRSGKTVAMIDSFLTWSLSKHRNQNFIVAGKSMGALKRNVLEPMFKILAAKGMDYHYHRSENPHIIIGTNTYYLFGAANDSSQDVLQGLTAAGLYLDEVALFPKSFVEQAIGRCSAETDGNGAKMFFNCNPAGPYHWFKTEYIDKAKEKNILILHFTMDDNLSLSEKVKERFRRMFTGVFYKRYILGLWVMAEGIIYDMFSERHRVKAPPIKKCSRFYVSIDYGTQNPTVFLLWGQYQNKWYCLKEYYYDGRKSEKQKTDRQYYDDLVQFIGDLQISSIIIDPSAASFITTIQENDRFRVLKAKNDVLEGIRNTATCLSNDLILFDDSCINCFKEFNTYSWDPKATQRGQD…	large subunit terminase	terminase large subunit	terminase large subunit [Aeribacillus phage AP45]	Terminase-like family ;This family represents a group of terminase proteins.																								*
	H6_R1_29	29	MTGEVVSDFISKHQGKLSRYKRLMGMYKGLHEILSQKKKEAFKPDNRLVVNFAKYIVDTLNGYFIGKPIRITHQNTEISDRVNDLLKRNDQDDNNSELSKLCSIYGHAYEFLYQDEQAETCITYNGPLDMFLVYDDTIAQKPLFGVYYKKTEDGYSGSVYTAEQEYVIVQSDDGITLQNGKPNVYGDVPIIEYIENEERQSAFENVETLINAYNKAVSEKANDVDYFADAYMKILGAEIKQESLRSIRDNRIINLFGRDVDATKIIVEFMEKPSANETQENLIDRLERLIYQMSMVSNINDEDFGNASGVSLAFKLQSMENLALMKERKFTSAMNKRFSMIFALPTNISPADKDEWRNLEYIITRNIPHNTKEEAETVSLLEGIISKEDQLKLLSSISN…	SPP1 family portal protein	portal protein	portal protein [Phage Altai3]	Phage portal protein, SPP1 Gp6-like ;This protein forms a hole, or portal, that enables DNA passage during packaging and ejection. It also forms the junction between the phage head (capsid) and the tail proteins. During SPP1 morphogenesis, Gp6 participates in the procapsid assembly reaction. This family also includes the old Pfam family Phage_min_cap (PF05126).																								*
	H6_R1_30	30	MEKKEKRTLEKLVKDYIRMGKQLEKEIAYYYQRYGLDNVLEYRKMVQSLSNSEREMLFRNFDKFAVNHPEYAYLQPIRESIYKLNRLEGLQLAIYLKQAELGVIEQQLIEELLSQVYKTGYMSTLKYLPNVPVLFGISDEILRQTIYQKWVNGENFSDRIWFNKRKLINFIRNYMRDALIRGIVTQR	putative head morphogenesis protein	head morphogenesis protein, SPP1 gp7 family	head morphogenesis protein [Phage Altai3]																									*
	H6_R1_31	31	MLRGRLQVSMSDAKRLITTESAFVLNQANRQAFIDAGIKKYQITAVLDNKTSKTCRGLNGETFEYGKDIVGVTYPPFHSYCRTTVIPIEN	head morphogenesis protein	minor capsid protein	head morphogenesis protein [Phage Altai3]	Phage Mu protein F like protein ;Members of this family are found in double-stranded DNA bacteriophages, and in some bacteria. A member of this family is required for viral head morphogenesis in bacteriophage SPP1. This family is possibly a minor head protein. This family may be related to the family TT_ORF1 (pfam02956).																								*
	H6_R1_32	32	MMENQDNQEIIDQGTETTKENKEQNKEQVKEEKGKVTFTPEQQAAIEEMFSARFAREKKKSEAEKEEAAKLAEMNAQQKAEYERDQLQKQLEELLKKDRFNEMSKEANKMLKESGIVADDQVLGFVVKDTAEATQESVKAFVDLVNAKAEEITKQKLSGTAPRVQTSTSNAMTKSEIMQIKDAAKRQKAMAENIHLFQ	scaffold protein	DUF4355 domain-containing protein	capsid and scaffold protein [Staphylococcus phage StB27]	Domain of unknown function (DUF4355) ;This family of proteins is found in bacteria and viruses. Proteins in this family are typically between 180 and 214 amino acids in length.																								*
	H6_R1_33	33	MAENGLITSTDLGNIKSIDFVNRYSYSIQGLLDVLGVTRRLPLSQDVKIKTYKWSVTKPAKQVEEGETIPLTKVEKKEDKEYTVPFNKYRKVTTAEAIRRYGHDLAVNETDDKMLQDIQEDIKRTFFTFLSTAPTKQQVEGFQKALSLGWAKTKTFFPGNPQIVSFVSAMDVAKYLGDAPISSGASTDYGFTLLTGFLNQKVFVFDDIPEGKVYSTAIENIVFANQQVSGNDLAKAFNLTVDQSNLIGVTHSVITSNATIETLAFQGSTLFAEISNGVVETTITEPTPEEPETPETKS	major head protein	major capsid protein	major capsid protein [Streptococcus phage Javan273]																									*
	H6_R1_34	34	MIQDRVKVRIPEITDDLLGELETTAKDRIKLRLGLNEYPEELDSITVEVICAMYNRSYHEGIKSETVDTFSSSFVDDILAEYDEDFRKYLLNKEKENNNNRGVVRLI	HP	head-tail connector protein	head-tail connector [Streptococcus phage P738]																									*
	H6_R1_35	35	MKFSPLFLYAYVETGKDRLGNPIKEKKLIRKSSGRLSNWTAEDIAADVRNLTKTTRKIVTRAPLEDCKKSELVALEGTEYKIVEPKNYGRWRLLIVKAYGT	HP	HP	hypothetical protein Javan515_0021 [Streptococcus phage Javan515]																									*
	H6_R1_36	36	MRIEFQGVEALETALRRKSETDFLAVGRKNIRDIYARSQQAGGTPVDTSELRMSARYTGDEMGYVKEYAPHVEYGHRTVSGGFVPGQYYLKRNVDTQRPIYKEDLRSKLRE	putative tail protein	tail protein	tail component [Phage Altai3]																									*
	H6_R1_37	37	MLQKLSFVEVLSAVQKKVEENTGLRCYDSIPNNEPVPFYFVEIVGQTPEPSKTMWKEKYQIFIHAFADGRNGSVPIFDLIQKLEEALTERIRIPEPFDLLMQTPTGVQRILIEEDGTKHAIMGYDIVICYGFKVKI	putative tail protein	DUF5072 family protein	hypothetical protein Javan503_0037 [Streptococcus phage Javan503]	Domain of unknown function (DUF5072) ;Domain of unknown function (DUF5072).																								*
	H6_R1_38	38	MAFEDNLYCDFSGTATKAIAGKDILLAIFDKTGTKLLAIAGQKGLKINRSKDSIEITSKDTKGGWKSKIGGMKEWSVDNDGLYVMNDESHKALGEYFEGDDPVCIKIVNQRDQKGMFGGLAIVTDYSFEAPFDDAMTYSIKLDGMGALVDLTLNDKANQMPGETPTGENKGAGE	major tail protein	major tail tube protein	major tail protein [Phage Altai3]	Phage tail tube protein ;characterized members are major tail tube proteins from various phages, including lactococcal temperate bacteriophage TP901-1																								*
	H6_R1_39	39	MFEIQGTGYTLKFNKQRIKTVELMTKRSVMAEISNNNGVLSMQTLEALFAIGLVEEKTNVAVKQSKAVEIFDKVMEENGLLTLNNAVIEKLQEDLGFMFQ	HP	segregation and condensation protein B	segregation and condensation protein B [Paenibacillus larvae]																									*
	H6_R1_40	40	MSKRDFDELTEKEKLFIRKEWENKVIFESTMTRNAALNAIANANRKKNSRFIELHKKKRERANKEFNTAAIVVITQTEEREGKGWVDEIYKANGLRRQE	HP	phenylalanine racemase	phenylalanine racemase [Paenibacillus larvae]																									*
	H6_R1_41	41	MADYTLSAKVTADSSGFTKSFQSAGEAIDSVKKKVSSVGDIAKDIGSKISGIGKTATVATAPIAALTGSLVKTGVAYKAFKQESLQAFSVLLGSAEAAQAHMQKIMAFAKTTPFAFPDLVTANRKLVAFGMQAEKTQPVMEAIANATAAMGGNGVQIQELADVFAKIQSNGKITGEELNRLSDKGINALAILANKAGISMDDMRKKISDGGVKSKEAIDSLVDGIMNGTNGIAGQTAKMGGMLNALKGTWGGAVDSMKGAWRRLGDEVVSDDTFGKMTEGVNKVTAVIGKLPAIVKPLADQVGAAFIKVVDVVDGVVNAFLNLPPSAQQIAVSVMAAAVAAGPLLIVFGKLIGIVGTSIKAFSFLLNPVSLVIAAIVGLGLAFKTLMDRSETFRNTVNS…	tape measure protein	tail tape measure protein	tail tape measure protein [Phage Altai3]																									*
	H6_R1_42	42	MRKEGIQFNNIHTSEYNLSLISREGNPPEKKRVTESVPYMQGEYDFSWMVGYIPFENRTLVYNFLLVNYKYEDRKVLETALSNWSLGAKRQKLVDDAVPGYYFLAECVKFEFVDTYHGMEVKLTFDTYPFKIAEMEEGNDLWDPFNFELDVAQTTSFDVNGSVKAILYNPGANNLNPKIKTSAPMKIMKDGITYDVPEGESSSSDFILTIGENGLTIEGKGTVSFHFYKELV	HP	tail protein	hypothetical protein [Phage Wrath]																									*
	H6_R1_43	43	MYKVSLINDGLETVIHSPHVDDLKLSSGMINLGLNQIDSFTFSINLGNPGYGKIKPLRTLVKVKDTKRNKIIFDGRVLKPQSSMSDSGMFSGAYICESKMGYLQDSAQRHAEIHDTSIRDFFQIMINNHNRSVEPYKRFQVGEVTVINTTDNVYRYLSYDRTFPTIKDKLIDREGGYLRIREDGGTTYIDYLAEIGEVKATQIRIAKNLKSISKEVNPTEVITRLVPLGETIQSEDETATDASPPRLTIAEVNGGIDYLDDPEMQKEFGIIEGSVTWDNVTEPSVLLSKGRDYLKNQKAARVTYTISAYDLSLIGLDVNSFEVGNWHPVVNPVLGIIDEPLQIIEKQIDINSPQNAALTIGQKYRTLSQYQAETNKARKSVVNLRDTIASQTEKVIALN…	putative phage tail protein	endopeptidase tail protein	tail length tape-measure protein [Phage Wrath]	Prophage endopeptidase tail ;This family is of prophage tail proteins that are probably acting as endopeptidases.																								*
	H6_R1_44	44	MADISKYLKQIRTAIYGREVRSSIADGIEAVNTAQETLDQKFDDQIANMTPPNNPSLAEVVDARTSGVTGNKYVTLGKRLDSGEIESRTYTDEKISELVLGEVRSVNGKTGNVVLTASDVEAVTYLEMREELRKYALLGEPGGQYTPDLLNGWYVQAGEVKGVCYYKDQFGYVHIYGAAEGGKTDFGTVLFNLPAGFRPSGIVRIGCVMINWEGYARSIQFLGVYPSGEVLIESNGLPGKVTFCIFPSTFYCQR	tail protein	tail protein	tail protein [Bacteriophage Lily]																									*
	H6_R1_45	45	MELIQATRVTKDGKYKEALALYPRGDKFFNLLGQEVTMDETVVFVPLPKGIYTPIWNFGKRFGKKD	HP	HP	hypothetical protein HB_00018 [Paenibacillus phage HB10c2]																									*
	H6_R1_46	46	MEQLGKWAVAAGGASVSYFFGGWGPRWIYCCWSSLITLREWPALLKEDKAKWDLWGLPGRSVSLWLLLLHTKLMPCLDSPTSSVIRLFFITSYAYKTAAVLVFLSRLPFAKLSKCKRNRNRRKNENGA	holin	holin (putative)	holin family protein [Paenibacillus larvae]																									*
	H6_R1_47	47	MEIREMLVDPSKYGIKCPNKMTPKYITFHNTWNDAPANNEIRYMIGNNREVSFHVAVDDKEAVQGIPFDRNAWHCGDGNRTGNRQSIGVEICYSKSGGSRYYKAEDNAAIIIAQLMKQFCIPIGNVVPHQHWSGKYCPHRMLDEGRVPSFIERIKQAYEGEEDMNRTLQLEDWQWKQLYDNMGKAWNAGKFTDWNWMVKIENHSLTIDELVWLNNHILTSSL	N-acetylmuramoyl-L-alanine amidase	N-acetylmuramoyl-L-alanine amidase	N-acetylmuramoyl-L-alanine amidase [Paenibacillus phage PBL1c]																									*
	H6_R1_48	48	MMPTYLDAQISQNSGSFGAPLASVTTTPALFGTLGLITAGAGANLRVQFEATVTISAIVDVLSSVIIQIVRGVGGPGVGTTVYTAIHTLPILGVGVLSTDVITIAGADFLPPNPVFLTYQAFVSVTGIALATRVGPESFNALAVSD	HP	HP																										*
	H6_R1_49	49	MNIEISDVVIVAVIVGFVEMAKGMGLPVRLAPVLSVILGIIAGVVYFPGDVKTSVMFGIVFGLTSCGLYSAGKSAVKKEQ	transposase	transposase	putative holin [Paenibacillus phage Yerffej]																									*
	H6_R1_50	50	MSHKAKVSGSEKIAAVEKYLRGEDSLNHLAALLDVRHSSVRQWLQTYQSLGPNGLLQTSQNASYSAELKRIAVEDYLAGGGSHMDICKRYGIKSTCQLRDWILKYNGHEKL	transposase	transposase	transposase [Paenibacillus phage Diva]																									*
																															*
																															*
			Region 3																												*
																															*
	CDS	No.	AA	PHASTER	BLASTp	Closest phage protein	Conserved Domains (CD)																								*
	H6_R3_1	1	MKIQHYRSKMSGPLMDRIDLHVEVPRVNFQLLSSKTESLSSAQMREQVEFALQLQKRRYAHFPITFNSELQGKQLRSCCELSGGALGLLQRAFAALRLSARAYDRILRISRTIADLEGSETIQTEHVAEAVQYRNLDQKQM	putative ATP-dependent protease	YifB family Mg chelatase-like AAA ATPase	YifB family Mg chelatase-like AAA ATPase [Paenibacillus larvae]	Magnesium chelatase, subunit ChlI ;Magnesium-chelatase is a three-component enzyme that catalyzes the insertion of Mg2+ into protoporphyrin IX. This is the first unique step in the synthesis of (bacterio)chlorophyll. Due to this, it is thought that Mg-chelatase has an important role in channelling inter- mediates into the (bacterio)chlorophyll branch in response to conditions suitable for photosy…																								*
	H6_R3_2	2	MFSNSLEDFFGPEVDIYARVSSEDQQERETIENQIEYATKYCELNKLTIREWYLDDGITGTIPLRDRPAGAKLIKDAQEGKSKKILIFNMKRLGRVARVTLDAVYELEKHGAKIKSMTEPFDTSTPAGRFILTVLAGQAELDRDTMLETMWHGANRAARKGKWLGGIVPYGYKKNHDGFLEINCDPLPGKEDMSEASVIELLYHLCVNGKMSTIQIADYLNALGIPPSYVKDNRSIKRGRRKEKTAGVWRPARVGNMIKNSTYRGIHVYGKRSNKDRELIERKVPAIISEEMWHQAQIILKANQIEAVKNTKRQYLLRGLIKCGCCGLNYHGTAYRSSPFYVCNGKTAYAGPLMGKCKSRNIPAPWVENLVWEQCVNFINNPGDTVKELVNVDEKVLDH…	serine recombinase	serine recombinase	serine recombinase [Paenibacillus phage Harrison]	Resolvase, N terminal domain ;The N-terminal domain of the resolvase family (this family) contains the active site and the dimer interface. The extended arm at the C-terminus of this domain connects to the C-terminal helix-turn-helix domain of resolvase - see pfam02796. / Recombinase ;This domain is usually found associated with pfam00239 in putative integrases/recombinases of mobile genetic elem…																								*
	H6_R3_3	3	MNVGDRIKDLRIKKKLTQSDMAKKIGTGRANYAHMENNRVEIKHEFLQAIAKELDVSTDYLLGNSNSTVSDAHDLKKFLDQNMILFDGIPLTEEEISRIKGYLDALISRGGK	helix-turn-helix domain XRE family transcriptional regulator	helix-turn-helix domain XRE family transcriptional regulator	helix-turn-helix domain XRE family transcriptional regulator [Paenibacillus phage Harrison]	Helix-turn-helix ;This large family of DNA binding helix-turn helix proteins includes Cro and CI. Within Neisseria gonorrhoeae NGO_0477, the full protein fold incorporates a helix-turn-helix motif, but the function of this member is unlikely to be that of a DNA-binding regulator, the function of most other members, so is not necessarily characteristic of the whole family.																								*
	H6_R3_4	4	MLTILQISLIIKHIGGDNLKRKYLRACRESLGLPRPAAANKLGISQIHLRKLEDGSVNPSVLVLQRFCELYGKNPQELFPDIFRYTTSRQR	helix-turn-helix domain XRE family transcriptional regulator	helix-turn-helix domain XRE family transcriptional regulator	helix-turn-helix domain XRE family transcriptional regulator [Paenibacillus phage Harrison]	Helix-turn-helix ;This large family of DNA binding helix-turn helix proteins includes Cro and CI. Within Neisseria gonorrhoeae NGO_0477, the full protein fold incorporates a helix-turn-helix motif, but the function of this member is unlikely to be that of a DNA-binding regulator, the function of most other members, so is not necessarily characteristic of the whole family.																								*
	H6_R3_5	5	MGMDHTIECKKRVPEALVKAIASVKLGKTPGTINVSTPKGLEFVATYSPDRGKMVEALKIVRDKA	HP	HP	hypothetical protein HARRISON_47 [Paenibacillus phage Harrison]																									*
	H6_R3_6	6	MSEIKIGIHPVHRRLAELCMKHSNLFALFENHSKSEFGELWQCLKQNADLVYKLDELKQLTFVAHLANDEEWKEELDEKIKQLEASFSK	HP	HP	hypothetical protein HARRISON_48 [Paenibacillus phage Harrison]																									*
	H6_R3_7	7	MNINPGDTVRLLSGGGTWDPKKGTHLIGFENDRIYKVVGLWKRRGTTYITLLDESKYGLALPNQIRS	HP	HP	hypothetical protein IBBPl23_35 [Paenibacillus phage phiIBB_Pl23]																									*
	H6_R3_8	8	MNQKSKPNSKFKVGDFAMLQGGQKIVEIVSKTFPEKYGKWRYDICYLDIDKVKNTVSGNRRIHLREEEHLETVTDPHLLLLIKKYEFETKIQHIKAELKQLETDVDKIEYALDIITPKSEEGARK	HP	HP	hypothetical protein IBBPl23_36 [Paenibacillus phage phiIBB_Pl23]																									*
	H6_R3_9	9	MNEIESIKRHLEQLKSQLNKINSYHGWLYVWTQDETMVFMDITIDSELRALIKRKLEDSIKFCEEQLKENENEPKS	HP	HP	hypothetical protein IBBPl23_37 [Paenibacillus phage phiIBB_Pl23]																									*
	H6_R3_10	10	MNQLQVFNFTGKDVRVIMKDGQPWWLAKDICSVLDHSDVSMAVKRLDEDEKLTQTLFVSGQNRNVWFVNEPGLYSLILTSRKPEAKQFKRWVTHEVLPAIRKTGMYATDELLDNPDFLIQAATKLKEEREARKLLESQIEQDRPKVIFAEALETSKSSILIGELAKLLKQNGINVGQNRLFNWLRAEGYLGRKGDYRNLPTQKSMELGLFEIKTRTIANPDGSTRITKTTKVTGKGQVYFVNKFKQGETA	antirepressor	KilAC domain antirepressor	KilAC domain antirepressor [Paenibacillus phage Harrison]	BRO family, N-terminal domain ;This family includes the N-terminus of baculovirus BRO and ALI motif proteins. The function of BRO proteins is unknown. It has been suggested that BRO-A and BRO-C are DNA binding proteins that influence host DNA replication and/or transcription. This Pfam domain does not include the characteristic invariant alanine, leucine, isoleucine motif of the ALI proteins. / P…																								*
	H6_R3_11	11	MKKIEGYITANNPLEDEMDLFRAILDVCIDLKKSIIGPTEATIRILEIKNYFHEKKATAATKTIKPTFLIKGDISPSELINQIEKMWESNQPRERAQLEKKELQEIFEGNENAVKTMEQVFKEHESIETVIVEPNSWAGKELLSQTKRLIDLQRDVHSLSTLINHLSKKVDDLGNQINKSTQTWKGEYTHE	HP	HP	hypothetical protein HARRISON_54 [Paenibacillus phage Harrison]																									*
	H6_R3_12	12	MNKHGRELEPVLPNSQEIEEMNKYEFLDWVNWAFQILPQREIERDPSFHLKKRISQILDCESKSEVEKEKEIFDEIRRYYKRINQ	HP	HP	hypothetical protein HARRISON_55 [Paenibacillus phage Harrison]																									*
	H6_R3_13	13	MYTIQQLQALDFLVKSITKTNGYALYQRNLKLVIELNNSYWYGDFVEMENRQVRQLYIDHLGDIECDSYHARDGNKPTTILKQISETFDKTLEGLPKSNFGRNPFTKLDNLPLFFETIVKVLSEAKITEVPTPFRPYLLNAHTIDGKFHLPFIDLENERIKLVSIIDITD	HP	HP	hypothetical protein HARRISON_56 [Paenibacillus phage Harrison]																									*
	H6_R3_14	14	MTLSETLFKETGKKTGVVYATGLLKGREVLRMVADCRAQETIRTTAQRILDDAKVAVVRISDESLERLGNYYVIFNVWLKHRIGFEQFVNEVQTGKWKARLDQGGVIYDRSRNL	HP	HP	hypothetical protein HARRISON_57 [Paenibacillus phage Harrison]																									*
	H6_R3_15	15	MTLLYDGKEYIVVKDWEPDEKLAYRETGHNHIEILNMFCGVVHVATVHLGMLKLVLEHREYLQDVNKSEQQQLLNHEIIKAIEEETA	HP	HP	hypothetical protein HARRISON_59 [Paenibacillus phage Harrison]																									*
	H6_R3_16	16	MINALQLHEIQEVEELTEESRQRFEVKDVQSLSWVLRKMAALQAKKLEVNELIDVEIERLQHFRNKELESLQNNEDFFRGLISEYAIRKRDEDPKFKEKTPYGAISFRKKQPKWHYNDAALINHLKSNDLTEFVRVKEEPDKVAIKKQFKLNNGLIYDPDGQAVEGITVEQQPDELVIKLEV	HP	host-nuclease inhibitor protein Gam	host-nuclease inhibitor protein [Paenibacillus phage Harrison]	Bacteriophage Mu Gam like protein ;This family consists of bacterial and phage Gam proteins. The gam gene of bacteriophage Mu encodes a protein which protects linear double stranded DNA from exonuclease degradation in vitro and in vivo.																								*
	H6_R3_17	17	MAEMTLVKKLAEVMDSVKYIQKTGYNSFNNYKYATEADVNEKVREELAGRKVIMIPNVKSQSIREHKNRKGYIEYIATVQVEFTFMDGESGETITFSTFGEGQDSGDKGTYKAITGAQKYALMKAFMIPTGDDPEGDTGVDERNNGDRKPDTTSGGKKQTGAITPVIKAKYTTVYGSLDGVEAFVAKHKKDSEKILTQQIQEKAKGAQKDAE	single-stranded DNA binding protein	ERF superfamily protein	ERF superfamily protein [Paenibacillus phage Harrison]	ERF superfamily ;The DNA single-strand annealing proteins (SSAPs), such as RecT, Red-beta, ERF and Rad52, function in RecA-dependent and RecA-independent DNA recombination pathways. This family includes proteins related to ERF.																								*
	H6_R3_18	18	MLNRVVLIGRLTRDPELRYTPSGVAVTKFTLAVDRPYMNQQTRERETDFINIVTWRQTAEACANHLRKGRLTAVEGRIQVRNYENNEGRRIYVTEVVADNVRFLESSKNENKRPEDPFYDSSTPLDISDDELPF	single stranded DNA binding protein	single-stranded DNA-binding protein	single-stranded DNA-binding protein [Paenibacillus phage Harrison]	Single-strand binding protein family ;This family includes single stranded binding proteins and also the primosomal replication protein N (PriB). PriB forms a complex with PriA, PriC and ssDNA.																								*
	H6_R3_19	19	MDVTQYINDIKTYRKQAEQFDDDSPGGLIRKIQLLTQAHTLMGRVSAYMDGQYKRIYASRKNTFAAVKAANTKDKVTTAELAIMELREQEAEAYEKMQFWRNEFTSLTEHLHELRLRVRIDLNIGGGGA	HP	HP	hypothetical protein HARRISON_63 [Paenibacillus phage Harrison]																									*
	H6_R3_20	20	MNLPFRPYPKSEQVKSKRVKFTQKQMGEISPSVDAKLKERSQGVCECCGAARATDRAHITSRGKLTHKTKVTDLLHLCRDCHAFLDGTPEGERSKRIIKACIEAVIKDLP	HP	HP	hypothetical protein PAISLEY_64 [Paenibacillus phage Paisley]																									*
	H6_R3_21	21	MAEKRMISKVISISEKVNMLPDIFDMLLFTWMIPHTDDFGRMVGSPAKVKALVVPMLDKTVRNVEEALGRLAAAGLILWYEAEGEKIIQILNFEKHQQGLHKRTKSKFPDYIPDDSGNFRGIPSEQNRTEEKRTEENRTELEQISGSRSRQEDPFRMFEHEGFGMLSPVLADRLKDMCSEYGDRWVCEAMKKAVVKGKRNLGYVDGILKNWRSGGIDEPWKEEQHEESGGRSKGSRPGKNKAASGGTESEFAYLAKAGRS	primosome	DnaD domain protein	DNA damage-inducible protein [Paenibacillus phage Paisley]	Replication initiation and membrane attachment ;This family consists of several bacterial replication initiation and membrane attachment (DnaB) proteins, as well as DnaD which is a component of the PriA primosome. The PriA primosome functions to recruit the replication fork helicase onto the DNA. The DnaB protein is essential for both replication initiation and membrane attachment of the origin r…
	H6_R3_22	22	MKSLGDALKGLDLEKIKQRAEELKASSPIWQKPVEANYACHKCKDEFGYFKKSPQIVNGEEWLMDVWVTCDCVEKRRLQRLFQASAITDEFAKKTFDNFELGQVHEIVREAYAVACEYVRDFDKIRNQRSNSIALLGRPGAGKTHLLMAVANNLLARGIGVVYFPYVEGFNELRKDLDQLDERVRRLQQAEVLFIDDLFKGRSEPTEWQKEQLFAIINYRNLQKLPMLISSERNFAQMVDIDEAIGSRLRDMARGMTVTIIGNKDLNYRMREG	DNA replication protein	ATP-binding protein	DNA replication protein [Paenibacillus phage Paisley]	IstB-like ATP binding protein ;This protein contains an ATP/GTP binding P-loop motif. It is found associated with IS21 family insertion sequences. The function of this protein is unknown, but it may perform a transposase function.
	H6_R3_23	23	MNKIIVCEDLDFLWSLTDIKRIKTMWEQGISIDDMSKSVSRDPDEVAILIMDLFRHGEIKDRPGGARGKGYE	HP	HP	hypothetical protein HARRISON_68 [Paenibacillus phage Harrison]
	H6_R3_24	24	MNRLVIAGTIPSVNHMYRNVYVKGRAIKVYSAKARKWFDEAVIQATEWRLQNKWQTSKDKVIVKIWFYYPNAIKRDTHNGLKILLDALEDARIYENDKTALPHVMDYVIDRRRPRVEIELERYE	endodeoxyribonuclease RusA	RusA family crossover junction endodeoxyribonuclease	endodeoxyribonuclease RusA [Paenibacillus phage Harrison]	Endodeoxyribonuclease RusA ;This family consists of several bacterial and phage Holliday junction resolvase (RusA) like proteins. The RusA protein of Escherichia coli is an endonuclease that can resolve Holliday intermediates and correct the defects in genetic recombination and DNA repair associated with inactivation of RuvAB or RuvC.
	H6_R3_25	25	MKKFDSVYNAVRYIKSELPNVGEYDQLYLMMNTYSDEVYVTEDKDVLEKIIERDWCDCGCDTEPDSHVEDYKIWAYETSENAERWERLYRNYKPTLLSKSHIREQKNPVGEVIASFTVSRW	HP	HP	hypothetical protein HARRISON_71 [Paenibacillus phage Harrison]
	H6_R3_26	26	MKKLSLFSGIGGIDLAAKWAGIETVAFCEKEHFPQKVLRRHWPNTPIYDDVCTLTREVLERDGIIGTGRTIDLISAGYPCQGESYAGKRKGQADDRWLWPEVTRILDELSPSWFLGENVSGHITMGLDQVFTDLETLNYTAMAFHIPALAVDGDHERYRVFVVAYSNKESGPQKNKAISSVREKWETWKNASWCDWRPIPRSNWHIFGPPVSRSTNGIPDRLDRCYGLGNAVSPYQVYPILSAIKAINDQIRRANYENKI	DNA-cytosine methyltransferase	DNA methylase (cytosine)	DNA-cytosine methyltransferase [Paenibacillus phage Harrison]	C-5 cytosine-specific DNA methylase ;C-5 cytosine-specific DNA methylase.
	H6_R3_27	27	MKIKYKLSIGYPAACREDVIEIEDEELEGLSEEEAADRIFDIVNESAQDFISLSWKKVDE	HP	HP	hypothetical protein HARRISON_73 [Paenibacillus phage Harrison]
	H6_R3_28	28	MFIAKKEFDRSLIGNAVYISGYDKDGYEWDTYALVKKVSEDTMTVVLDTTETEVIRIDDFDAGLKMEVVWERGTEDE	HP	HP	hypothetical protein HARRISON_74 [Paenibacillus phage Harrison]
	H6_R3_29	29	MSNTAMTRIKTYTADTKAELFQKLNALEELGEMYLIEKQIHHKTSTFVPEIKSFHYSWLITVLEKGSLQGQGGTEDRRYRG	HP	HP	hypothetical protein HARRISON_75 [Paenibacillus phage Harrison]
	H6_R3_30	30	MEQTSMFKLNEKETWRRVEERLESARLYKQFGFIRREVKTTTSYTPRFHGNTNAISKQSEDIAIWNVDREEQLQREYEQVIKAVSRLSDIQRQIVEKRYLQDEDVTDIYVYTDLHMSERSYYYAKAKALYRLAFALRLETYEDAN	ArpU family transcriptional regulator	ArpU family transcriptional regulator	ArpU family transcriptional regulator [Paenibacillus phage Harrison]
	H6_R3_31	31	MRKYTLYFGILFIFALLLTGCDFNKSFKDQAYTQIKGEGKLVDGRYQYTLPSYNDEGKQITVTFGKPTGEKFKEDAYLRLYLKSKDGEKVVTSYEEVQKNDLPTKVKEKLQVTP	cytoplasmic protein	YxeA family protein	YxeA family protein [Paenibacillus phage Harrison]	Protein of unknown function (DUF1093) ;This family consists of several hypothetical bacterial proteins of unknown function.
	H6_R3_32	32	MKYIYPAVFSPGEPDEGGFTVTFPDLPGCISEGDDLEEALRMAKDALGGHLYLMEEDGDEIPRPSQPDSIQLETGEFVSLIQANTNFVRERIRNKAVNKTLTIPKWLNDAATEEGINFSQTLQDALKQKLDIKVNDFS	antitoxin HicB	HicB antitoxin	antitoxin HicB [Paenibacillus phage Harrison]	HicB_like antitoxin of bacterial toxin-antitoxin system ;This is a family of HicB-like antitoxins.
	H6_R3_33	33	MINLTKAYSSREVIKILREDGWIHKNTEGDHWHFIHPTKKGKVTVPHPKKGLKRRTTKSIFEQAGLI	toxin HicA	HicA toxin	toxin HicA [Paenibacillus phage Harrison]	HicA toxin of bacterial toxin-antitoxin, ;HicA_toxin is a bacterial family of toxins that act as mRNA interferases. The antitoxin that neutralizes this is family HicB, pfam15919.
	H6_R3_34	34	MKVTCKEGCNKEFTISRLKAKRLRDGIEKNYFTCPHCSKEYVSYYTDAAIRKEQKRLLDIEKKHKQTRKIELKEEYKRKYKKLFADIVKASDDLKTRIESHANR	transglycosylase	transglycosylase	transglycosylase [Paenibacillus phage Harrison]
	H6_R3_35	35	MQTDKKEQARGYDKYKRNKEARNFYNSSAWKKCRESVLIRDHYLCQQCLKEQRITQADMVHHIVHLTDDWSKGLDMDNLESLCLSCHNEEHGNGGKQVSKKIKVHIEKANREYV	HNH endonuclease	HNH endonuclease	HNH endonuclease [Paenibacillus phage Hayley]	HNH endonuclease ;His-Asn-His (HNH) proteins are a very common family of small nucleic acid-binding proteins that are generally associated with endonuclease activity.
	H6_R3_36	36	MAVPTSKLLREYLGEAYEESDEQLIQLYIETHQFYRRLQKEIKNSELMYEYTNKAGATNLVKNPLSIELTKTVQTLNNLLKSLGLTPAQRKKVAGDEDDDFDEF	terminase small subunit	terminase small subunit	terminase small subunit [Paenibacillus phage Harrison]	Phage terminase, small subunit ;Phage terminase, small subunit.
	H6_R3_37	37	MTSTNSSLPGVLSQPSSELLTNWYAEQVVQGHILASHKVMLAGKRHLDDLKRQGSKDFPYVFDEEKGHRPIVFIERFCKPSKGKFKQMIMQPWQHFILGNLYGWVHKETGLRRFTEGLIFIARKNGKSGLASGISIYGCTKDGERGADVYVLANSMKQVRKTIFDECKKMIKASPQLKKKLKALRDVIEYEQTNSIIEPQASDSEKLDGLNTHLAVFDEIHEYKNYDLINIIKNSTDTREQPLLLYITTAGYQLDGPLVDYYELGADVLEGVVSDERTFYYMAELDSEEEIDNPEMWGKANPNLGVTYDLEKLKNAWEKRKNIPAERSDMIVKRFNIFVKADEMSFIDFNTLRKNNKHLDIDSLNGKTAIGSFDLSESEDFTSACLEFPLDTGEIFVLS…	terminase large subunit	terminase large subunit	terminase large subunit [Paenibacillus phage Harrison]	Phage Terminase ;The majority of the members of this family are bacteriophage proteins, several of which are thought to be terminase large subunit proteins. There are also a number of bacterial proteins of unknown function.
	H6_R3_38	38	MRWFGKMKSAMRGAISGWKGGSGDFSTWFGRRFWGIDNTKLATNETIFSVVSRLANALSCLPLKLYKDYDIQMNEIADMLIHRPNPNMSGFEWLNKMEVSRNETGNGYAVIMRDIRLQPEALIPVDPVYVTPILNQDDGHLWYEVRGIDGTYYIHNMNMFHVKHITGTARWKGISPIEVLKNTLEYDKAVQEFSLSEMQKKDSFILEYGANVDTEKRQRIVDDFKRFYKENGGILFQEPGVTVKNMERKYVASDTLASEKITRSRVANVFNLPTSFLNEDSQGSNAEQMMIQFVQMTLTPTVRQYEQEMNRKLLTSEERQAGYYFKFNLGALLRGDTAARTQFYQMMLRSAGMKPDEVRMYEDLPPEGGKAAELWISGDMYPLNMDPAERKGVKERGET…	portal protein	portal protein	portal protein [Paenibacillus phage Harrison]	Phage portal protein ;Bacteriophage portal proteins form a dodecamer and is located at a five-fold vertex of the viral capsid. The portal complex forms a channel through which the viral DNA is packaged into the capsid, and exits during infection. The portal protein is though to rotate during DNA packaging. Portal proteins from different phage show little sequence homology, so this family does not…
	H6_R3_39	39	MSADGSSSADIFIYGDIVTYQWDEVDTSATSFKEDLDRLGDLSTINLYINSPGGSVFEGIAIHNMLKRHKANVHVHVDALAASIASVIAMAGDTIYMPKNSMLMIHNPWIFAWGNASEMRKIADDLDRIGNSSKQVYLQKAGDKLSDEKLQDMLDAETWLSADEAFEYGLCDVVQEANTMAASISDEFINRYKNVPKQLISQQKTPISVGDMAKRQQIADGAKENVTYINTILGGIFE	Clp protease	Clp protease	Clp protease [Paenibacillus phage Harrison]	Clp protease ;The Clp protease has an active site catalytic triad. In E. coli Clp protease, ser-111, his-136 and asp-185 form the catalytic triad. Some members have lost active site residues and are therefore inactive, some contain one or two large insertions.
	H6_R3_40	40	MKTLYELKQNLVTVGQQLKKVEEQLAEKAIDPNASMEDIQALQGSKSDLKMRFDVIKEQHDALEAEQKAKLKANFEAKDNINSVDDPKQRAIKAKAELIRSVMREQSVSIDVRQALGDNDTTGGNKFLPKTVSTDILVEPTVKNPLRELSSVTQITNLEIPKLHFTLDDDDFIADTETAKEMKADGDTVTFGRNKFKVLAGVSETVINGSDANLVSYVETALQSGVAAKEKKVAFTTNPKTGEEHMSFYKSGIKEIVAENMFDAITDAIADLHEDYRENAKIVMRYQDYKNIIKVLANGSATLYTAQPEQVLGKPVVFCDSASSPIIGDFNYSHFNYNLNALYDRDKDVKTGIEQFVVTAWFDHQIKLKSAFRIAKVKTP	major capsid protein	major capsid protein	major capsid protein [Paenibacillus phage Harrison]	Phage capsid family ;Family of bacteriophage hypothetical proteins and capsid proteins.
	H6_R3_41	41	MGNISLEEVKEYLRIDDDAGDQTLSTLLESAKEYLANAGVKESNNYLYKLAVMVWVSIYYEMDDRTLDKLKQSLQTMILQLREVPAT	head-tail connector protein	head-tail connector protein	head-tail connector protein [Paenibacillus phage Harrison]
	H6_R3_42	42	MNPGKLNRRITFQKHGETTNENGFKTDGWVDVQTVWACIKTLKGKEFYEASTTQNQNTTRFIIRYRKGLHPDMRIKYNNRYFDIEAIINDDEMNKTLTIHAKERVQ	head-tail adaptor protein	head-tail adaptor protein	head-tail adaptor protein [Paenibacillus phage Harrison]	Phage head-tail joining protein ;Phage head-tail joining protein.
	H6_R3_43	43	MSFQVSGMEELLAQLRHMGEKGDKIKEQAEMEGAKIMQQAIKEGTPIGPHTKHARDHVEIEKIDDGMIVGYGEEHFYMLFLEAGTSERYTKTKKYKGKVSARGNVERIYNSNEKKALKAMQEAVKRELNL	putative head-tail joining protein	head-tail joining protein	head-tail joining protein [Paenibacillus phage Harrison]
	H6_R3_44	44	MTIQSLILSKLRELPVPVAFETHFEKENMYVVFFINDERPLFCADDEEQLTKYFIQVDIWSKGDYTEIEKQVKQKMQELGAIRTSAFGLYAPDIQMYQKVLRFVMSMPA	prohead protease	prohead protease	prohead protease [Paenibacillus phage Harrison]
	H6_R3_45	45	MGVPIGVRNLYVAILKTDDKNGATYDKPVHLAKAVEISVKPNVSSTTFYADDQASESESTLADIEVEITVDQIGSKNAAMLLGAKVDENGVLVWNRDDQAPYVAFGYQGSESGNAHTYVWLLKGKFALPEESRKTKGESIEYQPPKLTAKFLPRDYDGDWKRTVNSGDENIPKTVIETWFDQVYEKKKVVPPAGGGTK	major tail protein	major tail protein	major tail protein [Paenibacillus phage Harrison]
	H6_R3_46	46	MPTLSEIKRPKGVQIVFEGEENPRTLLFDMNAMCVLEERFGDALAAFNKMIGGQGEDENKPNISFVTLRALLFAGLAHEDEALTEQQVGAKIGFDNMSELADKIIEAFNLSIPGEQQNSGKNQ	HP	tail assembly protein	tail assembly protein [Paenibacillus phage Harrison]
	H6_R3_47	47	MGTVGNLNIKVNLDAVNFQKTIEQINREMKLVDASFKNASSSSKNFGNAQNQLRLKAEQLSNLLGLQKQKVSMLAQSYERARKAQGDNAKETQNYLTQLHNAEARLNKLQGALDATNKKIADSNGKWAQMREKCSLLGNGWSS	tail tape-measure protein	tail tape measure protein	tail tape-measure protein [Paenibacillus phage Harrison]
	H6_R3_48	48	MGADAGKMQSVGKRMEQLGGQLQSVGSNLSIVFGATFAGSALALKSVVTNAVEFESAFAGVRKTVDASDDEFKKIEKSLFDMSEQMPRSATQLAEIAEAGGQLGVKAKDISSFTKTIAMIADTTNIAQEQASMDFARIANIMELPIPKLENLASSVVWLGNNFATTETEILDFSMRIAGAGRVLDIPAEKIMALSAHFSSFGIRAEAGGTAFSTIMTKISNAAAKNGDELKLWAKIAGMSAAEFKKKFKEDAAGAFADVSNGLGRIKTEGGDLNAVLDDLGIKEALQIDLMKRTAGSGDLLKEALNGASEAFQENVAMQKEASTRYETTKSKLIMMKNTFQNLQTEIGAALLPFVSKLAEAFSALAKRFQGLSPSMKSFIAVALVVSSAILGILAALGA…	tail tape-measure protein	tail tape measure protein	tail tape-measure protein [Paenibacillus phage Paisley]	Phage-related minor tail protein ;Members of this family are found in putative phage tail tape measure proteins.
	H6_R3_49	49	MEQVIFTNSRGESITFSRFAPFKLVSRVFSDGVHSKVVTQRSPYQDGVTYVDGQIQERGMQLEFLIVAENKNHMAQLRRKISSIFNPKLGMGELECHVSDGIKRKVDCVIEIAPSFPKEKETRTTRVQPCLVSLFCPSPYWVDTYTTSRQMSYVMGGYKFSLRLPVSFSKRSFQRGVVNEGDVETPVKIEFKGPAQNPTVYNRTTGEFIRVKRDLSENDILHIDTTFGKKRVEIVRASGRVENAFHYIDLASSFFQLVPGPNTLEYNSNNDSSKTRVTVTYKNRYVGV	tail protein	tail protein	tail protein [Paenibacillus phage Harrison]	Phage tail protein ;This family consists of several Siphovirus and other phage tail component proteins as well as some bacterial proteins of unknown function.
	H6_R3_50	50	MEPIRLIDTDFNLLGEVDSYTSLKWIRRWHKPGEVELRINPFMQNADQLQEDVILFKASRPEEAAIIKHREITLNEDGAEELIIKGNLLASLIGRRITYPPEGKSHDYFNAPIETVIKQIIKHNCVNPVDQERTVPGLICAPDQGRGEKIQFQTRYKPLGEEVEKLSLMSQMGWEVSLDIESQRYVFDMLTGRNLTADQDVRPPAIFSTAYDNIESQSYTNSAIGYKNIAVVGGQGEGEDRKIVTVGTSTGLNRYEMFVDARDVGTQEEGSEPLSEEQIKTMLTDRGREKLAEVKRVESLEAKILTQSNLTYRKDYDLGDVVTVLNRQWGLTMNTRITEVAEVYEPSQVRIDVTFGNSIPTLADVIGRKLRS	endopeptidase tail protein	endopeptidase tail protein	endopeptidase tail protein [Paenibacillus phage Harrison]	Siphovirus ReqiPepy6 Gp37-like protein ;This family includes numerous phage proteins from Siphoviruses. The function of this protein is uncertain, but it is related to pfam06605. In Rhodococcus phage ReqiPepy6 this protein is called Gp37
	H6_R3_51	51	MAETYRFFDSTDTDERLYSADEFAEYFRQVLSDGVFNGGTNLKVESTGKNMETYIQPGYAWLQGYLYAVKDTKLNLQHPYPHATLDRIDRVVVRLDKRLEHRYLKAFVKEGTPSTSPSPPALTRNDNVFEISLAQVKIVKGKSYIEAYQITDERLNKTVCGIVNSLIQADTTTIFNQFKHWFDSRTADFEKEWKDWLEEMKDKGGGKFGVTSVNGKTGDVILMAKHVGAPSINDLRAYALKGEPAGQYTPTFLNGWYVQAGEVKGVCYYKDQFGYVHLYGTCSGTKTEFGTPLFNLPAGFRPSGVIRVGCLMINFADYSRSIQFLGVYPSGEVLVESYGLPGFVSFTIFPSTFYGQR	tail protein	tail protein	tail protein [Paenibacillus phage Harrison]
	H6_R3_52	52	MDKIIQASRVDKAGKYVEALALIEKDGNYFNLLDQEVPIDDTVVFDPLPMPIYTPIWDFKGKVWKEGLSAEEIDQIKNRPDPPDPMKVIEKQIKALQKALNYVLVDQEEANEE	HP	HP	hypothetical protein HARRISON_18 [Paenibacillus phage Harrison]
	H6_R3_53	53	MEDQIFNTALNTGIFGALFIWLLFTTMKKNEVREKEYQKTISENQEVIREQAKSFSLLSSDIAEIKGILKGKPGEGEAQ	bacteriocin biosynthesis protein	holin	holin [Paenibacillus phage phiIBB_Pl23]	BhlA holin family ;The Phage_holin_BhlA family is a family of holin-like proteins from both bacteriophages and bacterial chromosomes. In bacteriophage, holins are small membrane proteins that accumulate and oligomerize to form non-specific lesions in the cytoplasmic membrane allowing the release of the second protein, endolysins, to access the peptidoglycan. Most holins share common structural fe…
	H6_R3_54	54	MEIRQMLVGPSKYGIKCPNKMAPKYITFHNTYNDAPAENEIRYMIGNNNEVSFHVAVDDMEAVQGIPFDRNAWHCGDGNGTGNRQSIGVEICYSKSGGNRYYKAEDHAAIIIAQLMKQFCIPIGNVVPHQHWSGKYCPHRMLDEGRIPSFIERIKQAYEGEEDDMNRTLQLEDWQWKQLYDNMGLAWNAGKFTDWSWMVKIENRCLTVDELAWLNNHILASGCL	N-acetylmuramoyl-L-alanine amidase	N-acetylmuramoyl-L-alanine amidase	N-acetylmuramoyl-L-alanine amidase [Paenibacillus phage phiIBB_Pl23]
	H6_R3_55	55	MKKYRKKPVVVSAGRWWKAGDVPDAQIRGLDELDGKNICRVCGNQTSLHGHCKTLESWLVVCPGDYIIRGVKGEYYPCKPDVFERTYKLLE	HP	HP	hypothetical protein IBBPl23_21A [Paenibacillus phage phiIBB_Pl23]
	H6_R3_56	56	MNIEITDVVIVAVIVGLVEMAKGMGLPVRLAPVLSVILGIAAGIAYMAVWDIKTGIMYGIICGLTSCGLYSTGKSTMGRDGKKD	transposase	transposase	transposase [Paenibacillus phage phiIBB_Pl23]
	H6_R3_57	57	MKYQDIPEKIIRRFAKQKEIKNLRGKQVEEIIDLLIKADFSSELEYLNDQFSFSGKIGGLIIDKPINEFPVKDENRFIENLIEKNLIINDALNEKKWVIRYDDNIQICGITLDGQSVFLRTVERRTNTYSTGWNNKGQNDYAYFSSIIIHFSNQVIEYRCPITYVNKYQKFILPLLGYESSKVESMRLTKLSPTDAENVKTKLKATYSATHISTPSSVGSIKFTSLNSTIDLATDTNMQKIMTALGGVVPTDDHLDVVCYLPDYIDPRTKLSLPFSFEINMKSGGLKFLGSSLVTQSAIDHVVETIIQVSYIDKLDNSMVSV	ABC transporter-like protein	ABC transporter-like protein	ABC transporter-like protein [Paenibacillus phage Harrison]
	H6_R3_58	58	MSKPIFKINEILENWAKLTPPLIDFTVENVLAAINYEATYDYVLRSLMSKRGFELEVSRIYLCPNNHKAHHSKLEEELDEDDLPECHACGQEIIPDLDHCFLVFNFTDDYLQDAKKK	HP	HP	hypothetical protein IBBPl23_24 [Paenibacillus phage phiIBB_Pl23]
	H6_R3_59	59	MLKKNEPAINSSKFPIVPIEEVKKLGDLQKEGYDINYSQGAVVVNIDKRRFYVNGGVKAENVNFGDNSSINQTIQGTSEEELNKLFDQLHEFLRANGEPKDQEIADKLKENIKKKKWETAKDIFTLLSQSAQISSAGVGIAKAIGLI	HP	HP	hypothetical protein HARRISON_27 [Paenibacillus phage Harrison]
	H6_R3_60	60	MLQKMNIMVKKTLLVLMITVLLGGSILPIQGTTHAQPPNNPNGAQAATIRWISELSFEILAMYLHRSLPAELFDIGFSWRNNEITDEDGKTKIPERQRLLRWDRRPPNEILINGFVPQVINADPSLEETNLFRYVKSNTKSIFVSTTKTKYKNGKRYQPWSPRTRDNGIVYQYEIFAPGGVDVNRSFGEQSPWPNQLEVAFPGGIRPEFIRSVRELQNGRIQRIWINPNFQDPGNLEGISASSSTEQVMWHPDHPDGNHKDPNVYSSTNSDEDMFGPNGDVPDEEELPIINNRIADGEYQIKTSLTQDMAATLNLDSSEVGSPHLVSSLNQRYDNQKWIFIYDNSKQAYKIKSRQKQDLVLSLAAEAAVIRGWKDNGEDGQYWRIESTNDGCYKVVSYA…	toxin	toxin	toxin [Paenibacillus phage Harrison]	Ricin-type beta-trefoil lectin domain-like ;Ricin-type beta-trefoil lectin domain-like.
	H6_R3_61	61	MLEVEYSKILKDIIMEVREQEPTGKIEAEIWFDGRYELALHLDAANKVVDKDTSLSKFPENVDIPLSVLEDIVNLLPFEVKWVKQEL	HP	HP	hypothetical protein YERFFEJ_28 [Paenibacillus phage Yerffej]
	H6_R3_62	62	MGDYLGSVRNYYDHLTEFNGPPERMFVMILKILLWSRKSDKVIIQRIKNLVKAYDQVKELK	HP	HP	hypothetical protein HARRISON_33 [Paenibacillus phage Harrison]
	H6_R3_63	63	MLLLKINQIMDEKRLNTRQLSKMTGIRWNTINDMSENKSKHWSPDNLNKIYKALGLKSVSELFEYVEDDEKATEA	transcriptional regulator	helix-turn-helix domain Cro/C1 transcriptional regulator	transcriptional regulator [Paenibacillus phage Harrison]	Cro/C1-type HTH DNA-binding domain ;This is a helix-turn-helix domain that probably binds to DNA.
	H6_R3_64	64	MWYNGTSNSGLRGRSASPRKGGDAMETFQALQLMFLFGMFILALLTFIQKMK	HP	HP	hypothetical protein HARRISON_36 [Paenibacillus phage Harrison]
	H6_R3_65	65	MKIFKKWWFWLIVVVVIVAIAGANGKKDNQASVSSSQEQSAEKKEQTAKIGESTTVGKFEVTVNGIKENKTIGENEFLQKKTENQFLIVDVSVKNLDKDSRTIDTSMFKIIDDKGSEYSPLSDGDLYVNSSENKMFLSKINPNIAKKGNVVFEMPEGIAGLKLQVGSGIGFKAGESATIDLGK	telomeric repeat-binding factor 2	DUF4352 domain-containing protein (lipoproteins)	telomeric repeat-binding factor 2 [Paenibacillus phage Harrison]	Domain of unknown function (DUF4352) ;Members of these family are putative lipoproteins that fall into the Antigen MPT63/MPB63 (immunoprotective extracellular protein) superfamily.
	H6_R3_66	66	MAATIYIGLGIVDVLAVMAFMLKLYRIPFKLYMKKIFMTALVIALISYLIRVVWGVPLLDFPIQVIAFILFLRYGLKIRFFYSSLIVSTGMTGYIILQLLILYIFIATGNATDAVALQNQEIGIQTIQAISIIAALLIACLLKLFNQGFSFIIEPPHEFSIKEEYIKGTNRPLFFTALIALVVLSVALMMVYHFYTIILITSALISFVSSYYFSYRKDVSYD	HP	HP	putative membrane protein [Paenibacillus phage Harrison]
	H6_R3_67	67	MIEVISKRLARKIKDGYPGGNIDVMAYEIGRVLNHYGIIAFTCLIGWLSGEFFKSLLAMFSFALIRRFSGGLHLNLTTCTIVSVTLFCTVPFIQLDAEISLLLNTLSTLLFLFFSPNSYGGMSKDLAWKRKSKIISVLIVSSNFFINSTILSLIFITQGLLILPLKGGESR	accessory gene regulator B	accessory gene regulator B	accessory gene regulator B [Paenibacillus phage Harrison]
	H6_R3_68	68	MHTKILGVRVVGDNITADTGFFSIEDVFFVDLFTPKKNYRVPRFHTSKGVFTVFLTLEVCKKAFGENLVQLDSGNLVNISRIRFVEETSFSLTAYFDNGVTANISRNKRNKVAHLIKP	dipeptidyl aminopeptidase/acylaminoacyl-peptidase	dipeptidyl aminopeptidase/acylaminoacyl-peptidase	dipeptidyl aminopeptidase/acylaminoacyl-peptidase [Paenibacillus phage Harrison]
	H6_R3_69	69	MKKFLEPSIQTRIYQLNEEYEQNSVSVLKFEKSFKELMKYIPENEVKNYLYLEDLFHSKSELIEFAYRAAVDDILMIL	HP	HP	hypothetical protein HARRISON_43 [Paenibacillus phage Harrison]
	H6_R3_70	70	MTIEELSNSIGISSTTILMLEKHNNKASLRTLKLLSSVLEVPISYLGMFEKMPDSTFGDKVRKARYYHGLTKEELAAQIKVDKKTIQNWESNKCVPRDMKKLNQIIKILHM	serine recombinase	serine recombinase	serine recombinase [Paenibacillus phage Harrison]
	H6_R3_71	71	MIEVEVDLSNGLPMMQLVGLPDSSIRESADRVRAALKNCSFTFPLERITINLAPADLRKEGSAFDLAIAAGILLTSGQIKLEKAGQSLFLGELALDGTLRPVPGVLSMTYAAKEKGFTRIILPEQNAEEASLIDGMEILPLKTLKQLGDLSRISVVKGLSLPTPNHRQVMHEDYIDVRGQHHVKRALMIAAAGMHNILLIGPPGTGKSMLARRLPSILPGMSNEEAIEVTKIYSASGKLSDRKLFIRSRPFRSPHHTISPAGLIGGGIIPKPGEVSLSHRGVLYLDELPEFSRQVLEVLRQPLEDQKVTIGRVRGSCTFPSQFILAASMNPCP	putative ATP-dependent protease	YifB family Mg chelatase-like AAA ATPase	YifB family Mg chelatase-like AAA ATPase [Paenibacillus larvae]	Subunit ChlI of Mg-chelatase ;Subunit ChlI of Mg-chelatase. / Magnesium chelatase, subunit ChlI ;Magnesium-chelatase is a three-component enzyme that catalyzes the insertion of Mg2+ into protoporphyrin IX. This is the first unique step in the synthesis of (bacterio)chlorophyll. Due to this, it is thought that Mg-chelatase has an important role in channelling inter- mediates into the (bacterio)chl…
			Region 6
	CDS	No.	AA	PHASTER	BLASTp	Closest phage protein	Conserved Domains (CD)
	H6_R6_1	1	MNIVEMYRKVKEIYEANVRTPDNWETGYEFIGLRFEDKEREIGEICECSRHNADREDEREFPDYGTDEYWEMEKLDGTSAWDMAHENTYEYSAWDAEQEDCRRCFLTEHCYVIAGNNVRNHSDADYGEIVIEDAVVIAKIF	HP	HP	hypothetical protein SCOTTIE_30 [Paenibacillus phage Scottie]
	H6_R6_2	2	MARKTVWMNQPLEKLAKECGKANGREGKFSARLGDIVERFDIIMKLTPVPELSDIEKMILGEVVCGSTLSPVTVKYMPKSIVDAATGTPEERETLSRKVEGWSAAERIAVIESLGV	HP	HP	hypothetical protein BN12_30 [Paenibacillus phage BN12]
	H6_R6_3	3	MRKLTVRIKLADLLKEHGMSNRELSRLTGIRHPSVNEMCLNKTQRLPLENLAAICEVLGVGITDVLELVDAETENEKTTGE	XRE family transcriptional regulator	helix-turn-helix domain Cro/C1 transcriptional regulator	helix-turn-helix domain Cro/C1 transcriptional regulator [Paenibacillus phage Heath]	Cro/C1-type HTH DNA-binding domain ;This is a helix-turn-helix domain that probably binds to DNA.
	H6_R6_4	4	MKKIMDLKVGELIELGDGAVYKVLDKEMVKQEIKNLDSFWMILDDNPEKAYSIYSVEFDDEGNLDYFSLYGEDFYDLYDERITFVMKLDDKYPGALEFMIFNRQCEIDRIVKEMDEIYDYQRRSVLQLTIEGLKAQINYLEKRLERARWQKVGAYARTTVEYEDSDVKLPAGSTVKLNSYTDYTCKGSDGFHDGPERWDCYILDRADEFEHWRDVKKIEFNSDHLEPVGIDDQERIEEYRNVIANKFLEILSKIETSEAERFERFSKEERCKIKIGTEWGSSVYLSGGPYRYDLEYFEADKKGMIEFLKALARNASEETHKKSIEKALEEAQDIEIT	HP	HP	hypothetical protein HEATH_25 [Paenibacillus phage Heath]
	H6_R6_5	5	MSSNTIYKANQNRRMSALQIADILNTGEMLLRLEIEIRGSNLALLVTTDTATVVYGEATKEGMLKFLSKLKEHAVNKEDIDELLEEVQHMD	HP	HP	hypothetical protein HEATH_24 [Paenibacillus phage Heath]
	H6_R6_6	6	MIPSLGCLTGPEKRTAGAQIYSSLSTTIRAAVHSEVAPLFRRDRGMKQANLAVLRETRMPACLLELGFIDNAEDAADLARDDFRDKLAVAIANGILKAFGMGTVSHQGAGRPVDAGIAENVINSFLVKGRYDAHAAGNTQSRDWIRLCEDELRASAGLHPAGPGRPLNPDIAQNVINSFLGPGWKDADEAGNTESRDWIHHCANELRKASGLPTED	N-acetylmuramoyl-L-alanine amidase	N-acetylmuramoyl-L-alanine amidase	N-acetylmuramoyl-L-alanine amidase [Paenibacillus phage Tripp]	N-acetylmuramoyl-L-alanine amidase ;This enzyme domain cleaves the amide bond between N-acetylmuramoyl and L-amino acids in bacterial cell walls. (Amidase_3)
	H6_R6_7	7	MSKLCLDFGHGGKDSGAVGHGMKEKDIVLDVGLRTHKILTNAGIDVLLTRSDDTFVGLSDRARKANSWGADLFVSLHNNSGGSP	N-acetylmuramoyl-L-alanine amidase	N-acetylmuramoyl-L-alanine amidase	N-acetylmuramoyl-L-alanine amidase [Paenibacillus phage Tripp]	N-acetylmuramoyl-L-alanine amidase ;This enzyme domain cleaves the amide bond between N-acetylmuramoyl and L-amino acids in bacterial cell walls.
	H6_R6_8	8	VERIDTALKTGVASVGGLTSFLFGAGRCYYKYYSWLSWIMRPAWPPERREVSKARSARGLPARYLSFLSWPLRIRSISFSAISTSGMLRCFSTWPMNCCRLRMVVGSAYRCLTSSRRWAYKEKQKGETRMSAA	holin	holin	holin [Paenibacillus phage Scottie]
	H6_R6_9	9	MAIGVRKIERFNIALAITGLFPEADSSRDFIVMDDGYGNQWIAEWHLDAPIPTKEELREGYKKYLEAEAKKPRPASLKELRLEKDLAIVEITRALAGNTRDAFTKESSVVGTWLRQIKQETATIEDVPDFYNLREVVSKFIEEDGLWNV	HP	HP	hypothetical protein TRIPP_19 [Paenibacillus phage Tripp]	XkdW protein ;This protein of approx. 100 residues contains two alpha helices and two beta strands and is probably monomeric. It is expressed in bacteria but is probably viral in origin. Its function is unknown.
	H6_R6_10	10	MADPDALQKWGRADGRHIIGVFEDNNADNPLALMRNTWEELKKRNRPRLTYELDAVLLESLTGYEHTKVRLGDTIVVKDMSFVPYLAVEARVIELVRSYADPSQDKVTLGEFKPLDIQSNELIRRLSDIISRNSGKWEAIGDGEQIYKGPTPPANPAKDTIWLDTSVEPNVFRRYDGKTWVATSPTKPGDIGAETPQGAQDKANKVKDDVANGRISIPADSLKGIMDVARTKIRQGSNMYWDSGGLVMVNPKNANERVRLSSGGIGVSTNGGASYQTAMTGAGVVAERIVGNVISGVTLSGVNLTTSKDIRVGNRIYLGTAGGGEKSLVFNENRGVGIYGGGGQYGSDISLQGNGLNLRVDRVFFGRNAKTEYTQDRFTLRNNSQASAVLSSRQRLGPK…	minor tail protein	endopeptidase tail protein	endopeptidase tail protein [Paenibacillus phage C7Cdelta]	Prophage endopeptidase tail ;This family is of prophage tail proteins that are probably acting as endopeptidases.
	H6_R6_11	11	MVVDVIYILDRFARNVVAVLTNSSPKACPYWDDAHVEQLDTGYLSYSFRCPADHLTAEFLRPENHVLIRDLDGIYILFQIKTVEDAIDNGQHTKRVQAENAAVGDLYGTIIRPTVQNGITARQALTYALQASGWLPGQIDWQGIATFDWQDYPTALAAIQDIGRKFSGELRFRVEFANGAVGNRYVDLTKRGRVTGARFDYGRNMRGIKRTEDSSDMVTALIGIGKADENGVRMTFTTQKWDETDEHPAKPIG	minor tail protein	endopeptidase tail protein	endopeptidase tail protein [Paenibacillus phage Scottie]	Prophage endopeptidase tail ;This family is of prophage tail proteins that are probably acting as endopeptidases.
	H6_R6_12	12	MSGFTFNGNHSSGYFIVNRVGRTMLPNISPKLLTIPNRPGAYDFGSEIGMREFSVDVTIIQTSPGLLVSMLRIISDWLCTDKAAPLMFDDEPGKTYYAKISGDTQIDTLVSMGTGTIKFVCPDPYAYGARKTLLLPGPSSAVTNAGLADTYPVITAKFTKSTPYFAIGNGKQNVILGTAPTIGKPTVPQQEVVLHADGTTLDGWQTGNSTDDFDGDNRIAGKFIVFGGYALKAVEYGSKDSPAWHGPAIRRALPEPLQDFTVTAIVEQDSTENHQIGRVGFNLIDQNGANFGLMFMNDNSQSVMNGICHCRIGPNGGGVGLYYDEPGWHAYTNKSMYLSLSRIGQTWTMYVTQKDLKTGKTYWGLTKTWVDVEGKFSKFKLAALQLAAYQYQLYEPVYG…	tail protein	tail protein	tail protein [Paenibacillus phage Scottie]	Phage tail protein ;This family consists of several Siphovirus and other phage tail component proteins as well as some bacterial proteins of unknown function.
	H6_R6_13	13	MTKVLSETAIKKIQFTGNGIEDAKALNSELLKEIHKKVLVRYDNILEATMPTQFKPSNVSRHEGGTLPKLHAGGSPMFSFGNAPKAHEIDVRLLRNEMVLTEAQQANLFALIKNFDSLARKASATIREGEDEPRHDQTTIQIGQLVVREEMDIYRVAEKLDRIKRQKDRSKGVR	tape measure	tail tape measure protein	tail tape measure protein [Paenibacillus phage Scottie]
	H6_R6_14	14	MRNLINLTNPELMLYRDLMRDAQMNTDPEKIKHYTDRMEDLEKKSGLSREELEKFFKINDDLIQLLSNAEVAITKHGDAMLESSKSAKKYAEELDEAVRNALRQETIKADTNYKKHAKEYKAAIDDANKSVTSLNDALIKRAGLEYDIKTLEETQQRLREQGNESAVRSYDQLIKRKKDELGLAEKQIDRENEKLKKSLDAVGPKREALDLDRKAYDELVKATLAQVGLNGKAEEGVKQIDEKLKKLQEERKQLDEIKKNKGS	tape measure	tail tape measure protein	tail tape measure protein [Paenibacillus phage Scottie]
	H6_R6_15	15	MSPIAHALGWSLEESSAATMSLANSGLKGSIAGQAFASSLTRLAKPTKRMAGLMKKTGMEFFDAQGKMKSMPELVAEIEKGTKGMTEQQRSAALSILFGAEAYKHWAILLDTGSGKLKDMTKNLQNCDGTAEQMSKTMIDNLYGSIEIFKSGVSEVAIKLGNHFIPSIRKGVDALTKFVEGLGKIDPNKVEIFVKVAGTAVGILAVAGAVTKLAGAFRALVLGMGPIGWVIAGYLHLGLLLSAIRRHRNRRQKLI	tape measure	tail tape measure protein	tail tape measure protein [Paenibacillus phage Scottie]	Phage-related minor tail protein ;Members of this family are found in putative phage tail tape measure proteins
	H6_R6_16	16	MAMAVGGAANGGEIRARMLLDMKDFSQKMERARKEMKDTKEKSKKTKESIEKMGKGATVAGAAMVGGFVAVVKQAADFEQQMSKVKAISGATGDDFQRLNETARHLGAVTKFTATQAGEGMEYLALAGWKTNDIISAMPGMLDLAAAGALDLGRAADIVSDTMQAFGLDASTATHAADVFAYAQANANTNVEQMGEAMK	tape measure	tail tape measure protein	tail tape measure protein [Paenibacillus phage Scottie]	Phage-related minor tail protein ;Members of this family are found in putative phage tail tape measure proteins.
	H6_R6_17	17	MPPADADRVSTEIEDGGGDPIYTIDDFLRDCAVTLGVPQKVVEDEYYILDLPDILAKTREYRAAEELRRMQMLLAASGRQLPEEEYKRYIIAMQKAAGINEADEEQRFSRERMDELRAFTDKYMR	HP	tail assembly protein	tail assembly protein [Paenibacillus phage Scottie]
	H6_R6_18	18	MRELIKKAMRRTDVVKLGKHQVKIAKITPAKWRPLVESIQVLPQLIANVAFAPPDDFAVYALQASEVALDDLLLTVSILSGIDVEELENEAGIDEIVDYIVHVYEHNNIDDLVKNVKCLLPMPIE	HP	tail assembly protein	tail assembly protein [Paenibacillus phage C7Cdelta]
	H6_R6_19	19	MEHERELEPFLPTLPELIEMDLHSEFRSWVTEARHVIPKRKMERDPLFHLKNQISEILNEWKSDAEKESEILDKILTYHLKYERR	HP	HP	hypothetical protein HARRISON_55 [Paenibacillus phage Harrison]
	H6_R6_20	20	MEKMFKLPLGPAIVEFGTGDDKVIFDITKGGIVFTANTETKDVTVDQYGKTPTDKIIESRTAKVTVPFALYDLDRLAKVMPNATYVSSGEGPNAKKKIEVTVSTGFSLSSIAKPLVIKPIDPNATANDWITIFRAVPTADPEYTYDSDKERIVKIEFEGLAYLSKGGKLYVMGDETATPAAAGKAVSGK	HP	HP	hypothetical protein TRIPP_13 [Paenibacillus phage Tripp]
	H6_R6_21	21	MKIQELIAWIEQRAPGTYFPFMFPTTGPDACSVVTLQAGGAKDRDTGVSFPAFQVLVRGAARDFEETEARAYAIFNTIANRKEQRIGAESVVVIYPVGSVPFFIGIDEVQRPIFSMNFNLIIRP	HP	HP	hypothetical protein SCOTTIE_11 [Paenibacillus phage Scottie]
	H6_R6_22	22	MSLDFDISDFLAKTQASVTSVMQAGKAGMQDSVDDLARIGTDIAPIDKGTLRRTVDTKVKASKDSVVGEVSFSAVETSKRGRFNYALWTHEMTYKLGEQSQAAPGVDGYSVGNKYLSRPLYGEQSKYWKWVADSIRGRIGR	HP	HP	hypothetical protein C7CDELTA_10 [Paenibacillus phage C7Cdelta]
	H6_R6_23	23	MPLIPMRQTLHVERGSGELDKWGNPKPGASTEYKCRADEGLFVTDDMQARVTGKSEVANVKFLLDRLADIRPDDHLKYVNELGKKYEGRPKKVRVLRDIGGKALLTEVLL	HP	HP	hypothetical protein TRIPP_10 [Paenibacillus phage Tripp]
	H6_R6_24	24	MTVNINAADEYITANCIDVQDWLESDTERKKRLITVSADTLSRRYPRLTIPDNAVYEFANVLSVKFNDTYRHASNGVQSYSVTGVATFSFYPVEKDVNQMVTQKVLDLIGDENDVDLRLRRVGMGVR	HP	HP	hypothetical protein SCOTTIE_8 [Paenibacillus phage Scottie]
	H6_R6_25	25	MALTLPEAAKLSTDTLQKGVIETFARSSAVLEMLPFMDIVGNSYRYNQEAVLPGVGFRGVNEGYQESTGVVNQLSEGLVIAGGDVDVDRFIVQTRGNVNDQRAIQTQMKTKALALTWTKTFFKGDVAQDPKSFDGLQKRLTGKQVIDGKSGELTITMLDELIDAVEGQPDVIYSNKTMRREIKRVIQDHHGYTESEYDKYGRPVISYGGIPIRFIETDAQGNEIIGFDETGNATSLYAVRFGPEQYVSGLQNGTINVRDLGELNEKPCYRTRIEWYSAMAVFHPRAAARLSGVIKKDGGSGAPKPAAKASK	major capsid protein	major capsid protein	major capsid protein [Paenibacillus phage Scottie]
	H6_R6_26	26	MEKTYRLPLNLQLFAEGEGGEGGEGGEGGGEQTKGEETTKTFTQEELDKIVADRLARERKKAEKYSDYDDIKTKLTEYERLAEEKRLADLSEQERLAEAAKKHEEEKQALASELEKVRGEIEKERITNEFIKAATGKVAYVDAALKLVDLSTVKVEDGKVTGMDEVVDGLLKANPFLANKPQQPIGGGTNPSGDSAQVDTKDMNPFQLLKMGYGTKA	scaffold protein	Clp protease	Clp protease [Paenibacillus phage Tripp]
	H6_R6_27	27	MSHIPEPSYDYDVDELVNAYKRALQKVRNELNGMELVGMRRAIVLTTIRKIERILADLVDESDSWIEENIPKAAADGVIKTLIALEIVETVEEAIKAVKLSKISENMVAAAIADTQADVLAVTQNVERKVRSAIKKAYADSVRENMAAGINGRRTISRDALDRMRQELGKSLDSGIIDAAGRRWRPDTYVEMLTRTKMMNTYREATTISALERDVQYAIISRHGATDSCSNWEGKIIKLTAEAPGPYPTYDQLRATKEIFHPHCKHTFTPIRSARRYEDGEDDPDES	minor capsid protein	minor capsid protein	minor capsid protein [Paenibacillus phage C7Cdelta]	Phage minor capsid protein 2 ;Family of related phage minor capsid proteins.
	H6_R6_28	28	MFAVGEYFPTEQKRHKKRIERYKENQKLFKGAHYDVFERVHQRLTQSQRDTVYITANFPGLICKKSADFLFGETPTFSAGNGKDHSPEQETIERLVQENRLHIINYESALGNAYRGDAFYKVRYSQHYDGFLDESIDPYRVIIEQQKAEYVFPEPLPTNENLIFAYHIAYPVLFERDGKDDWQLFVESHYPGLIKYRKLRMEPITYNVDNKVKQWRIYAEIPPKEGEKREVTTGVPFPLVVHVPNYGTDESWEGIDDLSEHKAIFDEIDNRLSQIANILDKHADPAMAIPTGSLEEDDDGQPIFRAGRDKIFEVDKDETFTPKYITWDGQLMAAFKELETLLDFLLTTAELPPVALGRDNSGTSHTSGAAVKFRMNSLLAKINRKRQYYAEGLAKVLYI…	portal protein	portal protein	portal protein [Paenibacillus phage C7Cdelta]	Phage portal protein, SPP1 Gp6-like ;This protein forms a hole, or portal, that enables DNA passage during packaging and ejection. It also forms the junction between the phage head (capsid) and the tail proteins. During SPP1 morphogenesis, Gp6 participates in the procapsid assembly reaction. This family also includes the old Pfam family Phage_min_cap (PF05126).
	H6_R6_29	29	MIGGDAVTWTGTEWLKREKREELIRKYTELIDAMAANQNRLTESELAELDEYLTELERLERIHRGERNLLYFAWEYFSETRNPGNPGNWDSFELEDVADAPQFHKEICDEMNRISYVKRNGKVAVAAPRSHAKSTYLSKANPLHEIVYRLRKYIIVISETPTVSSANLEWIANQLKHNEKLRKDFGPLLHPKQQMNPRDNTSEFVAWEPMEDDRQHQICKVEAASTGQALRGRNWNGVRPDLVICDDLEDKRNTNTEQLRQELFDWFTKVVVPLGDPAGKKTAIIYMGTVVHVDALLIKVMKRTDFKTKRYKALIEEPNQTDLWEKCRSIYLDPERPEDERAEAAEAFYLEHKSEMDEGAVVLWPEVQPLWKLMRWWDNGSRAFNTEYQNNPIDEESAI…	terminase large subunit	terminase large subunit	terminase large subunit [Paenibacillus phage Scottie]
	H6_R6_30	30	MEQVESAQAYIKRALEEKIRKDIEAIAYSLLREGQRFRVEEGNAYKYCGILEHQIDGELIDKWYGDSKTQVYLDFIGEHFSDE	HP	HP	hypothetical protein SCOTTIE_1 [Paenibacillus phage Scottie]
	H6_R6_31	31	MTFKKLLSTEQYTAIGYLALPKKGGKTYAEIAEICGVHPNTIGNWRKDQMFEAELKRQMVRNSQEKLPELIDSLTEIAIRDGNAAMAKLALQINGMLTDRIEVETTGPDQVDVEALNQRLAAFKDRRTQ	DNA binding domain protein	helix-turn-helix domain-containing protein	DNA binding domain protein [Paenibacillus phage Tripp]
	H6_R6_32	32	MAYHFIALEGVGDRRIAWHYASEGKLDKETLRAFVAKAKGMTGGIHKIQTDSTSWQSVVDRDSYFADVLVTRDADEFIRKCRLLDRLRYLQRWVDDMSGFTGFYIQRDLADAKREIREIEKELYHRGGVIRKEDGNHDV	HP	HP	hypothetical protein C7CDELTA_86 [Paenibacillus phage C7Cdelta]
	H6_R6_33	33	MYVTIFAIITAIAGGIVIYALYYDTRNYRQFMKVMTESERRMREFDDEYEEVSDRIAEGREGMKRGKRLYDR	HP	HP	hypothetical protein C7CDELTA_84 [Paenibacillus phage C7Cdelta]
	H6_R6_34	34	MAQYQINVDSQLLHQLFLGNSQDAGVAKLLESVLNQVLQAQVSEQVEADRYERTENRKAYRNGSYPHGLHTRVGTITLSVPRIRGGKFTTELFSRYQRSEQALILAMMEMVVNGVSTRKVSQVTEELCGTEFSKSTVSDLCKRLDPIVTAWNNRSLADSLFPFVLVDAMYLKVREDGRVRSRGIMIAIGVNTEGYREVLGLMLGDTESEASWSEFFSSLKGRGLRGVDLITSDDHGGLVRAVRQQLQGVTWQRCQTHFTRNVLEASPKALKDEIHGRLRSILDAPDTGTARFLLKQTLAAYEDKAGKAMGVLESGFDDATAVLMLPERYRKRLRTTNSVERLNEEVRRRERVIRIFPNRESVIRLIGALLMEQDEKWAAGKKYLDMTEYMEWRKDRPKS…	transposase	transposase	transposase [Paenibacillus phage Vegas]	Transposase, Mutator family ;Transposase, Mutator family.
	H6_R6_35	35	MTKKPFAPVDNYVEVHRALFTLYTRLPDFKAQHVLMYMYLCDRYNVQYGYAYPTQAQMCEDMGIGVNMPGQLAKTLKKYGLIDYKRPALGANYVYYVKAPVTDQEEFYRKYPEANRGNSGSDSEDLTAWL	HP	helix-turn-helix domain-containing protein	hypothetical protein [uncultured Mediterranean phage uvMED]	Helix-turn-helix domains; A large family of mostly alpha-helical protein domains with a characteristic fold; most members function as sequence-specific DNA binding domains, such as in transcription regulators. This superfamily also includes the winged helix-turn-helix domains.
	H6_R6_36	36	MDREQLVNFILSNVMSPDDVREECNISRQRLNDLNKAGRISPIKNIGKAGLYLRQDVERLRKELKENAKYKSNVYK	HP	HP	hypothetical protein SCOTTIE_86 [Paenibacillus phage Scottie]
	H6_R6_37	37	MNDRITFCEAVTDIIEKNISDRSERISEVEALTDAYVDSTGGTPEPLQLERLADYLLLEELNNNYSDKVTQTEYPFFSERQLDRRHKKETTVKAEEYIGMDGRNHKAGKRRKRNKWETSFIDKNAKILNAERKAQYRKDTAPGPISTYYI	HP	HP	hypothetical protein SCOTTIE_84 [Paenibacillus phage Scottie]
	H6_R6_38	38	MGSVKIDIHEKDRKYTQTYALNTPKGVARLLRDRYRIAERRFKGDTAASDILIDLSSAIESAGLTQRQAEALALVHGKWQLTHQEAAKVMGVGRRSVTQFVNEVYGKLAAIYKRWNYGEIIVEYTETEGERDIER	SigK-like protein	RNA polymerase subunit sigma	RNA polymerase subunit sigma [Paenibacillus phage C7Cdelta]
	H6_R6_39	39	MFTYVELFAGIGGFRSALDQLGGICTFASEIDKFATISYRAMYDGAPELHGDITKIDAKDVPEHDLLVGGFPCQAFSVAGQRKGFGDTRGTLFFEIARIARAKRPKLMFLENVKGLLSHDKGRTLDIMVQTLNDIGYAVDFSILNSKFYGVPQSRERVFIVCSRDVEPEAWSIEGNGVLAKAKRRLQAMGARTFNFDWPKNGEVMTRLRDILEPEVDEKYYLSPDKTLKLSEEISSKSDSVRVVGRLAEVNGHDICKRVYSAESVAPTIPTGSSGNTTPKILQRPRGRNSSGRVYDVAPTLTTSAYEHNNYVLEKFTVIQKTHSTTTTVKYDETGTLQAARLDKVPQVVTESTSRYRIRKLTPRECWRLQGFTDDQLDKARSAGVSDSQLYKQAGNAVT…	modification methylase	DNA methylase (cytosine)	DNA methyltransferase [Bacillus phage SPR]	C-5 cytosine-specific DNA methylase ;C-5 cytosine-specific DNA methylase.
	H6_R6_40	40	MEIVAKNPEDVTPEDIDFLRQNYTSMGGLLPKGFNGGAFFTPTHVARFMVGVIRNLYEGFPENMRVLEPSVGSGVFLEHLPPDAEITALEIDETSARVTQLIYPHADVILGNALDHDRRDYYDLVIGNPPYGETVETEKEYLTLSKKKGIYRGKSEAAFIELAIRAARPGGYIAFILPTGISFAGHAKKVRKLMYETCWQVATIMLPGETFMHTGTTIPTQIIILRKAPPGTPLIETVTKRWASNFRRGGLEDISGYGGRFLAGQTPAYFAKITDIGWDAKGKTTDKWGDGKTQLDDLLGDFKGTLIRDNLYPHMPSWHTTKDCEGFFFSHGNDTCDGLSDAERTYPEGPYHWNELTLGAGEETVVGGVEWSTSDFSWQDAIVENWAS	DNA methyltransferase	N-6 DNA Methylase	DNA methyltransferase [Paenibacillus phage Tripp]	N-6 DNA Methylase ;Restriction-modification (R-M) systems protect a bacterial cell against invasion of foreign DNA by endonucleolytic cleavage of DNA that lacks a site specific modification. The R-M system is a complex containing three polypeptides: M (this family), S (pfam01420), and R. This family consists of N-6 adenine-specific DNA methylase EC:2.1.1.72 from Type I and Type IC restriction sys…
	H6_R6_41	41	MPKVEIEVWANDGARSGEPYVSTDVHGRLRLSAGLIDMLSCRDMPIKLYVGYDKANKRIALGKEDVIKAPDANPVLFDRTRHYGWARRFYDKFGIPADTARYYYDGKYQGWLMFKRDGYDAPDGRGQ	HP	HP	hypothetical protein TRIPP_81 [Paenibacillus phage Tripp]
	H6_R6_42	42	MPTLPNIALTGKLRAGKDTVAEYLIERCGYARYAFGDGVKDDFHRDNPAVPRHPKPRAAYQEHGQTMRERYGHDVWVVRTMSQIAARKDGRPIVITDVRQPNELIWVKSSGYVVIRVNATDGLRILRAVESRDHFHYADLMHETEKHIDSFAVDYEIDNNGDLFDLYEQIDDIIVRARREHRNHLV	ATPase-like protein	deoxynucleoside monophosphate kinase	deoxynucleoside monophosphate kinase - ATPase-like protein [Paenibacillus phage Tripp]
	H6_R6_43	43	MENVKYRKVKRAAKVGEKIRAVDAKPYWGRYYENGDKFEVIKTCANGVLCRRIGDEDEEGRLYTLWSSEYVVLEPIEEPDEISDIKNEMERLTGELATLALRVSKLEEPKSPQEIRDEIVAKAKTDIEGLAINEYGYVHFIRHFTDSNPPFYRVRHFGASFAEYIVNRRKKTVVCLLRSAFKKEIYARGIAKCAPGDVFNSHIGRAIALRRALGLEVPAEYLSVPNPTEIREGDIVGYTHPLIPLVYAAEVVDHNSWFISGSRMYLGVDYARGRRIIDDSREEGALDAYLA	HP	HP	hypothetical protein TRIPP_79 [Paenibacillus phage Tripp]
	H6_R6_44	44	MVTIYEVAKYFIKYANSRRELLCHLKLQKLCYYAQAWYLAFFGESMFDDEFEAWVHGPVNYKLYLDYKKFGWSPIKENTEGFQEDSIFDDNQLHVLDQVWERYGRLDVKVLEALTHGEDPWKKARMLLENDPYSPAIIVKDDMMSFYRGKIKEE	HP	DUF4065 domain-containing protein	hypothetical protein TRIPP_78 [Paenibacillus phage Tripp]	Protein of unknown function (DUF4065) ;This family of proteins is functionally uncharacterized. This family of proteins is found in bacteria, archaea and viruses. Proteins in this family are typically between 155 and 202 amino acids in length.
	H6_R6_45	45	MKITFTHGEDWNIWVIVNRKTGGCMAAGKSAYRTEGTAKWALSYWSNRLKRNREDYVIIELTGEDMLQLLRRKSAPTLDELCASINDENRHEGIDFGEPVGEEIW	HP	Antitoxin MazE	antitoxin [Paenibacillus phage Tripp]
	H6_R6_46	46	MSDAGDMTLEELYDHANRLCRKHWATEYTGKIELVNRDWKRRIGYFTGYDDGTTVLRFSRKVNASLPISEVLDTLLHELVHWYLFTQGLPCGDGDEDFVKEALRVGAPISGTREAQRAAYQYKKYTEES	metallopeptidase	metallopeptidase	metallopeptidase [Paenibacillus phage Tripp]	SprT-like family ;This family represents a domain found in eukaryotes and prokaryotes. The domain contains a characteristic motif of the zinc metallopeptidases. This family includes the bacterial SprT protein.
	H6_R6_47	47	MFSAKKEFEQSLIGNAVYISGYDKDGYEWDALALVKKVSEDTMTVVLDTGDIEVVHIDDFDAGLKMEVVWERE	HP	HP	hypothetical protein TRIPP_75 [Paenibacillus phage Tripp]
	H6_R6_48	48	MNTVITKNNGSRQLPFDEPRLLAFIQSATRRYPHLDTAEYTESLIETITSKQEFPAEKITHEAILKALDNVGLPDSDYRGEVQLMFENTLTKLAHLNVKLASYLIQKGDRLAQGIIAPVERAKFTVVDELSDTTRGAGGFGHTGVQ	deoxyuridine 5'-triphosphate nucleotidohydrolase	dUTP	deoxyuridine 5'-triphosphate nucleotidohydrolase [Paenibacillus phage Tripp]	dUTPase ;dUTPase hydrolyzes dUTP to dUMP and pyrophosphate.
	H6_R6_49	49	MRLPKKRQQAERYLGLDLSLRGPGFADIAIKDRKPTLIRSAHFKTTTGETRVQSYEAIESFAYLFVREQTKSGAAPYASIIREAWPPARNYENNDKVHGAWSAVDRALERFGQHVTDHLSPSTVKRIVAGNGKAEKEDVAEEVRKLLGLPLDHVFASDDESDACAVVLAWLIQNGVIDT	resolvase	resolvase (RuvC)	crossover junction endodeoxyribonuclease [Paenibacillus phage Scottie]	Crossover junction endodeoxyribonuclease RuvC ;This entry includes endodeoxyribonucleases found in bacteria, such as RuvC. RuvC is a small protein of about 20 kD. It requires and binds a magnesium ion. The structure of E. coli RuvC is a 3-layer alpha-beta sandwich containing a 5-stranded beta-sheet sandwiched between 5 alpha-helices. The Escherichia coli RuvC gene is involved in DNA repair and in…
	H6_R6_50	50	MSQAIADQIAKDFVTYMDGWHARPEVFDDELDAQLHEWYANDLKYKKVWPPRDVPYFSPSSSNSDPRELYQKINGAKRDVVQKPPYQGRWQRIGTAIGDVIQRDILIAERHLDNPVFRFEKNVDRTPMFEEFAKKSHVITHLNKKFALYGTCDGILLYTSKDGETVRVGLEIKSKQTTYSQTSLYSMREPKDDHVKQTVCYSIMYDVDYYILFYVNASKKGWNMSDEDYAKSPDIRAFGIYITDTMRSDVLDTFAGVLEHISKGIPPALDIEKWTFNNYKRACALSLTDEEVDDIKRKSDRMLRSSLPDWKKSVYRDCVEYITTVRSEVTETAQEETAS	HP	HP	hypothetical protein TRIPP_70 [Paenibacillus phage Tripp]
	H6_R6_51	51	MREIYTVFDLETTGLDPTKDQITEIAAIRTDLIREYGRLDVRITKNSGTKLTPEIINLTGINESMMRGGIPEELAIPLLACFMSGSIVVAHHAPFDLSFLARYLVEPSSFVCTRVLSKLVEPGESASLAAVAERRGIELTGHHRAMADVEATVKIFQQLKAEADALGIRYYNVLINDEKRPLTYIPKLAKVIDKTKGEIVSRKQ	DNA polymerase III	DNA polymerase III	DNA polymerase III [Paenibacillus phage Tripp]	Exonuclease ;This family includes a variety of exonuclease proteins, such as ribonuclease T and the epsilon subunit of DNA polymerase III.;
	H6_R6_52	52	MYYVIMIDDIPYMKEGCYIPTYETVDAAEKWARKLSTFGGYRNSKIEVTRATFKPITTVSEGLRK	HP	HP	hypothetical protein TRIPP_68 [Paenibacillus phage Tripp]
	H6_R6_53	53	MSVITDDNYHTVVRKLITSNEKVPKGTNLQNLPAKGAGVRVRNCFIPRKGFTFIGADLGQIQPRIMAHIMYVKYGDNSMRQIFVDGVDLYTKMAMMTFGLPEQVCLDKAWYDPVSGQGGFGGEPPATAYYPRKMMKTGQLAVSYDQSPRAFAKKMNVTEDVAHMFFENFDETFPSFKPMVKDYREMMKRDGYVETLFGRKRRFPDFNEVAAFVKRNEQRLYRLYSERKRLQNITNPRDADRKRLTAVQDEIDILSAKRGLVGYWIRAAFNAVIQGTGADILKLIGIRNAAVCRERGWEMNASIHDEIKNSIPNDQFTAETIDLINEIMMKTVELSVPLVTDTVIEPCWMQTYKPEEWDFAGCRPIIEKYDEKGRVYDDYDERLQAAKGVA	DNA polymerase	DNA polymerase A	DNA polymerase A [Paenibacillus phage Tripp]	DNA polymerase family A ;DNA polymerase family A.
	H6_R6_54	54	MYFTFYQSNPGGFTIVNDSVCDVVIIETDTADQANKKAEEIGIYFDGCSTGNDCPCCGDRWDAQYSDDKGTEEPELYGVPVYEVKSGLFRSQAYIYHLDGTKEVVNFRDN	HP	HP	hypothetical protein TRIPP_66 [Paenibacillus phage Tripp]
	H6_R6_55	55	MLAAGARILQKRKEAERERRIEEVLASKPENFHILTHDSELPAFVERLRTECKRQMTEWAGKYDFLGVKSMTAGDFEGTGVDSYIDLSIGFSIWLPLLGEGYYLPYGHVDMRGVEGFEFLNDTFAFKIGDPQLTRSKVLGAIKPYLQPIHGKTFHMGSARYDLHVAQNDGYEIRGCVWDTLDAMHLLNEHEEKYGLKILVEKYGKYFGIPGPIYTFEDLFGNGSPAPFSVELVGIYAIKDVLYSWKLCEWQMEMMRKSPGRLLECYAEIDSKLPEVDVFMARCGFEIDLDGLKALEAEFEPALEQAKRDVIETYGINDEFICKMDRTLSAKKIAKWTEAQKARIKRWEDSVKKQQRIIEECESVGKTGLKKYRDAKERLLKLYAEKPAPAVEEHAPRYV…	DNA polymerase	DNA polymerase I	DNA polymerase I with exonuclease domain [Paenibacillus phage Scottie]
	H6_R6_56	56	MGKLREINGGVFREVDGSPDVGDFIVYDEVPAHSYYLTAGKPYEVIETGYHDGNYVLIEDDENEEYNAINDDFTVLKRVSQAGALQYLLDQRKAEVTELEKRLEEEVGRRLKVGDYAKIIEVYPCDSSYGAAVGDIVQVTHTDYSDVPYKCKGPKYECWFCTRQLKRATDEEVAAAKQEEKWAKIGRKVNEFKVGDIVRYEYKSKNNNAIGRSGFSGILAEIDDTRLGFKRKIDLVHLVKPSFVDDDHDTWAKLGDVALVVTVENRIDQ	HP	HP	hypothetical protein HEATH_58 [Paenibacillus phage Heath]
	H6_R6_57	57	MPELDRFNPDDTDPIVASCASCDGEIYEGDSVVLTTEGDFVHDECFAAFARETYRSASGTIDANGRII	HP	HP	hypothetical protein SCOTTIE_58 [Paenibacillus phage Scottie]
	H6_R6_58	58	MAHYSEQRGKASQLAAKLALVSSGWVVAEPETEEPYDLIGRDPVNGEWYTFQVKTIRKRYDRGGDLVVYAKKNNGEPYSKSDADYIVGVLGEEDESPRVFYFVNRGIGEYWASEARAAARWQELPLAFDRELVACPS	HP	HP	hypothetical protein SCOTTIE_57 [Paenibacillus phage Scottie]	PD-(D/E)XK endonuclease ;This family of endonucleases includes a group I intron-encoded endonuclease. This family belongs to the PD-(D/E)XK superfamily.
	H6_R6_59	59	MHQQIENSFKYHSPKPGQPEKYTELREEAKELAYLINEICPNSREKSLAITNLEQVVMWANASIARNEVSE	HP	phosphomannomutase	phosphomannomutase [Paenibacillus phage Scottie]
	H6_R6_60	60	MGVREWLKEREEERKKRANGGNDGLPEGVTRYVRLGSELADGKVFALLAGPDDWYFYHVHEDGDFATRTTFVKKHTCLHSPKDVGADFGEFAKRNPSVCLSCRANAKRKLYFMVPVYDFEYRTWRILDLKEFHAMNLIDDYDKLEKAAKKFAKDYTLVGDVVLIQKTSDGKSYSLTSADIDEEILVEAQKFIGTDEIKYAELANFRDEEDIRKILEEAAEFDDSKVDVYVLRERFTEPDDVDPKF	single-stranded DNA-binding protein	single-stranded DNA-binding protein	single-stranded DNA-binding protein [Paenibacillus phage Scottie]
	H6_R6_61	61	MKIEVTHHAVEKAVTSLRINRKIANEWVRSNVKKARYIADIIAEDGTPSRLFAGGGVLFILAQDNDIVITLYPGDNPINIIRQKVESVTQKELRKVERKERRHQREAKIAKLELAVERAACLLRAEKTRSQSVKLAMAARVAAIDQYIEQLDHDLAEVQAEKRRVAKAVAAYMI	HP	HP	hypothetical protein TRIPP_56 [Paenibacillus phage Tripp]
	H6_R6_62	62	MDKSKLNTLALKAKLGCEESLWKIKAELIGEIHKMSNHNWHSIRNEAKFEESCFTRIDSAVRAFDPRKGNFYNLAMFKINSCLKESRKRFSETPVVISLSEKRSEIELESTVIDDSAVIDDGLMVNEKIALLAEGDPRKEMILKLWASGIDETKYIARVIAKNCGGKISSNRTYTHRFRARCRKALA	HP	HP	hypothetical protein TRIPP_55 [Paenibacillus phage Tripp]
	H6_R6_63	63	MYIDVLYELEQFDWRNVRPAVDSFIASSPFRTDDDTPSFFVDLREDSDYYGCWHDFGGTDPEWTSGNFTKLLSFLMDVSYREADEYLRRKYENDEQQETPVLRRVRLSAERPRKPVLHVGLLEEYRHDHPYLASRCITAGVQREMQTGYCPSKNAVTIPWFGPNGQLLNIKYRSVTGKKFWYVKGGRPIKELVYGIDYIYRHRCRRAAIVEAEIDALTLMSAGVPAVAAGGGVINKEKAAVIIRSPIEEIFVMSDHDDVGQALKREVIRMLGGDLRVGVAGFPKRYKDVNEVAQAEGLQKLREYFERRKLCKKFLS	DNA primase	DNA primase	DNA primase [Paenibacillus phage Tripp]	Toprim-like ;This is a family or Toprim-like proteins.
	H6_R6_64	64	MSVHGEQLLSKIVDTNDVLALKKYGIERYHFATEPEWAAYDFIVRYASKNGGNAPSYATYVSACPDVTYIPDVSDSYEYLTWELKDRAGKKMVADLFNPTKGKRTSEVEEKFSELSFDEFVAWFTKESDRIKETLNVGTGTKIGRTLDEMSADFLREYKRREAGKSFRLWKTPFEALDREIGGFYSGDIYGIMAESGRGKTYLLIAIVDKLLRQGASVLVKSYEVKEYVWLARLISVATAVDGLFKDEETQTPLGIPNKAILSGKLEDFVRENFEDVVSKLADYYPGKLYFQGKGGSELTRTLDDLERELQTTKVDVVILDPFYGLSDVYGRNANKTAGGAAEYAASRFERIVGENDVVGFYSIQVTVEKKRLDEEEQRELKTPKRDQVKTTKRLLDIA…	helicase	DNA helicase	helicase [Paenibacillus phage Tripp]
	H6_R6_65	65	MSHSKNCILRQHCKNADTDLCNRMCSYYVGLHGYNGLGGRYGAANIPTEYQFITLTSSPAREVQAKIYDFLKSYVGTFPRQFEADAEPIKSLYLRSHTTGTGKTTTACAIATEYLICHYIGSLRRGRQPLERPVYFLDVNAWQNDYNEFNRRNIPEHIGEAASARYYAAQKHAMEVPLAVLDDIGVRDSTEAFRGDLHRLINTRVTAGLPTVYTSNIPLADLNEVFREPSPRLVDRIRDRCAELIFVGESKRGLRR	DNA replication protein	DNA replication protein	DNA replication protein [Paenibacillus phage Tripp]
	H6_R6_66	66	MKTKAYVVDAWQFKIGFCKGGIWTSLPMSDDELTNFMERLREMGIFDPIVMVYDASALYKKTIKSLWTEDTRLRLVELNNFLLELEGG	HP	HP	hypothetical protein TRIPP_51 [Paenibacillus phage Tripp]
	H6_R6_67	67	MEIAKLVLNRNGKFAIEFDTNQEVLNVLAPIVSQIFSTQQLADTSKLRAIKRGTVPKTDNIQLRLAQPKTPQLRLTPRQERELETLWLDIRSAVEYFWKLCRTNRKQESKSRVYKELFDEFEEVTGYRAKRKMTLGRVDPRSLVLNTLIREGKGPEFLSFVRSKARVFNSELIRI	HP	HP	hypothetical protein TRIPP_50 [Paenibacillus phage Tripp]
	H6_R6_68	68	MTKVAEKQTGELSSDLATLTAEINAYKRVAGEAIFEIGRRLKHVRREKLAEERGGWNTWCENDLGMSRRYANMFVRVTDELSESGKTSSHLGVEMLYQIATLPPEERTKPHTIPSTGQTKTVEDMTVRELREVKAALKAEEKARKEADERTEAIRDTLEAIRQQPPKTEY	DNA methyltransferase-like protein	DUF3102 domain-containing protein (DNA methylase)	DNA methyltransferase-like protein [Paenibacillus phage Tripp]
	H6_R6_69	69	MSWGCLGILVAKIKSDDWRNLPIEKWNVRTVHAYFIEMNRELYDAEYVPMRNWKFEQGVIKRNLKSYGPEVLQKVFDRAFREYRPSRKYPILTAGFVLSYMAGRILPQVLAAEKKTEEQETDISELSSWL	HP	HP	hypothetical protein TRIPP_48 [Paenibacillus phage Tripp]
	H6_R6_70	70	MASKKIDIRLTENFRLRADDRNFIIMERRFTDPTRSPNWEGLKKNGKSPEPRETWRDSGYYKLGQFGLMAAIEDVIIREGNNRGSAVGSLGQLLAEYQRIADEVRDTIGTNWHELGVPRYFGSEN	HP	HP	hypothetical protein TRIPP_47 [Paenibacillus phage Tripp]
	H6_R6_71	71	MEDIWDIDDWVEEATIQKVYTFSPKDVATALGLPLHVTAERLFQLVNRGKVTSHFEVRCPICFSATPVDLEILAADPTCACGEHVYEVTPELIYVFFKIRPEYINWVQKQNENYRGIRRFTNR	HP	HP	hypothetical protein C7CDELTA_38 [Paenibacillus phage C7Cdelta]
	H6_R6_72	72	MSVESQTEYSITSGQTETRIFIKFYVEAVRSGMVADIGPERLQTLIVLASYMNEKGECYPTQEMIAKSLGISRESATRRIRSLRKYKWKGRNLIEVKRTRDPQTQAWANTIYTILPVSNLGIFDGDRK	DNA binding-like protein	helix-turn-helix domain-containing protein	HTH domain containing protein [Paenibacillus phage C7Cdelta]	Helix-turn-helix domain ;Helix-turn-helix domain.
	H6_R6_73	73	MGCDIHLFVEKKVNGAWKVLKGINEPRIQDLCSTLQKAKERGADTLWLEDWIKEEKEGTCDFVNIPRNYRLYAALANVRNYDRITPISTPRGLPSDMSRVVYEQENEWYWGHDHSWLTAKELSEFDWNQKIKFEGFVDDEQYSEFLENGVPTWWHFEQRSWGKPYKHIQWTETLKDCVDTFYTWSIPKLIELADGDLESVRIVFWFDN	HP	HP	hypothetical protein SCOTTIE_38 [Paenibacillus phage Scottie]
	H6_R6_74	74	MTAVEKAIVDIIAAQVAEAEKRILERLSAATGRTLTFTEACEYLRISEYTLRQLCREKRIPHRIIGSEGSKKPRYLFSTVSLDRWVREQEERNYRL	excisionase	helix-turn-helix domain-containing protein; DNA binding domain, excisionase family	putative excisionase [Paenibacillus phage Wanderer]	Helix-turn-helix domain ;This domain is a DNA-binding helix-turn-helix domain.
	H6_R6_75	75	MVTIAELRARNGKMTQTELAKKIGTSQTTISAWEKDISVISAPHLRRLCLFFNVSADDLLGIDLMVKKCM	putative Cro-like repressor protein	helix-turn-helix transcriptional regulator	Cro-like repressor protein [Streptococcus phage 315.3]	Helix-turn-helix ;This large family of DNA binding helix-turn helix proteins includes Cro and CI. Within Neisseria gonorrhoeae NGO_0477, the full protein fold incorporates a helix-turn-helix motif, but the function of this member is unlikely to be that of a DNA-binding regulator, the function of most other members, so is not necessarily characteristic of the whole family.
	H6_R6_76	76	MSTTGEIIKLLREQRGLTQQQLANILGLKTYTTITKWESGDNFPKGKDIKRLSEFFKVSSDYILGLEKSNSCMLKTSDYPFYPISISAGQPIEVNTITEDNVETITLPDDMMGKWAGSEDIYIMRVNGESMNKVIPHNSLIVVKNIELSELNNGDIVIYSNGNEYSVKRFYNDKVNSRVIFRPDSTDPSFTDYLVSYGNISEIKIHGKVVVYVVDSD	helix-turn-helix domain XRE family transcriptional regulator	helix-turn-helix domain XRE family transcriptional regulator	helix-turn-helix domain XRE family transcriptional regulator [Paenibacillus phage Fern]	Helix-turn-helix ;This large family of DNA binding helix-turn helix proteins includes Cro and CI. Within Neisseria gonorrhoeae NGO_0477, the full protein fold incorporates a helix-turn-helix motif, but the function of this member is unlikely to be that of a DNA-binding regulator, the function of most other members, so is not necessarily characteristic of the whole family.
	H6_R6_77	77	MASIEKRGNNSWRLIVEAGHSPNGKRIKRTKTVRVEDQSLLRTTKKLRDFLETELHKFKIEVESGAYISPEKMTFATFVEEWREKYATKHLSHRTLHVYEQNLKNRIIPTFGHLRLNEIRPIHIVNYIHSLEKDGVRGDRKKGGLSSSTIQYDHKIITNVLTRAVENLIKSNPSASVKKPKVQSKINMPYDELEVEQLLGALQKEPYHWRIMITLALTTGMRRGELLGLEWKHVDWKNGVVSIEQSLTHSEKGKVIIKSPKTERSRRNVALPSSVLDELKDYYYYCIREKENLGESWKGCVDVEGNQRNFIFSHLDGRPFHHERPSFWFRLFVKRHGLRYIRFHDLRHTSATLLINQGVHAKVISERLGHGNITTTMNTYGHLLRTADKAAADKFESII…	integrase	integrase	integrase [Brevibacillus phage Davies]	Phage integrase, N-terminal SAM-like domain ;This domain is found in a variety of phage integrase proteins. / Phage integrase family ;Members of this family cleave DNA substrates by a series of staggered cuts, during which the protein becomes covalently linked to the DNA through a catalytic tyrosine residue at the carboxy end of the alignment. The catalytic site residues in CRE recombinase are Ar…
			Region 7
	CDS	No.	AA	PHASTER	BLASTp	Closest phage protein	Conserved Domains (CD)
	H6_R7_1	1	MVMKNRISLEVSHSTKLDKWIAGRHYLKSTPAGARLRLWILDDQGNRIGAMMWGRPVARNLEQTSLLELTRMYLIDDTIPNAESKALSLARKYIRKHFPDVKGLVAYSSTGQGHEGIIYKADNWFMFGLTKSGKWSNRDGRTDRDTSGKVRWCRSP	acetyltransferase	acetyltransferase	acetyltransferase [Paenibacillus phage vB_PlaP_API480]
	H6_R7_2	2	MEIREMLVDPSKYGVKCPNKMTPKYITFHNTANDAPAENEIRYMIGNNNEVSFHVAVDDMEAVQGIPFDRNAWHCGDGNGTGNRQSIGVEICYSKSGGGRYYKAEDNAAIIIAQLMKQFCIPIGNVVPHQHWSGKYCPHRMLDEGRVPSFIERIKQAYEGEEDDMNRTLQLEDWQWKQLFDNMGLAWNAGKFTDWGWMVKIENHTLTVDELVWLNNHILVSGLIR	N-acetylmuramoyl-L-alanine amidase-like protein	N-acetylmuramoyl-L-alanine amidase	N-acetylmuramoyl-L-alanine amidase [Paenibacillus phage phiERICV]
	H6_R7_3	3	MEDQIFNTALNTGIFGVLFIWLLFTTMKKNEVREKEYQKTISENQEVIREQAKSFSLLSSDIAEIKGILKGKPGEGEAQ	HP	holin	holin [Paenibacillus phage phiIBB_Pl23]
	H6_R7_4	4	MEYIIWDKKESINGVPAKKVLESNPHWEDADLILIIENGRITRIEDIQIINANAGGNLFDKNDSLEVKAQKVFDHIVKEREEQENSESHPDSPVPEQRIRDLEEALNKQKEDMDKAIMELTFALGGAKKDV	HP	HP	hypothetical protein ERICV_05143 [Paenibacillus phage phiERICV]
	H6_R7_5	5	MSYVPKLNWKLDDTVTEKDFNRIEGGIKETLDKYKDVETTISELFTSVSNGKEQVAKAITDQGVPAVKEDPFKDLAAKIRSIDNGNIPIYVQPTEPTNKTGFWIQDEQNEIEHVVYTDVFSESGEWTTGKDMPTARSGLTSSVVGDKVYVIGGHDGLNSLSKLEIYDTTTNTWTSGKDMPTGRDDLTSSAVGNKIYVIGGYNGDNLSKLEIYDTTTNTWAAGTNMPTARKKLTSGVIGDRIYVIGGNYDNDHNKLEIYDTTTNTWTKGANMPTGRYALTSGVVGNRIYAIGGHNRGGGNPNKLEIYDVTTNTWTKGKDMPTGRTYLTSSAVGNKIYVIGGSIVHKELEIYDTTTNTWTKGANMPTGRGSLTSSAVGGRIYTIGGWGGNSYLSKLEIYSI…	putative kelch repeat protein	structural protein	kelch repeat protein [Paenibacillus phage phiERICV]	Kelch motif ;The kelch motif was initially discovered in Kelch. In this protein there are six copies of the motif. It has been shown that the ring canal kelch protein is related to Galactose Oxidase for which a structure has been solved. The kelch motif forms a beta sheet. Several of these sheets associate to form a beta propeller structure as found in pfam00064, pfam00400 and pfam00415.
	H6_R7_6	6	MIATAFLNEVAGYAADRIGKVVLNGEYEVENVQKTLNEHVINLEYMVPKGAVENIHTIEVKATDGGLISKNEVFIPITSDTVIKQTLFVEEV	HP	ketopantoate hydroxymethyltransferase	ketopantoate hydroxymethyltransferase [Paenibacillus larvae]
	H6_R7_7	7	MSKLIDMLPAYYREIKEFQELMKTMDEEARLFQIEIERLLNNQFVLRSDEVATKRRENELSIQADPQEESLDFRRKRIVNRYSTKPPFTIRYLQERLDFLLGKGRATASVDPQKFILKVNTKINDAAVFREVEHTIHTIKPANLVYNQETSLQDGIGIGEHIYKSTLTRKTKLGSWKLGRVPFAERGKEELVK	phage-like element PBSX protein	tail protein (DUF2313)	phage-like element PBSX protein [Brevibacillus phage Davies]	Uncharacterized protein conserved in bacteria (DUF2313) ;Members of this family of proteins comprise various hypothetical and putative bacteriophage tail proteins.
	H6_R7_8	8	MYEEQTFEAIMKRMLDRVSGDVDKREGSVIYDALAPIAFSLAEAYADLDINWKLSSASTASGEYLEWNTSDFGVTREPATKAKRKGVFEDTNSHPKDIPVGSRFSIEKVTYKAIKKLAIGEYVLESEVPGEIGNKHFGKLLPIDFIEGLASAELTDIIVPGEDEEDDESLRKRYFDQLNEKPFGGNIPDYQRKLKSINGVGGVKIFPSWKGGGTVKCTIIASDFNPPSPQLVEDIQTEIDPVENAGKGIGWAPIGHAVTIAPVHPVTVEVSTTLVLNRGVTVGQIREELDNVISEYLLALRKGWEIEDKLIVRVSQLEARILTVSGVADIAGTQLNGAAGNLELGSEEVPLFGGVQIV	baseplate J family protein	baseplate J family protein	baseplate J family protein [Brevibacillus phage Osiris]	Baseplate J-like protein ;The P2 bacteriophage J protein lies at the edge of the baseplate. This family also includes a number of bacterial homologs, which are thought to have been horizontally transferred
	H6_R7_9	9	MLPTGSILAPDDTIQITQQPSKTYKIDFEQKRVTGTVDGLESVKQSVKKILCTSRFEHLIYSDRYGSDIKPLIGKTPGLVQSDLKRRISEALMQDDRIKEVGNFRFDSSGDSTTVSFTITSVFGVINEVQEVKEIV	xkdS-like protein	DUF2634 domain-containing protein	xkdS-like protein [Clostridium phage phiCT9441A]	Protein of unknown function (DUF2634) ;Some members in this family of proteins are annotated as phage related, xkdS however currently there is no known function.
	H6_R7_10	10	MLNIIKQAALGAVDTSNPVAILFGEINKTSPLEVNVDQRFALTEDFFIVLDQAKELSVGDRIALLRVQGGHSYVILGKVV	HP	DUF2577 domain-containing protein	conserved protein of unknown function [Clostridium phage phiMMP01]	Protein of unknown function (DUF2577) ;This family of proteins has no known function
	H6_R7_11	11	MKKSVKEILMNSKKRGIIWEISELVTEITYKTSRIGKPAELNISCIKKGLYQNAIFGFENGDVIRFRMNGVNLFYGYIFKISSGADEQVTLTCYDQTRYLNSNDTYVFKGMTATDVIRRIAGDLQLSVGYLDNTGYVLPPMAEDDKKLMDIICKALDTTLIATHRNYVFYDDFGKLTLRNINDMRVDAVIGDKSFMTDYDYERSIDGETYNRVKVVQDNKETKRRDVYIAQDSANIAKWGRLQLFRKIDEKLNSAQAQEIMNNLIELHNREQRKIRIDAIGDLRIRAGCFIPIVIKELEIKQYFLIDECTHKFEGEDHTMTLDLKVI	late control D protein	late control D protein	late control D protein [Brevibacillus phage Jimmer1]
	H6_R7_12	12	MRTGIWLSYNNQEEGFKLPVNPENIEISGGNNGKTYSAVGLGEINVIKELRLRDIKFESIFPAMNYPFVEKDAVLLEPSHYVGYLEKWLTKIHPIRFIYVGDTIDINLAMSIEEFTYKEVAGSPGDIEYSLSLKEYLFYEANRAIITSNGVQVDTGRPDERESKTTHKVLPGETLFRIAQKHGTTLKELQNMNNMTDEQVKKLKVGSVIRLR	LysM domain-containing protein	LysM domain-containing protein	LysM domain-containing protein [Brevibacillus phage Davies]	LysM domain ;The LysM (lysin motif) domain is about 40 residues long. It is found in a variety of enzymes involved in bacterial cell wall degradation. This domain may have a general peptidoglycan binding function. The structure of this domain is known.
	H6_R7_13	13	MATVAASLKIFDAFSNPFQNFARGAKSADSALQKLQAAANRTHNMKASLDVSGVISRNTAAQSKFNHQLQDGTNKAHNLTKSIKSIAAAYVGLEAAKKVWNATIGGAMEQQKMEDMFKARTGDSEVGKAMFEKFKGNAIKAGVDVKEALTGALSFFSTTKNSGQIQELNMIAKQLNAFDTAGNGLAGAVFSVKEALSGDIVSLSERFNIGKAKIRSTGLVEKAKKGDIDGFIQSFQKLLELESMGKDAFNRMLDGPAYKWKMLLNNLKNMFADAGRWAVQAFMPLINLFNQIIQSQGIQTFFVILGSLLYGIAVAIGWIGNNVIWLFDVIAPYASAILAFFAILALQYVPALIASLLQLGQVVLGVMLKFLFTNPILFGIALAIGVIIAVLILFGVTAQ…	tail length tape measure protein	tail tape measure protein	tail length tape measure protein [Brevibacillus phage Davies]
	H6_R7_14	14	MSGGLQAFFAQEAGEAITEKVVVSDRFKDKDGKPVPWEIRSMTEAENEEIRKSATRKVKSKNGMYTTETNNELYLAKLAVASVVFPDLKNVELQQSYGTLGAENLLRRMLLPGEYANLIEKVQEINGFDKDIEDLKEEIKN	conserved hypothetical protein (XkdN-like)	tail assembly chaperone protein	conserved hypothetical protein (XkdN-like) [Clostridium phage CDMH1]	Phage XkdN-like tail assembly chaperone protein, TAC ;This is a family of phage tail assembly chaperone proteins, TACs, from Gram-positive bacteriophages, in particular PBSX from Firmicutes.
	H6_R7_15	15	MSWMKAADAISGQEGRAYATIKGRAEEMFYVKSIEVTAKKIKRKFVHWENVATSTKRMDGQARGKPFIMSPQHSASLCWIISKREKIPTLISSPMRTRHLKEPKPSFRTSTTKSLNWIRVMLTKKSASPSTMILSIRSKNQPYTAA	core tail protein	tail tube protein	tail protein [Brevibacillus phage Osiris]	Phage tail sheath protein beta-sandwich domain ;This entry represents the N-terminal beta sandwich domain found in a variety of phage tail sheath proteins. / Phage tail sheath protein subtilisin-like domain ;This entry represents the second domain in a variety of phage tail sheath proteins. According to ECOD this domain has a subtilisin-like structure. / Phage tail sheath C-terminal domain ;This …
	H6_R7_16	16	MAGGTWENQNKVRPGVYINTASERKSMTAVGERGTVAIPLTLGWGQAKEVLTIHVGDDVKELLGYDITAPEMLLLREAFKRAKTVKLYRLANGVKAQGNIGDITLEAKYSGIRGNDIKVSIEANIDDPTKFKVRTFVANEEVHRQVASTAGDLVSNDWVHFEAKTPDAALTETAGVPLTGGADGNASYQDYVDFLTAIDAHEFNAISIPYEGQESHKLNPLVLAQIKRWREEEGRKVQVVVANYRADYEGVITVKNGVVLEDGIKLDSAQATVWTAAATASAGANESLTYQSYEGAVDANPRLTNKQIEEALTAGEFVFVYNNNRVIVEQDINSFVSYTEKKRKHFSKNRVIRTLDGIANDSKRIYETQYIGKVDNNADGRNLFKQELIRLLELYQGMN…	tail sheath protein	tail sheath protein	tail sheath protein [Brevibacillus phage Jimmer1]	Phage tail sheath protein beta-sandwich domain ;This entry represents the N-terminal beta sandwich domain found in a variety of phage tail sheath proteins. / Phage tail sheath protein subtilisin-like domain ;This entry represents the second domain in a variety of phage tail sheath proteins. According to ECOD this domain has a subtilisin-like structure. / Phage tail sheath C-terminal domain ;This …
	H6_R7_17	17	MSKMKQAVKPAVFSKEQFLESKQFKTIEKDILSIVLKEDRAYTIEQAKEMIKELLEREVR	HP	HP	hypothetical protein phiCT9441A_52 [Clostridium phage phiCT9441A]
	H6_R7_18	18	MNQVKDGVIRKLKTLYPDEKVSDEKIRQGLENVRFFVKVLDTAQNRELDRRYKRCVFLDIHYFASSYEEAYEVAETLYEGMEYIQVGEHTVRGTGMRSEIVDDVLHFFISFDYHVIKPKAPGTKLQGLEQEGIIRE	HP	HP	hypothetical protein OSIRIS_13 [Brevibacillus phage Osiris]
	H6_R7_19	19	MAKWGDVDFSELTKFTKNLEKASNSDLIGRFISDFLIEMAMRADRKIKKRTPVGKTGQLRRNWKVGSVQKMGNEYVVEISNETHYGSFVEYGHRTRDLKGWVEGRFMITISMKEIERELPKYLEKRFTKFLEGLIG	HP	tail protein	tail protein [Brevibacillus phage Davies]	Bacteriophage HK97-gp10, putative tail-component ;This family of proteins is found in the caudovirales. It may be a tail component.
	H6_R7_20	20	MASYTRHRKTIEKMYEDQATISGFREVTKPNGSTNLAPVVVYENQPCRISQKALGANNQKDAQNNIAYETKLFISPELELHQGDVVEIKRGALSREYTAGEPFVYPTHQEVSLQRKGYA	head/tail joining protein	head/tail joining protein	head/tail joining protein [Brevibacillus phage Davies]
	H6_R7_21	21	MSGNDILAIVKLRLGLPDEFDALVLSYVKEIGERILHYCNIKVIPAALHEVWTSMVIDILRIEQPKLPGIEETNGTAENIKIGDTSISPANSSSVTNASKKVMESIVTNYRVDLNPYRKMRW	putative DNA packaging protein	DNA packaging protein	DNA packaging protein [Brevibacillus phage Davies]
	H6_R7_22	22	MAKKPDQTEADKKQLTAKKAQSQKEQYVKVQWVTNVKYRGNIYYAGQRTDVRDDDYSTLVNEKVIRLEEGQDEHVRE	HP	HP	hypothetical protein OSIRIS_9 [Brevibacillus phage Osiris]
	H6_R7_23	23	MPNIFDLVNAKNIATYYLATPSNAIPYLGGTLFPPKKQLGLDLSWIKGSRGLPVALMPSEFDSKATLRDRIGFSKIDTEMPFFREAMRIGEKDRQELNKLAASQNEALIMPVINAIYDDVTTLINGAQVVPERMIMQLLSSGKIEIEANRLAYKYDYKMPSGHKITLTTDTDKWSHPEADIVGDIKTWQDTVEDDTGVRPTNAICTRKTWNYILQNVAIRKDMNPLGGQNIIMTDAMMKQYLETKLGVKISVYNKKFALQDGSMHLFYPDGYFTLIPDGTLGNTYYGTTPEESDLMTGSTVANVSIVNTGVAITTIKEPHPVNVETIVSEIVLPSFETIDQIFIAKVV	putative head protein	major capsid protein	major capsid protein [Brevibacillus phage Jimmer1]	Phage major capsid protein E ;Major capsid protein E is involved with the stabilisation of the condensed form of the DNA molecule in phage heads.
	H6_R7_24	24	MKFVETKFSNKKDILKFPDHYVAVAVTLDDAGVEANSEGKKIIPAGTILGGGVLQDTSKLAKKASGAEAEGVLMNDTDVTYGPASGAMIIHGFIDSAKIPTPPDDATKAVLNQITFLA	HP	major capsid protein	major capsid protein [Brevibacillus phage Osiris]
	H6_R7_25	25	MEWLEKLLEGKGLTDEQIQLIAGGVEENYKGHIPKHRFDEVNEAKKQLETEIKDRDKQLSELQKTVGDNQSLQDQIAKLQDENKKKEAEYQTKIKDLSVTNAIKLALNGQVHDEELVAGLLDKTKLELDESGALKGLDDQVKVLQESKAFLFVQNDQTSPRFKGASPADGVDGKGGEGGHDGDFGKRVADFAKSNEGLEKARLSYFE	minor structural protein	minor structural protein	minor structural protein [Brevibacillus phage Osiris]	Phage minor structural protein GP20 ;This family consists of several phage minor structural protein GP20 sequences of around 180 residues in length. The function of this family is unknown.
	H6_R7_26	26	MKSQEYWRKRSEELGLRQFRKADSYVNRLQKEYAKAWNSMQRDIETFYMRFADNNEISYAEAKKLLDAGELKEFKMTLEEFTEKAKNNADHRWTKELNNVYYRTRISRLEALQIQLRHQIEILSEGTKRGTGGLLSDTYTDTYHRTLYEIQKGTGIGVTFAKIDSEAAGKIISNKWLSANYSERIWANKAKLIRELDTNLAQSLIRGDNVNKTARTLSERMQVSFLNAARLVQTESAHITSQATFDSYKASGVVEKYEFLATLDRRTSKVCRHMDGKVFLLSEKKEGVNFPPLHPRCRSTTVAFFDDDVGVRAAKGKNGKTYYVPGDLNYEEWYKQFVE	head morphogenesis protein	minor capsid protein	head morphogenesis protein [Brevibacillus phage Jimmer1]	Phage Mu protein F like protein ;Members of this family are found in double-stranded DNA bacteriophages, and in some bacteria. A member of this family is required for viral head morphogenesis in bacteriophage SPP1. This family is possibly a minor head protein. This family may be related to the family TT_ORF1 (pfam02956).
	H6_R7_27	27	MSPEMQEITNILRDGAKARMSLEQIIQVEMGAWKTSEKRKWMMTGERYYKNKTDILKRERTAIGENGCKEIVGNLANNKLVNGFVRKLVDQKVGYLLSKPMSIQTSNEEYLELLTDFFGSPLLRLIKNIGKESINKGIAWVHPYYDMEGNLLFAKIPSEQCIPLWRDAAHTELDAMIRTYEVEVYEGSRRTTVTKVEWWDSYGVKRYVLQGSLVPDVEAGAEDSHFQFVGQGETEKPMNWERVPFVAFKYNDEEQPLVELIKSLVDDYDERKSDHTNNLEDLPDSIYVVKGFGGTESGEIRKNLSTFRIIKIDDTEANSGVDTISLPIDTEAYETHMNRNRKDIYEFGRGVDTQSEKFGGDKSGVALRFLYADLDMDANILETEFQASLEQLLWFINAH…	portal protein, SPP1 family	portal protein	portal protein [Brevibacillus phage Osiris]	Phage portal protein, SPP1 Gp6-like ;This protein forms a hole, or portal, that enables DNA passage during packaging and ejection. It also forms the junction between the phage head (capsid) and the tail proteins. During SPP1 morphogenesis, Gp6 participates in the procapsid assembly reaction. This family also includes the old Pfam family Phage_min_cap (PF05126).
	H6_R7_28	28	MIEKEVNPHFEDFLFDWHHKFYFLVGGYGSSKSYHVALKLVLKLLNEKRTALVVREVYDTHRDSTYSLLEEIITDLGLDGTVRPITSPMQIRFPNGSKIIFKGMDKPAKLKSIHNVSIVWIEECSEVKYEGFKELLGRLRHPALDLHMLLSTNPVGEDNWTFKHFFKDELKNHIVLEDTDLYEKRTIVKNDTFYHHSTAEDNLFLPKSYVAQLDELKAYDPDLYRIAREGRFGVNGVRVLPQFEVASHEEVIEAISRIRKPIERTGMDFGFEDSYNAVVRLAVDHEQKILYIYWEYYKNQMTDDRTAEALQEFARTKELIKADSAEPKTIRYFRQKGFNMRPAKKFPGSRLQYTKKIKRFKKIICSEKCPNTIRELKYLTYKTDKNGRILPDEFNIDPH…	HP	terminase large subunit	terminase large subunit [Bacillus phage PBP180]	Phage terminase large subunit ;Initiation of packaging of double-stranded viral DNA involves the specific interaction of the prohead with viral DNA in a process mediated by a phage-encoded terminase protein. The terminase enzymes are usually hetero-oligomers composed of a small and a large subunit. This region is found on the large subunit and possess an endonuclease and ATPase activity that requ…
	H6_R7_29	29	MARARSPNRDKALKIWLKRSGNITNREIAEMLGEKEKTISNWKSRDKWNVVLQTGECSTTKTEPKGGAPEGNKNAVGNRGGAPPRKNANAVTHGFFRKYFPEETMEIMEQISERSPLDLLWDQITIQYTAIVRAQRIMFVRDQEDETRVLKKDSSSDNFFEQEWEYQHAWDKQATFLQAQSRAMSTLRSLIKQYEEMIRVGQGDEEQRLRIHKLKGEIALLEQKATKDHDKPIEIRIKRARMRPDD	terminase small subunit	terminase small subunit	terminase small subunit [Aeribacillus phage AP45]	Phage terminase small subunit ;This family of small highly conserved proteins come from a subset of Firmicute species. Its putative function is as a phage terminase small subunit.
	H6_R7_30	30	MDFMTVVRVICMIILGTLSMYEFYGSHTRYQANDISGAIYHILLALFWAVWLLIQAVLGK	HP	HP	hypothetical protein KAWIKA_69 [Paenibacillus phage Kawika]
	H6_R7_31	31	MNQQIENNFKYHAPKEGQTQKYTAIRGKAEELAHLIDESCPNSREKSLALTNLEQAVMWANAAIARN	phosphomannomutase	phosphomannomutase	phosphomannomutase [Paenibacillus phage Vegas]
	H6_R7_32	32	MTTNELFVRDYRIRSDEFLQDLIQEYKDTRKSLLSAREQSEDKAERCIISEMISDCEFVIEWLKKGRRPGNIRGIERRAAYQREKLIDPLKLQAFAFKSTAGSASNLSDWEKYKIEDALSILSHRERECYVMAHGECFSFSEIAGFLGISKSSVEKYVERAQKKIFHDLNSSLFLVG	RNA polymerase subunit sigma 24	RNA polymerase subunit sigma 70	RNA polymerase subunit sigma 24 [Brevibacillus phage Davies]	Sigma-70, region 4 ;Region 4 of sigma-70 like sigma-factors are involved in binding to the -35 promoter element via a helix-turn-helix motif.
	H6_R7_33	33	MSKASNMPIPTSKCRCNNCGKPFYELVNHKLKQCPWCNQVFSDLNLFPNMEEISEKYNLVIDPQNGVPSIMVLGGTEDES	HP	HP	hypothetical protein API480_52 [Paenibacillus phage vB_PlaP_API480]
	H6_R7_34	34	MNVYKINNLYIAAKDADSALGCYIDETDGMSDIFLGKMKEGDEYQVTISIKRLTSQEISTKTVECCWYGCEECEDKDDHIYYSYQELIDQAKEFPRMLAKEE	HP	HP	hypothetical protein API480_54 [Paenibacillus phage vB_PlaP_API480]
	H6_R7_35	35	MILCDLPYETTQNEWDVGLPLDLLWSHYKRIIKQNGAILLTAQPPFDKVLGMSNINMLRYEWIWVKNNPTGFLNANKMPLKSHENILVFYRRLPTYNPQKTQGHPPVNHYKKLSSDGSNYGNTKVGIEGGGQTDRFPTDVLYFQRDQKRFHPTQKPVALFEYLIKTYTNEGALVVDNCAGVATTAVAAIKNKRNFIAIEKEEKWVKIGKQRLQNVQLVMNL	DNA methylase	DNA methylase	DNA methylase [Vibrio phage helene 12B3]	DNA methylase ;Members of this family are DNA methylases. The family contains both N-4 cytosine-specific DNA methylases and N-6 Adenine-specific DNA methylases.
	H6_R7_36	36	MYTKEIKHWRYDIPQIDGEGWGTFLLDETGMFAAVTDYGNCAYKWPHSGCEDFRHFFAQERTNWGYFLPKLFYELKEYDGDETLQRIKEYIISCRRDGTFTREKARQEWDLLERHDWLYGDFEFAYWYDETSISDAEEFYIRGYPSSALAFVNKLLPRLSKAIREELAREGIE	HP	HP
	H6_R7_37	37	MKSFESIYKAVRFIKSELPNVEETDQLYLMMNTYTSSLYVTEDKDVLEKIIEQDWCDCGCDTEPDSHVEDYKIWAYEIAENANRWERLYRNYKPTLLSKRHIRGQKNPVGEVIASFTVSRW	HP	HP	hypothetical protein HARRISON_71 [Paenibacillus phage Harrison]
	H6_R7_38	38	MNRLVLEGLVPSVNHMYRNAYKGKRAVRVLSQEAREWYEETVILASDWRKKNGWQTAGGKVIVRLWFYFPDRRRRDTHNGLKILLDALEDARFYDDDKHALPQVMDYGIDRERPRVEIELERHE	prohead assembly scaffold protein	RusA family crossover junction endodeoxyribonuclease	endodeoxyribonuclease RusA [Paenibacillus phage Harrison]	Endodeoxyribonuclease RusA ;This family consists of several bacterial and phage Holliday junction resolvase (RusA) like proteins. The RusA protein of Escherichia coli is an endonuclease that can resolve Holliday intermediates and correct the defects in genetic recombination and DNA repair associated with inactivation of RuvAB or RuvC.
	H6_R7_39	39	MNKIIICEDIDFMWTLTDIKRIKQMWEQGMSVDDMSKSVSRDPDEVAILIMELFRHGEIKDRPRGARGN	HP	HP	hypothetical protein HARRISON_68 [Paenibacillus phage Harrison]
	H6_R7_40	40	LFQASAITDEFAKKTFDNFELGQVHEIVREAYAVACEYVRDFDKLRNQRSNSIALLGRPGAGKTHLLMAVANNLLARGIGVVYFPYVEGFNELRKDLDQLDERVRRLQQAEVLFIDDLFKGRSEPTEWQKELFAMINYRNLQKLPMLISSERNFAQMVEIDEAIGSRLRDMARGMTVTIIGNKDLNYRMREG	DNA replication protein	DNA replication protein	DNA replication protein [Paenibacillus phage Harrison]	Bacterial dnaA protein ;Bacterial dnaA protein.
	H6_R7_41	41	MAWIESHQELARHPKTKRFARLLGVSLPAAVGHLHFFWWWAMDYAQDGSLSKYEAEDIADACEWDGDSETLMKALHHAGFVDSDMTIHDWSEYAGRLIEKREQNKERKRKSRAKKNEEQETQGTDHEDVTRPSHGQTEPSREQVSDDSVSHRATEPNLTIPNLKHSGGVNKERDEPFGKAYESVEKYFGVAVNPVQLSKLENLVKMGIEPEVVEQAAVLTREVGKDIRYFWGILENCSQRGILTYAAFAEDQARRREGQHAKSKGSPGGIRPGKNKAASGGAESEFAYLAKAGRS	primosome	DnaD domain protein	primosome [Paenibacillus phage Harrison]
	H6_R7_42	42	MSLPFRPYPKSEQVKSKRVKFTQKQMGDISPSVDAKLKERSQGVCECCGAARATDRAHITSRGKLTHKTKVTDLLHLCRDCHAFLDGTPEGERSKRVIKACIEAVIKDLT	HP	HP	hypothetical protein HARRISON_64 [Paenibacillus phage Harrison]
	H6_R7_43	43	MKLTKSNYFSLEANRHYMSVSQFKSFLPAFGGCEAQAMAKINGEYEQTSRTAFMEGHYVHAWNEGTLDEFKANNPDLYSSRGATAGQLKSNFQHCNKMIEVLENDPLVTKALAGQKEVIMTADLFGLPWKVMLDSYQPEVGIFADLKTLKEIAGKWWNKEAQCYENFLDHYGYTVQMAVYAEIEKRHTGRKQWLIPHMVIVNKQDPPDHEIIYFDYDVIEASLQVVRNNIERVKEVKAGLTEPVRCEKCDYCRSTKVIKQIKHFAELSLY	HP	HP	hypothetical protein PANG_00036 [Paenibacillus phage PG1]	PDDEXK-like domain of unknown function (DUF3799) ;This family of proteins is functionally uncharacterized. This family of proteins is found in bacteria and viruses. Proteins in this family are typically between 265 and 420 amino acids in length. It appears that these proteins are distantly related to the PDDEXK superfamily and so these domains are likely to be nucleases. This family has a C-termi…
	H6_R7_44	44	MELITHENMMQRRESGPPAEALVSRQAQEVQAAVFMAKKFPRDEYMAYDRLMKSCERVSLAESALYEYPRGGQKISGPSIRLAEAIAQAWGNMDFGVIELEQRNGSSSMMAYAWDLENNTRQTKIFTVKHERKARGKLDALHDPRDIYEMTANQGARRVRSCILAVIPGDVVEAAVEKCKQTLKNGYKEPLEDRIRKMISAFREEFQVSKEMIEQFIGCAVEAFTDNDFVRLRSVYKSLRDHMAKREDYFDIPKPKSETDSPLNREEENEANQE	HP	HP	hypothetical protein phiCT453B_09 [Clostridium phage phiCT453B]
	H6_R7_45	45	MHIKKIEIKNWLGIKELLFSPGKMNKVSGDSGTGKTSFIEALEKIFTNKNRRTEVIRHDAGEAELFVELDDGLQTTRKIRSEKADYLKVKHESKAVSSTEAFLRKLINGDIFRPIEFVQKNAKEQTEIILNMLQIDWTVDDIKAWFGEVPEADYQLHILQILKQIETGYYAERESINREINLLRANIEGIKRDLPSNYDGEEWREVNLQELYKKLSDAEESNKRLEEAQTLIDGLSLRIDDIKRRMANASEEKRLDYSRQRDMLKSSITRLEDHIQREQAHVDDADQRVMEVSARLDHELEQAIERLKLQYQAKKQAAREEIQMASEQSRVFIAEYKEQIAEKRATLGSLDEHERKDLEKITDQEANLIASEQAKTGNAQEVVANTVWVDTAPLKEAAD…	HP	HP	hypothetical protein PANG_00034 [Paenibacillus phage PG1]
	H6_R7_46	46	MRKRVERLARKLDTLIPVETEDIVIICIGTDRSTGDSFGPLVGSYLRKRGMKQVIGTLKDPVHAMNLTEAIESTKGKFIIAVDACLGRESSVGEIQTAAGPLQPGAGVDKKLPPVGDIHIKGIVNIGGYMEYLVLQCTRLALVDEMARITGKALFKVMKSRRYQENVKRLVAAAAESITEKRTIVGSTTIAK	gp219	spore protease YyaC	spore protease YyaC [Paenibacillus larvae]	Protein of unknown function (DUF1256) ;This family consists of several uncharacterized bacterial proteins which seem to be specific to the orders Clostridia and Bacillales. Family members are typically around 180 residues in length. The function of this family is unknown. These proteins are related to peptidase family M63 and so may be peptidases.
	H6_R7_47	47	MKRLSWLKARKLKKLGYFKLPKTGYPWIGTSYTWARIWDDGKVMPYSDEYLATTSIYQIAFNNLDATKDNETPAKQSPNEREEKDQMNLATMLVKKTGLKSGPAYASDIMKGYEVRSKAADFRAQETIRETTQRILDETRGPA	HP	HP	hypothetical protein ERICV_05099 [Paenibacillus phage phiERICV]
	H6_R7_48	48	MKVWLIRLESLTGGGDRVVSYGTKEEVLNDLREWYLSYSRRHARSSTTFSASSGRIKGVYEVNLELKTIEEYAHGLENMRLTLKKKG	HP	HP	hypothetical protein API480_40 [Paenibacillus phage vB_PlaP_API480]
	H6_R7_49	49	MKAKSIVLITGDEYTDVEIRPVQEGILPKEMDAMIALSLGKKTVYINAAMVVSLQLEPELSVL	HP	HP	hypothetical protein [Pseudomonas phage phiPsa374]
	H6_R7_50	50	MSSLQVIIHNNQRVLTTAQLSESFGTETKIISKNFERNEERYTEGKHYYILQGQELKNFKATRQIDDNLKFAPILYLWTEKGAWMHAKSLNTDRAWEAYEMLVDEYYRIKDVPTLSANEAIAIALQQTAEMMNKLPEIEFKIENVERKLDTQITLDSGQQYRLQKAVRKKVYSIEPDKEARKPLFRELNGEIRDRWQAPSVRDVLKKDYSAVIRYVEAWVPKKGEIA	antirepressor	antirepressor	antirepressor [Paenibacillus phage BN12]	ORF6N domain ;This domain was identified by Iyer and colleagues.
	H6_R7_51	51	MKQLQEQRVREIVQEESEKREATSVTLTPKITMSLDASIEKIIEKILAKFEEAKEEAERSYT	HP	HP
	H6_R7_52	52	MKAIQEIIHPRNKLEDVSDFFRAIEDVCIGLEAESFDHVEATVCILKIVEHFYSKKAAKEMTTNLAIHLDSYEALPSIEVLAQTLKEQFEHSCATGGTRNRR	HP	HP	hypothetical protein TADHANA_43 [Paenibacillus phage Tadhana]
	H6_R7_53	53	MNQLQVFNFTGKDVRVVVKDGHPWWVAKDVSELLGFRMASDFTRTLDDDEKDTQIVRTPGGNQEVTIINESGLYSAILKSRKPEAKQFKRWVTHEVLPAIRKTGMYATDELLDDPELLIQAVTKLKEEREVRRQLEAQVKSDRPKVLFADSVTASPTSILVGELAKMLKQNGFDIGEKRLFEWMRKQGYLIKRKGTDRNIPTQRAMEMGLFEIKETAVTHSDGHVAINKTSKVTGKGQVYFINKFKEGATA	antirepressor	KilAC domain antirepressor	KilAC domain antirepressor [Paenibacillus phage Jacopo]	BRO family, N-terminal domain ;This family includes the N-terminus of baculovirus BRO and ALI motif proteins. The function of BRO proteins is unknown. It has been suggested that BRO-A and BRO-C are DNA binding proteins that influence host DNA replication and/or transcription. This Pfam domain does not include the characteristic invariant alanine, leucine, isoleucine motif of the ALI proteins. / P…
	H6_R7_54	54	MKETGIVRKVDELGRLVIPKELRDTLDISEGEPLDIFVDENKVILHKYNPGCTICRSIEDLIRGPQGKPVCRSCLEE	AbrB family transcriptional regulator	AbrB/MazE/SpoVT family DNA-binding domain-containing protein	AbrB family transcriptional regulator [Paenibacillus phage Vegas]	Antidote-toxin recognition MazE, bacterial antitoxin ;AbrB-like is a family of small proteins that operate in conjunction with a cognate toxin molecule. The commonly attributed role of toxin-antitoxin systems is to maintain low-copy number plasmids from one generation to the next. Such gene-pairs are also found on chromosomes and to be associated with a number of biological functions such as: red…
	H6_R7_55	55	MNEIESIKRHLEQLKSQLTKINSYHGWLYVWTQDKTMVFMDFALDSELRALIKRKLEDSIKFCEERLKEHENE	HP	HP	hypothetical protein IBBPl23_37 [Paenibacillus phage phiIBB_Pl23]
	H6_R7_56	56	MDNYQYSTGEVKNPTKKEQKEMNEKTKPNSKFEIGDFAMLQGGQKIVEIVNKTFPENYGKWRYDICYLDIDKVKNTVSGNRRIHLCEEEHLETVTDPHLLLLIKKYEFESKIQHIKAELNCLETGVEKIEYALDIITPKSEERARK	HP	HP	hypothetical protein YERFFEJ_41 [Paenibacillus phage Yerffej]
	H6_R7_57	57	MNKFKIELLEKAFENYNKHGNSETWHQCKNGDDWMYFSEAIRHLEDEGYITTDDFDPDEDDVFLAIAKPIRYELTTKGLSYIKEG	HP	HP
	H6_R7_58	58	MNQGNKAMNITKVLDDYIGSEVSKTGSREEQKQLMCKLLLEELKNASAEELLPFFRGLDLKKWERQVVVTLSFPVDITWSTFLDVT	HP	HP	hypothetical protein YERFFEJ_40 [Paenibacillus phage Yerffej]
	H6_R7_59	59	MVAAQVAEAEKRILERLSIPEDKTLTFNEACEHLRISDYTLRQLCREKRIPHRVIGSEGSRKPKYLFSTVSLDRWAKEEEKRNYRL	excisionase	helix-turn-helix domain-containing protein	excisionase [Paenibacillus phage Vegas]	Helix-turn-helix domain ;This domain is a DNA-binding helix-turn-helix domain.
	H6_R7_60	60	MSQLIPTHSNENGNLLVSGRDLHEFLEVGTRYNDWFKRMVEYGFVENVDYIEVTQKRVTSHGREHDMVDHHIKIEMAKEISMIQRNDKGKQARQYFLDLERKWNSPEMVIKRAHEYLEQKVAALTTDKFVLTQQVNELQPKASYYDMVLQNKSLLSVSKIAKDYGMSAIAFNQKLHELKVQYKQGDIWLLYAKYQDKGYTQTTTHVIDAEKSKVNTKWTQKGRLFIYDLLKKEGILPVIERESDRSRKSNRRYGSGSSSRSGKTHPGTIVYSRR	DNA-binding protein	KilAC domain antirepressor Ant	KilAC domain antirepressor [Paenibacillus phage HB10c2]	AntA/AntB antirepressor ;In E. coli the two proteins AntA and AntB have 62% amino acid identities near their N termini. AntA appears to be encoded by a truncated and divergent copy of AntB. The two proteins are homologous to putative antirepressors found in numerous bacteriophages, such as the hypothetical antirepressor protein encoded by the gene LO142 of the bacteriophage 933W. / Phage antirepr…
	H6_R7_61	61	MCDVENGRYCPSVDSLLKIAGALGVTADYVLGSL	HP	XRE family transcriptional regulator	XRE family transcriptional regulator [Bacillus phage vB_BthS-HD29phi]
	H6_R7_62	62	MKIGDRIKNIRKALRYTQKEVAENAGISRMYLSDVEKNRYNPSLSVIEKIAEAMGISVDRLTGDSVSALIAERLGTMNMTYNELAKRTGTTIRYLEGIDDIKPDEGDYEVVGKIADVIGLNPGVLRAALARQEPPFPNYDEPSTTIEKDSKNIDFEVNIGANFDETCDTEKLKKEAGVIGQADEALKSIGTTVFDMVLESLEEEDVLKLAARTIGYTGTLTKEQIEQIKIAMKIILAKNDR	XRE family transcriptional regulator	helix-turn-helix domain XRE family transcriptional regulator	helix-turn-helix domain XRE family transcriptional regulator [Paenibacillus phage Wanderer]	Helix-turn-helix ;This large family of DNA binding helix-turn helix proteins includes Cro and CI. Within Neisseria gonorrhoeae NGO_0477, the full protein fold incorporates a helix-turn-helix motif, but the function of this member is unlikely to be that of a DNA-binding regulator, the function of most other members, so is not necessarily characteristic of the whole family.
	H6_R7_63	63	MASIEKRGTNSWRLVVEVGYDSKGKRVKRTKTVRVEDQALIKTTKKLREFLETELHKFKIEVEAGEYIVPQKMTLDQFVQDEWIPKYASKTENLSPLTFRNYVSHFDTHISPSLGHKHLGDIKTLHVVTFIDDLGKPGARKDGKEGRLSNGTIQYIYRVLKNILERAKEWGLIKVNPIIGVKKPKVGRPEIHFYDEVEAQEVISALDKEPRTWRLFILGSMIGGFRRGELLALEWTDVDFDNMTLSINKSISLTVDGHAVEKEPKSKSSIRIVDMPEWYMDELKIHKHEWKKEKLFVGDKWRGGDKQYVFHAGFGKPLYHTYPTQWWGEFIKRHNLKRVRFHDLRHSSATLLIEAGASMKAIQERLGHSKHQTTADIYAHITKKVSRETAEKFDKFAPK…	integrase	integrase	integrase [Paenibacillus phage Vegas]	Phage integrase family ;Members of this family cleave DNA substrates by a series of staggered cuts, during which the protein becomes covalently linked to the DNA through a catalytic tyrosine residue at the carboxy end of the alignment. The catalytic site residues in CRE recombinase are Arg-173, His-289, Arg-292 and Tyr-324.
	H6_R7_64	64	MQERGFYETAPDCCACGVMGSGLCRRPLPAGRLARHRLEPDHGRLGCSGGNLHERVQVSVRLLREEEQQTAAAWKRGDRLALHGTLREPGAARNFGGFDYRSHLRQQHIHWLLTLKGTEGVQVSSVPFQWSPVQLLRWNDALRDFLKNRINELFRPEYTGLMKAMLIGWKEEIDLEQYGQFSDLGLTHIMAISGLHVGVFIGSLLWVLKRLGWSRELYLLTGILFLPLYMLLTGAAPSTVRAGIMGMVGLHAVRKGIRSDALHAVALVAWIMLVWEPEYLLDIGFQLSFLVTIGLIVLVPRVSTLLPIPAVSLRNTIAMTFVAQAVSFPVTIYYFNQFSLLSWLANALLVPVFSMISFPAGLAALAAGIIWIPLGKIAAVVAEIGNWLAFKTIAFLTMT…	late competence protein	DNA internalization-related competence protein ComEC/Rec2	DNA internalization-related competence protein ComEC/Rec2 [Paenibacillus larvae]	Domain of unknown function (DUF4131) ;This domain is frequently found to the N-terminus of the Competence domain, pfam03772. / Competence protein ;Members of this family are integral membrane proteins with 6 predicted transmembrane helices. Some members of this family have been shown to be essential for bacterial competence in uptake of extracellular DNA. These proteins may transport DNA across t…
	H6_R7_65	65	MTERKDWDTYFMDIAYMASTRSQCSRRHVGAVLVKGKKLLGTAYNGAPMGVPDCSEAGCMLVEEYELKVVDGKEEMIRKQRCIRTIHAEQNLLLFTDREDREGATVYVTDQPCWTCANMLANSGATEIVYHRPYPKDMKKVTELMQSRGMVFRQLDGYTPRLVP	gp36.1	dCMP deaminase family protein	dCMP deaminase family protein [Paenibacillus larvae]	Cytidine and deoxycytidylate deaminase zinc-binding region ;Cytidine and deoxycytidylate deaminase zinc-binding region.
			Region 8
	CDS	No.	AA	PHASTER	BLASTp	Closest phage protein	Conserved Domains (CD)
[truncated: 75 more rows]

## Sheet: Host 7
	Table S1.4: Annotation of intact prophages from Host 7 by BASTp and their Conserved Domains (CD).
[truncated: 207 more rows]

[truncated: 9 more sheets: Host 8, Host 9, Host 10, Host 11, Host 12, Host 13, Host 14, All CDS, Table CDS resume + COG]
