# Supplementary material for: Analysis of intact prophages in genomes of Paenibacillus larvae: An important pathogen for bees
Source: Front Microbiol. 2022 Jul 15;13:903861. doi: 10.3389/fmicb.2022.903861 (PMC9341999; doi:10.3389/fmicb.2022.903861)
Supplement: Supplementary file 3 [file Table_3.XLSX]

## Sheet: Phages deposited in NCBI
	Table S3: P. larvae phages sequenced and available on NCBI. Phages are grouped by date of the genome announcement and the GenBank Accession Number.
	Date	Phage	GenBank Accession No.	Reference
	2013	phiIBB_Pl23	KF010834	(Oliveira, Melo, Kropinski, & Azeredo, 2013)
	2015	HB10c2	KP202972	(Beims et al., 2015)
		Diva	KP296791	(Carson et al., 2015)
		Lily	KP296792
		Rani	KP296793
		Redbud	KP296794
		Shelly	KP296795
		Sitara	KP296796
		Fern	KT361649	(Tsourkas et al., 2015)
		Willow	KT361650
		Harrison	KT361651
		Xenia	KT361652
		Paisley	KT361653
		Vegas	KT361654
		Hayley	KT361655
		Vadim	KT361656
		Diane	KT361657
	2016	Tripp	KT755656	(Abraham et al., 2016)
	2018	BN12	MG727695	(Walker et al., 2018)
		Kiel007	MG727696
		Dragolir	MG727697
		PBL1c (1)	MG727698
		Pagassa	MG727699
		Tadhana	MG727700
		Leyra	MG727701
		Likha	MG727702
		Wanderer	MH431930	(Merrill et al., 2018)
		Yerffej	MH431931
		Arcticfreeze	MH431932
		DevRi	MH431933
		Gryphonian	MH431934
		Honeybear	MH431935
		Kawika	MH431936
		Lucielle	MH431937
		C7Cdelta	MH431938
		Ash	MH454076
		Bloom	MH454077
		Eltigre	MH454078
		Jacopo	MH454079
		Ley	MH454080
		LincolnB	MH454081
		Genki	MH454082
		Saudage	MH454083
		Toothless	MH454084
		Unity	MH460824	(Yost et al., 2018)
		Scottie	MH460825
		Heath	MH460826
		Halcyone	MH460827
	2019	vB_PlaP_API480	MK533143.1	(Ribeiro et al., 2019)
	2020	phiERICV	CP019719.1	(Beims et al., 2020)
	2021	vB_PlaP_SV21 (2)	MZ218124	(Bozdeveci et al., 2021)
	(1) – PBL1c original isolated in 1984 (Dingman et al., 1984) but sequenced in 2018 (Walker et al., 2018).
	(2) – P. larvae phages isolated and reported in 2021 (Bozdeveci et al., 2021), not included in analysis performed here.
