# Supplementary material for: Analysis of intact prophages in genomes of Paenibacillus larvae: An important pathogen for bees
Source: Front Microbiol. 2022 Jul 15;13:903861. doi: 10.3389/fmicb.2022.903861 (PMC9341999; doi:10.3389/fmicb.2022.903861)
Supplement: Supplementary file 5 [file Table_5.XLSX]

## Sheet: Resume CDS per prophage
Table S5: CDS identified in prophages potentially influencing host virulence or fitness. The colour highlights (green) the presence of the corresponding CDS in respective prophage and ERIC genotype: ERIC I – grey, ERIC II – blue, ERIC III – purple, ERIC IV – red, ERIC V – dark blue.
	E I	E I	E I	E I	E I	E I	E I	E I	E I	E I	E I	E I	E I	E I	E I	E I	E I	E I	E I	E I	E I	E 2	E 2	E 2	E 2	E 2	E 2	E 2	E 2	E III	E III	E III	E III	E III	E III	E III	E 4	E 4	E 4	E 4	E 4	E 4	E 4	E 4	E 4	E 4	E 4	E V	E V
	HOST 3	HOST 3	HOST 3	HOST 3	HOST 3	HOST 3	HOST 3	HOST 3	HOST 5	HOST 5	HOST 5	HOST 6	HOST 6	HOST 6	HOST 6	HOST 6	HOST 10	HOST 10	HOST 10	HOST 10	HOST 10	HOST 9	HOST 9	HOST 9	HOST 9	HOST 9	HOST 9	HOST 9	HOST 13	HOST 11	HOST 11	HOST 11	HOST 11	HOST 11	HOST 11	HOST 11	HOST 7	HOST 7	HOST 7	HOST 8	HOST 8	HOST 8	HOST 8	HOST 8	HOST 12	HOST 12	HOST 12	HOST 14	HOST 14
CDS	Region 2	Region 3	Region 5	Region 6	Region 11	Region 14	Region 15	Region 18	Region 2	Region 6	Region 13	Region 1	Region 3	Region 6	Region 7	Region 8	Region 4	Region 5	Region 7	Region 10	Region 12	Region 3	Region 4	Region 5	Region 8	Region 10	Region 14	Region 15	Region 11	Region 3	Region 8	Region 10	Region 12	Region 13	Region 14	Region 15	Region 1	Region 6	Region 10	Region 2	Region 6	Region 7	Region 8	Region 12	Region 3	Region 8	Region 13	Region 2	Region 3
TetR family transcriptional regulator (TetR/AcrR)
β-lactamase superfamily domain (metal β-lactamases (MBL) fold metallo-hydrolase Yycl)
β-lactamase inhibitory proteins (BLIP)
ABC transporter (group)
Aromatic acid exporter family protein
Major facilitator superfamily (MFS) transporter
Multidrug efflux small multidrug resistance (SMR) transporter
Efflux transporter-like protein
Iron–sulfur (Fe-S) cluster assembly protein SufB
NifU family iron–sulfur (Fe-S) cluster assembly protein - SUF system
metal β-lactamases (MBL) fold metallo-hydrolase
Phosphomannomutase
Transglycosylase
Toxin HicA
Antitoxin HicB
Antitoxin MazE
Antitoxin SocA
AbrB/MazE/SpoVT family DNA-binding domain-containing protein
Bacterial toxin 44
Toxin
Toxin-like protein
Bacteriocin biosynthesis protein
Epsilon-toxin type B (EtxB)
Leukocidin LukF-PV precursor = leucotoxin
Closticin
DNA internalization-related competence protein ComEC/Rec2
Segregation and condensation protein B (ScpB)
YopX family protein
Enhancin / phosphohydrolase
Virulence-associated protein E
ImmA/IrrE family metallo-endopeptidase
Esterase family protein
S8 family serine peptidase
Histidine kinase-like protein
Pyruvate dehydrogenase E1 component subunit alpha
Metallopeptidase
FtsX-like permease family protein
GlcNAc-chitin binding protein (GbpA)
Dipeptidyl aminopeptidase/acylaminoacyl-peptidase
GTP pyrophosphokinase-like protein
Host-nuclease inhibitor protein Gam (Gam)
MazG-like nucleotide pyrophosphohydrolase
VRR-NUC domain-containing protein
YifB family Mg chelatase-like AAA ATPase
YncE family protein
YxeA family protein
Coat protein
Iron-containing alcohol dehydrogenase
Ketopantoate hydroxymethyltransferase
Membrane protein
Outer spore coat protein (CotE)
Spore protease YyaC
Sporulation protein YhbH
Stress protein
DNA mismatch repair protein MutS
ERF superfamily protein
Acetyltransferase
dCMP deaminase family protein
Murein transglycosylase-like protein
NTP-binding protein
Peptidase domain
Phenylalanine racemase
Phosphatidylglycerophosphatase A (PgpA)
Phosphatidylserine decarboxylase
STAS-like domain-containing protein
Thiamin pyrophosphokinase
Thioredoxin reductase
YqaE/Pmp3 family membrane protein
[truncated: 11 more columns]

## Sheet: Resume CDS per host
Table S5: CDS identified in prophages potentially influencing host virulence or fitness. The colour highlights (green) the presence of the corresponding CDS in respective prophage and ERIC genotype: ERIC I – grey, ERIC II – blue, ERIC III – purple, ERIC IV – red, ERIC V – dark blue.
	ERIC I				ERIC II		ERIC III	ERIC IV			ERIC V			Resume	Resume	Resume	Resume	Resume
CDS	Host 3	Host 5	Host 6	Host 10	Host 9	Host 13	Host 11	Host 7	Host 8	Host 12	Host 14			ERIC I	ERIC II	ERIC III	ERIC IV	ERIC V
TetR family transcriptional regulator (TetR/AcrR)
β-lactamase superfamily domain (metal β-lactamases (MBL) fold metallo-hydrolase Yycl)
β-lactamase inhibitory proteins (BLIP)
ABC transporter (group)
Aromatic acid exporter family protein
Major facilitator superfamily (MFS) transporter
Multidrug efflux small multidrug resistance (SMR) transporter
Efflux transporter-like protein
Iron–sulfur (Fe-S) cluster assembly protein SufB
NifU family iron–sulfur (Fe-S) cluster assembly protein - SUF system
metal β-lactamases (MBL) fold metallo-hydrolase
Phosphomannomutase
Transglycosylase
Toxin HicA
Antitoxin HicB
Antitoxin MazE
Antitoxin SocA
AbrB/MazE/SpoVT family DNA-binding domain-containing protein
Bacterial toxin 44
Toxin
Toxin-like protein
Bacteriocin biosynthesis protein
Epsilon-toxin type B (EtxB)
Leukocidin LukF-PV precursor = leucotoxin
Closticin
DNA internalization-related competence protein ComEC/Rec2
Segregation and condensation protein B (ScpB)
YopX family protein
Enhancin / phosphohydrolase
Virulence-associated protein E
ImmA/IrrE family metallo-endopeptidase
Esterase family protein
S8 family serine peptidase
Histidine kinase-like protein
Pyruvate dehydrogenase E1 component subunit alpha
Metallopeptidase
FtsX-like permease family protein
GlcNAc-chitin binding protein (GbpA)
Dipeptidyl aminopeptidase/acylaminoacyl-peptidase
GTP pyrophosphokinase-like protein
Host-nuclease inhibitor protein Gam (Gam)
MazG-like nucleotide pyrophosphohydrolase
VRR-NUC domain-containing protein
YifB family Mg chelatase-like AAA ATPase
YncE family protein
YxeA family protein
Coat protein
Iron-containing alcohol dehydrogenase
Ketopantoate hydroxymethyltransferase
Membrane protein
Outer spore coat protein (CotE)
Spore protease YyaC
Sporulation protein YhbH
Stress protein
DNA mismatch repair protein MutS
ERF superfamily protein
Acetyltransferase
dCMP deaminase family protein
Murein transglycosylase-like protein
NTP-binding protein
Peptidase domain
Phenylalanine racemase
Phosphatidylglycerophosphatase A (PgpA)
Phosphatidylserine decarboxylase
STAS-like domain-containing protein
Thiamin pyrophosphokinase
Thioredoxin reductase
YqaE/Pmp3 family membrane protein
	Host 3	Host 5	Host 6	Host 10	Host 9	Host 13	Host 11	Host 7	Host 8	Host 12	Host 14
	ERIC I				ERIC II		ERIC III	ERIC IV			ERIC V
