# Supplementary material for: Analysis of intact prophages in genomes of Paenibacillus larvae: An important pathogen for bees
Source: Front Microbiol. 2022 Jul 15;13:903861. doi: 10.3389/fmicb.2022.903861 (PMC9341999; doi:10.3389/fmicb.2022.903861)
Supplement: Supplementary file 6 [file Table_6.XLSX]

## Sheet: Shared CDS matrix  
	Table S6: Shared CDS content. The complete genome sequences of all P. larvae phages (n = 50) and prophages identified here (n = 55) were compared through MAFFT and the resulting shared CDS matrix was plotted. Phage clusters: groups with ≥ 60% genome similarity between members; Singletons: < 60% genome similarity with any other phage. Subcluster group of phage with ≥ 90% identity. Cluster division…
		API480	H3_R2	H5_R6	H10_R12	H7_R6	H8_R8	H12_R13	H11_R15	H5_R2	H6_R7	H14_R15	H9_R3	H9_R4	H8_R2	H11_R12	H11_R10	H8_R6	H11_R13	H6_R8	H9_R5	H10_R10	H3_R3	H6_R6	H3_R5	H8_R7	H11_R14	H3_R6	H13_R11	H14_R14	H9_R8	H5_R13	Arcticfreeze	Bloom	DevRi	Jacopo	Genki	Gryphonian	Yerffej	phiIBB_Pl23	BN12	Fern	Willow	Kawika	Lucielle	Saudage	Honeybear	Toothless	Pagassa
	API480		16.764	16.822	17.489	17.299	17.300	17.300	17.300	19.552	24.310	21.524	18.970	18.632	20.774	20.550	21.148	19.069	19.612	17.413	17.284	20.112	13.469	19.776	13.535	16.404	16.404	16.459	15.824	18.284	12.793	20.161	14.555	14.542	14.542	14.554	14.537	14.530	14.440	14.604	13.907	14.065	14.065	13.471	13.850	13.905	13.682	14.014	13.657
	H3_R2	16.764		43.918	45.977	50.186	50.191	50.191	50.189	17.684	26.691	19.419	24.585	16.872	20.742	20.156	21.183	30.997	32.778	24.632	19.792	21.832	11.230	16.901	17.045	14.794	14.794	13.954	10.479	12.675	9.555	17.948	15.447	15.453	15.449	15.460	15.481	15.487	15.025	15.289	14.911	14.910	14.910	14.371	14.714	14.782	14.637	14.991	14.621
	H5_R6	16.822	43.918		99.997	61.687	61.689	61.689	61.691	20.279	26.667	21.923	23.692	20.134	23.501	22.868	23.789	33.442	33.885	20.289	19.816	19.336	12.428	16.343	13.709	17.265	17.266	12.794	12.609	13.513	9.600	18.455	14.838	14.842	14.835	14.852	14.871	14.877	14.829	15.024	14.307	14.363	14.363	13.801	14.130	14.223	14.015	14.351	14.032
	H10_R12	17.489	45.977	99.997		64.763	64.765	64.765	64.767	20.493	26.666	21.982	24.384	20.208	23.482	22.815	23.862	33.931	34.646	20.116	19.851	19.730	12.957	16.274	14.110	17.189	17.191	13.082	12.370	13.514	9.592	18.673	14.783	14.787	14.781	14.798	14.816	14.822	14.761	14.970	14.244	14.292	14.292	13.742	14.057	14.151	13.951	14.288	13.960
	H7_R6	17.299	50.186	61.687	64.763		99.988	99.985	99.983	19.515	27.115	20.758	24.172	18.991	23.047	22.439	23.291	33.096	34.674	21.296	18.882	19.554	12.042	16.530	14.354	16.200	16.200	13.700	12.011	13.839	9.840	18.591	15.298	15.290	15.292	15.304	15.308	15.308	14.922	15.219	14.700	14.916	14.916	14.378	14.687	14.765	14.558	14.893	14.594
	H8_R8	17.300	50.191	61.689	64.765	99.988		99.998	99.995	19.517	27.116	20.761	24.172	18.993	23.049	22.441	23.291	33.096	34.674	21.295	18.882	19.556	12.043	16.530	14.352	16.203	16.203	13.700	12.010	13.839	9.841	18.592	15.297	15.289	15.291	15.303	15.307	15.307	14.921	15.218	14.700	14.915	14.915	14.377	14.687	14.764	14.558	14.893	14.593
	H12_R13	17.300	50.191	61.689	64.765	99.985	99.998		99.993	19.517	27.116	20.761	24.172	18.993	23.049	22.441	23.291	33.096	34.674	21.295	18.882	19.556	12.043	16.530	14.352	16.203	16.203	13.700	12.010	13.839	9.841	18.592	15.297	15.289	15.291	15.303	15.307	15.307	14.921	15.218	14.700	14.915	14.915	14.377	14.687	14.764	14.558	14.893	14.593
	H11_R15	17.300	50.189	61.691	64.767	99.983	99.995	99.993		19.517	27.116	20.761	24.174	18.994	23.049	22.441	23.291	33.098	34.676	21.295	18.882	19.555	12.042	16.528	14.352	16.203	16.203	13.701	12.010	13.839	9.841	18.592	15.297	15.289	15.291	15.303	15.307	15.307	14.921	15.218	14.700	14.915	14.915	14.377	14.687	14.764	14.558	14.893	14.593
	H5_R2	19.552	17.684	20.279	20.493	19.515	19.517	19.517	19.517		99.989	62.234	36.892	46.886	43.237	44.082	41.183	35.834	36.192	21.149	25.405	30.346	19.115	22.345	13.038	22.507	22.509	15.866	18.671	18.786	10.465	19.767	16.362	16.362	16.363	16.385	16.391	16.387	16.161	16.478	16.141	16.187	16.187	15.657	15.970	15.992	15.944	16.250	15.953
	H6_R7	24.310	26.691	26.667	26.666	27.115	27.116	27.116	27.116	99.989		78.792	53.543	57.570	56.751	56.750	53.980	45.434	49.485	26.281	26.785	30.085	22.058	22.848	15.275	23.765	23.765	18.955	17.856	19.170	10.216	20.410	16.343	16.341	16.345	16.367	16.371	16.367	16.138	16.460	16.117	16.165	16.165	15.481	15.942	15.965	15.917	16.228	15.925
	H14_R15	21.524	19.419	21.923	21.982	20.758	20.761	20.761	20.761	62.234	78.792		45.438	52.991	52.960	53.682	51.473	40.428	38.871	22.149	25.399	28.107	19.010	22.980	14.821	23.812	23.815	16.749	19.101	19.364	10.965	22.137	17.753	17.759	17.753	17.757	17.754	17.758	17.645	18.005	17.244	17.371	17.372	16.960	17.100	17.135	17.059	17.434	17.063
	H9_R3	18.970	24.585	23.692	24.384	24.172	24.172	24.172	24.174	36.892	53.543	45.438		51.991	48.818	47.659	48.158	38.377	41.071	25.950	20.080	23.189	13.533	19.695	13.382	16.272	16.272	18.017	13.041	15.903	9.065	19.419	16.860	16.866	16.859	16.865	16.886	16.883	16.951	17.067	16.217	16.402	16.400	15.790	16.168	16.191	16.105	16.402	16.123
	H9_R4	18.632	16.872	20.134	20.208	18.991	18.993	18.993	18.994	46.886	57.570	52.991	51.991		42.595	43.271	40.407	35.086	34.020	19.286	22.715	24.638	18.220	21.916	13.210	21.169	21.168	16.017	18.507	18.616	10.762	20.037	16.360	16.363	16.359	16.371	16.388	16.386	16.191	16.422	15.839	15.872	15.871	15.320	15.621	15.645	15.666	15.965	15.667
	H8_R2	20.774	20.742	23.501	23.482	23.047	23.049	23.049	23.049	43.237	56.751	52.960	48.818	42.595		96.890	86.388	38.427	38.359	23.115	23.311	26.052	16.006	20.523	13.567	20.493	20.493	16.401	16.487	17.634	10.174	20.927	16.176	16.169	16.177	16.196	16.196	16.193	16.381	16.618	15.505	15.620	15.620	15.069	15.358	15.398	15.345	15.700	15.347
	H11_R12	20.550	20.156	22.868	22.815	22.439	22.441	22.441	22.441	44.082	56.750	53.682	47.659	43.271	96.890		83.757	37.884	37.797	22.501	22.972	25.589	16.015	20.469	13.345	20.410	20.412	16.405	16.496	17.634	10.282	20.649	16.176	16.169	16.177	16.196	16.196	16.193	16.381	16.618	15.505	15.620	15.620	15.069	15.358	15.398	15.345	15.700	15.347
	H11_R10	21.148	21.183	23.789	23.862	23.291	23.291	23.291	23.291	41.183	53.980	51.473	48.158	40.407	86.388	83.757		38.327	38.500	22.321	22.668	25.129	15.340	20.016	13.698	20.245	20.245	16.119	16.209	17.596	10.344	20.666	15.841	15.832	15.841	15.860	15.859	15.857	16.039	16.283	15.131	15.342	15.343	14.749	15.080	15.119	14.979	15.323	14.981
	H8_R6	19.069	30.997	33.442	33.931	33.096	33.096	33.096	33.098	35.834	45.434	40.428	38.377	35.086	38.427	37.884	38.327		89.317	21.844	23.754	23.034	16.324	21.024	13.762	22.542	22.544	15.804	16.430	17.168	10.644	22.194	16.809	16.812	16.804	16.822	16.830	16.835	16.419	16.605	16.488	16.581	16.581	15.986	16.309	16.397	16.342	16.674	16.353
	H11_R13	19.612	32.778	33.885	34.646	34.674	34.674	34.674	34.676	36.192	49.485	38.871	41.071	34.020	38.359	37.797	38.500	89.317		23.049	22.611	23.688	15.183	21.024	14.609	21.691	21.691	16.681	15.395	17.018	11.056	22.292	16.967	16.971	16.963	16.980	16.989	16.994	16.563	16.756	16.641	16.737	16.737	16.130	16.462	16.551	16.492	16.830	16.502
	H6_R8	17.413	24.632	20.289	20.116	21.296	21.295	21.295	21.295	21.149	26.281	22.149	25.950	19.286	23.115	22.501	22.321	21.844	23.049		62.541	48.358	15.001	19.365	16.504	15.419	15.419	16.806	13.192	14.903	9.414	19.380	16.038	16.047	16.038	16.038	16.052	16.050	16.077	16.295	15.522	15.597	15.597	15.208	15.345	15.435	15.377	15.696	15.385
	H9_R5	17.284	19.792	19.816	19.851	18.882	18.882	18.882	18.882	25.405	26.785	25.399	20.080	22.715	23.311	22.972	22.668	23.754	22.611	62.541		44.829	17.888	21.000	14.799	19.612	19.612	14.960	16.934	16.804	9.951	20.219	15.836	15.843	15.837	15.843	15.858	15.857	15.891	16.083	15.298	15.380	15.380	14.966	15.087	15.157	15.156	15.475	15.158
	H10_R10	20.112	21.832	19.336	19.730	19.554	19.556	19.556	19.555	30.346	30.085	28.107	23.189	24.638	26.052	25.589	25.129	23.034	23.688	48.358	44.829		14.850	21.396	19.234	20.776	20.776	16.745	15.741	17.310	11.658	21.052	15.587	15.587	15.582	15.585	15.600	15.600	15.283	15.628	15.128	15.216	15.214	14.568	14.979	15.018	14.951	15.281	14.946
	H3_R3	13.469	11.230	12.428	12.957	12.042	12.043	12.043	12.042	19.115	22.058	19.010	13.533	18.220	16.006	16.015	15.340	16.324	15.183	15.001	17.888	14.850		99.959	12.905	13.804	13.804	33.740	38.242	49.605	21.713	15.913	15.878	15.877	15.876	15.894	15.895	15.902	15.973	16.018	15.400	15.426	15.426	15.037	15.153	15.193	15.211	15.477	15.198
	H6_R6	19.776	16.901	16.343	16.274	16.530	16.530	16.530	16.528	22.345	22.848	22.980	19.695	21.916	20.523	20.469	20.016	21.024	21.024	19.365	21.000	21.396	99.959		19.299	16.532	16.532	50.778	54.773	60.213	30.553	22.495	15.929	15.927	15.927	15.952	15.945	15.953	16.030	16.074	15.444	15.462	15.462	15.049	15.183	15.224	15.246	15.521	15.226
	H3_R5	13.535	17.045	13.709	14.110	14.354	14.352	14.352	14.352	13.038	15.275	14.821	13.382	13.210	13.567	13.345	13.698	13.762	14.609	16.504	14.799	19.234	12.905	19.299		15.170	15.170	12.326	11.586	13.308	11.038	13.118	10.313	10.303	10.317	10.317	10.307	10.307	9.791	9.957	9.974	10.045	10.045	9.631	9.907	9.970	9.800	10.073	9.782
	H8_R7	16.404	14.794	17.265	17.189	16.200	16.203	16.203	16.203	22.507	23.765	23.812	16.272	21.169	20.493	20.410	20.245	22.542	21.691	15.419	19.612	20.776	13.804	16.532	15.170		99.993	12.092	15.702	14.972	11.313	17.667	12.594	12.596	12.593	12.560	12.562	12.570	12.123	12.363	12.133	12.313	12.313	11.788	12.160	12.191	11.967	12.301	11.962
	H11_R14	16.404	14.794	17.266	17.191	16.200	16.203	16.203	16.203	22.509	23.765	23.815	16.272	21.168	20.493	20.412	20.245	22.544	21.691	15.419	19.612	20.776	13.804	16.532	15.170	99.993		12.092	15.702	14.972	11.313	17.667	12.594	12.596	12.593	12.560	12.562	12.570	12.123	12.363	12.133	12.313	12.313	11.788	12.160	12.191	11.967	12.301	11.962
	H3_R6	16.459	13.954	12.794	13.082	13.700	13.700	13.700	13.701	15.866	18.955	16.749	18.017	16.017	16.401	16.405	16.119	15.804	16.681	16.806	14.960	16.745	33.740	50.778	12.326	12.092	12.092		55.537	66.152	36.755	18.150	14.190	14.196	14.191	14.205	14.193	14.199	14.281	14.286	13.681	13.685	13.685	13.358	13.452	13.450	13.490	13.726	13.476
	H13_R11	15.824	10.479	12.609	12.370	12.011	12.010	12.010	12.010	18.671	17.856	19.101	13.041	18.507	16.487	16.496	16.209	16.430	15.395	13.192	16.934	15.741	38.242	54.773	11.586	15.702	15.702	55.537		70.209	32.349	18.067	12.904	12.910	12.904	12.917	12.927	12.937	12.993	13.001	12.330	12.416	12.416	12.372	12.187	12.181	12.134	12.368	12.103
	H14_R14	18.284	12.675	13.513	13.514	13.839	13.839	13.839	13.839	18.786	19.170	19.364	15.903	18.616	17.634	17.634	17.596	17.168	17.018	14.903	16.804	17.310	49.605	60.213	13.308	14.972	14.972	66.152	70.209		36.901	19.939	13.645	13.644	13.645	13.663	13.661	13.666	13.709	13.749	12.907	13.074	13.074	13.018	12.862	12.883	12.737	12.987	12.719
	H9_R8	12.793	9.555	9.600	9.592	9.840	9.841	9.841	9.841	10.465	10.216	10.965	9.065	10.762	10.174	10.282	10.344	10.644	11.056	9.414	9.951	11.658	21.713	30.553	11.038	11.313	11.313	36.755	32.349	36.901		12.864	9.344	9.343	9.343	9.368	9.361	9.371	8.838	9.082	8.960	9.236	9.234	8.754	9.074	9.112	8.871	9.053	8.854
	H5_R13	20.161	17.948	18.455	18.673	18.591	18.592	18.592	18.592	19.767	20.410	22.137	19.419	20.037	20.927	20.649	20.666	22.194	22.292	19.380	20.219	21.052	15.913	22.495	13.118	17.667	17.667	18.150	18.067	19.939	12.864		16.230	16.229	16.225	16.239	16.198	16.199	16.058	16.312	15.639	15.652	15.652	15.189	15.482	15.512	15.423	15.715	15.434
	Arcticfreeze	14.555	15.447	14.838	14.783	15.298	15.297	15.297	15.297	16.362	16.343	17.753	16.860	16.360	16.176	16.176	15.841	16.809	16.967	16.038	15.836	15.587	15.878	15.929	10.313	12.594	12.594	14.190	12.904	13.645	9.344	16.230		99.857	99.927	99.551	98.796	98.781	76.112	70.083	66.761	67.341	67.341	63.895	66.834	66.025	66.015	67.960	66.137
	Bloom	14.542	15.453	14.842	14.787	15.290	15.289	15.289	15.289	16.362	16.341	17.759	16.866	16.363	16.169	16.169	15.832	16.812	16.971	16.047	15.843	15.587	15.877	15.927	10.303	12.596	12.596	14.196	12.910	13.644	9.343	16.229	99.857		99.930	99.554	98.908	98.892	76.088	70.049	66.786	67.312	67.312	63.867	66.826	66.018	66.030	67.976	66.148
	DevRi	14.542	15.449	14.835	14.781	15.292	15.291	15.291	15.291	16.363	16.345	17.753	16.859	16.359	16.177	16.177	15.841	16.804	16.963	16.038	15.837	15.582	15.876	15.927	10.317	12.593	12.593	14.191	12.904	13.645	9.343	16.225	99.927	99.930		99.624	98.869	98.853	76.132	70.103	66.807	67.362	67.362	63.910	66.854	66.046	66.060	68.006	66.183
	Jacopo	14.554	15.460	14.852	14.798	15.304	15.303	15.303	15.303	16.385	16.367	17.757	16.865	16.371	16.196	16.196	15.860	16.822	16.980	16.038	15.843	15.585	15.894	15.952	10.317	12.560	12.560	14.205	12.917	13.663	9.368	16.239	99.551	99.554	99.624		99.087	99.071	76.329	70.424	67.115	67.686	67.686	64.236	67.042	66.234	66.193	68.143	66.380
	Genki	14.537	15.481	14.871	14.816	15.308	15.307	15.307	15.307	16.391	16.371	17.754	16.886	16.388	16.196	16.196	15.859	16.830	16.989	16.052	15.858	15.600	15.895	15.945	10.307	12.562	12.562	14.193	12.927	13.661	9.361	16.198	98.796	98.908	98.869	99.087		99.953	75.831	69.778	66.528	67.047	67.047	63.608	67.713	66.421	65.799	67.736	66.061
	Gryphonian	14.530	15.487	14.877	14.822	15.308	15.307	15.307	15.307	16.387	16.367	17.758	16.883	16.386	16.193	16.193	15.857	16.835	16.994	16.050	15.857	15.600	15.902	15.953	10.307	12.570	12.570	14.199	12.937	13.666	9.371	16.199	98.781	98.892	98.853	99.071	99.953		75.803	69.750	66.553	67.016	67.016	63.579	67.686	66.395	65.773	67.710	66.036
	Yerffej	14.440	15.025	14.829	14.761	14.922	14.921	14.921	14.921	16.161	16.138	17.645	16.951	16.191	16.381	16.381	16.039	16.419	16.563	16.077	15.891	15.283	15.973	16.030	9.791	12.123	12.123	14.281	12.993	13.709	8.838	16.058	76.112	76.088	76.132	76.329	75.831	75.803		81.532	67.265	68.835	68.835	63.760	65.334	66.324	66.259	68.077	66.656
	phiIBB_Pl23	14.604	15.289	15.024	14.970	15.219	15.218	15.218	15.218	16.478	16.460	18.005	17.067	16.422	16.618	16.618	16.283	16.605	16.756	16.295	16.083	15.628	16.018	16.074	9.957	12.363	12.363	14.286	13.001	13.749	9.082	16.312	70.083	70.049	70.103	70.424	69.778	69.750	81.532		66.759	68.286	68.286	63.498	65.061	66.149	65.492	67.320	65.676
	BN12	13.907	14.911	14.307	14.244	14.700	14.700	14.700	14.700	16.141	16.117	17.244	16.217	15.839	15.505	15.505	15.131	16.488	16.641	15.522	15.298	15.128	15.400	15.444	9.974	12.133	12.133	13.681	12.330	12.907	8.960	15.639	66.761	66.786	66.807	67.115	66.528	66.553	67.265	66.759		84.036	84.031	82.640	80.959	82.086	88.269	91.314	88.200
	Fern	14.065	14.910	14.363	14.292	14.916	14.915	14.915	14.915	16.187	16.165	17.371	16.402	15.872	15.620	15.620	15.342	16.581	16.737	15.597	15.380	15.216	15.426	15.462	10.045	12.313	12.313	13.685	12.416	13.074	9.236	15.652	67.341	67.312	67.362	67.686	67.047	67.016	68.835	68.286	84.036		99.995	87.759	94.010	95.197	88.029	91.046	88.342
	Willow	14.065	14.910	14.363	14.292	14.916	14.915	14.915	14.915	16.187	16.165	17.372	16.400	15.871	15.620	15.620	15.343	16.581	16.737	15.597	15.380	15.214	15.426	15.462	10.045	12.313	12.313	13.685	12.416	13.074	9.234	15.652	67.341	67.312	67.362	67.686	67.047	67.016	68.835	68.286	84.031	99.995		87.754	94.005	95.191	88.024	91.041	88.337
	Kawika	13.471	14.371	13.801	13.742	14.378	14.377	14.377	14.377	15.657	15.481	16.960	15.790	15.320	15.069	15.069	14.749	15.986	16.130	15.208	14.966	14.568	15.037	15.049	9.631	11.788	11.788	13.358	12.372	13.018	8.754	15.189	63.895	63.867	63.910	64.236	63.608	63.579	63.760	63.498	82.640	87.759	87.754		84.567	85.669	86.537	89.298	86.757
	Lucielle	13.850	14.714	14.130	14.057	14.687	14.687	14.687	14.687	15.970	15.942	17.100	16.168	15.621	15.358	15.358	15.080	16.309	16.462	15.345	15.087	14.979	15.153	15.183	9.907	12.160	12.160	13.452	12.187	12.862	9.074	15.482	66.834	66.826	66.854	67.042	67.713	67.686	65.334	65.061	80.959	94.010	94.005	84.567		98.500	85.551	88.424	85.884
	Saudage	13.905	14.782	14.223	14.151	14.765	14.764	14.764	14.764	15.992	15.965	17.135	16.191	15.645	15.398	15.398	15.119	16.397	16.551	15.435	15.157	15.018	15.193	15.224	9.970	12.191	12.191	13.450	12.181	12.883	9.112	15.512	66.025	66.018	66.046	66.234	66.421	66.395	66.324	66.149	82.086	95.197	95.191	85.669	98.500		86.749	89.662	87.025
	Honeybear	13.682	14.637	14.015	13.951	14.558	14.558	14.558	14.558	15.944	15.917	17.059	16.105	15.666	15.345	15.345	14.979	16.342	16.492	15.377	15.156	14.951	15.211	15.246	9.800	11.967	11.967	13.490	12.134	12.737	8.871	15.423	66.015	66.030	66.060	66.193	65.799	65.773	66.259	65.492	88.269	88.029	88.024	86.537	85.551	86.749		96.531	99.267
	Toothless	14.014	14.991	14.351	14.288	14.893	14.893	14.893	14.893	16.250	16.228	17.434	16.402	15.965	15.700	15.700	15.323	16.674	16.830	15.696	15.475	15.281	15.477	15.521	10.073	12.301	12.301	13.726	12.368	12.987	9.053	15.715	67.960	67.976	68.006	68.143	67.736	67.710	68.077	67.320	91.314	91.046	91.041	89.298	88.424	89.662	96.531		95.845
	Pagassa	13.657	14.621	14.032	13.960	14.594	14.593	14.593	14.593	15.953	15.925	17.063	16.123	15.667	15.347	15.347	14.981	16.353	16.502	15.385	15.158	14.946	15.198	15.226	9.782	11.962	11.962	13.476	12.103	12.719	8.854	15.434	66.137	66.148	66.183	66.380	66.061	66.036	66.656	65.676	88.200	88.342	88.337	86.757	85.884	87.025	99.267	95.845
	Tadhana	14.146	15.082	14.456	14.393	14.985	14.984	14.984	14.984	16.384	16.364	17.605	16.520	16.089	15.835	15.835	15.454	16.756	16.915	15.736	15.495	15.405	15.569	15.616	10.153	12.402	12.402	13.737	12.378	13.007	9.215	15.715	69.193	69.204	69.240	69.379	68.965	68.939	69.421	68.684	88.020	93.690	93.685	86.124	89.472	90.730	93.245	96.496	92.518
	Diva	13.721	14.232	13.666	13.591	13.937	13.936	13.936	13.936	15.596	15.561	17.041	16.014	15.093	15.581	15.581	15.029	15.443	15.585	14.850	14.462	14.529	14.836	14.859	9.636	11.644	11.644	13.277	11.728	12.780	8.735	14.921	64.658	64.656	64.703	65.017	64.394	64.362	63.337	64.012	67.147	67.562	67.560	63.206	67.588	67.088	66.787	68.793	67.060
	Shelly	13.518	14.402	13.784	13.725	14.073	14.072	14.072	14.072	15.571	15.537	16.891	16.289	14.949	15.519	15.519	15.081	15.989	16.131	15.172	15.003	14.730	15.147	15.176	9.529	11.689	11.689	13.523	12.147	12.878	8.462	15.306	64.644	64.551	64.584	64.901	64.292	64.262	61.461	62.267	63.691	63.905	63.903	62.025	65.115	64.644	63.372	65.208	63.567
	Xenia	13.513	14.416	13.782	13.722	14.063	14.063	14.063	14.063	15.560	15.522	16.888	16.284	14.941	15.502	15.502	15.064	15.975	16.118	15.190	15.014	14.747	15.133	15.162	9.538	11.679	11.679	13.506	12.140	12.882	8.458	15.292	64.441	64.431	64.381	64.597	64.588	64.562	61.200	61.922	63.380	63.509	63.507	61.642	65.372	64.903	63.216	65.048	63.362
	Eltigre	13.980	15.045	14.452	14.380	14.947	14.947	14.947	14.947	15.848	15.818	16.886	16.161	15.848	15.265	15.265	15.043	16.308	16.459	15.442	15.339	14.791	15.219	15.253	10.047	12.267	12.267	13.447	12.248	12.863	9.259	15.714	66.050	66.026	66.070	66.390	65.756	65.725	66.889	67.190	74.427	72.782	72.784	70.117	70.096	71.162	73.028	74.960	73.331
	HB10c2	13.237	14.125	13.563	13.492	13.928	13.928	13.928	13.928	15.493	15.455	16.310	15.662	15.401	14.608	14.608	14.214	15.447	15.592	14.708	14.405	14.308	14.412	14.431	9.746	11.543	11.543	13.047	12.007	12.822	8.587	14.811	63.039	63.043	63.086	63.274	63.450	63.419	61.471	62.252	69.553	66.976	66.978	63.007	67.066	68.149	68.319	70.358	68.439
	Kiel007	14.033	15.176	14.490	14.422	14.993	14.992	14.992	14.992	16.114	16.087	17.207	16.368	16.124	15.472	15.472	15.084	16.435	16.589	15.579	15.349	15.026	15.289	15.326	10.104	12.253	12.253	13.543	12.131	12.843	9.296	15.804	68.254	68.272	68.301	68.477	68.132	68.105	66.934	67.537	74.724	72.647	72.649	68.199	72.902	73.995	73.732	75.674	74.217
	Redbud	14.029	15.180	14.487	14.419	14.984	14.983	14.983	14.983	16.107	16.080	17.199	16.358	16.113	15.463	15.463	15.076	16.427	16.581	15.583	15.353	15.031	15.293	15.329	10.107	12.246	12.246	13.534	12.121	12.830	9.286	15.799	68.220	68.238	68.267	68.443	68.097	68.071	66.903	67.504	74.690	72.612	72.615	68.166	72.867	73.960	73.699	75.640	74.184
	Rani	14.052	15.181	14.503	14.435	15.005	15.005	15.005	15.005	16.096	16.071	17.204	16.346	16.125	15.464	15.464	15.093	16.437	16.591	15.553	15.351	15.012	15.298	15.339	10.115	12.231	12.231	13.579	12.162	12.867	9.326	15.816	68.217	68.226	68.264	68.606	67.949	67.918	66.859	67.814	74.877	73.019	73.021	68.562	72.595	73.686	73.490	75.429	73.781
	Sitara	13.813	14.553	14.180	14.120	14.427	14.427	14.427	14.427	15.787	15.757	17.514	16.771	15.846	15.787	15.787	15.401	16.029	16.168	15.443	15.289	14.830	15.463	15.500	9.455	11.600	11.600	13.776	12.721	13.444	8.614	15.564	63.920	63.928	63.963	64.277	63.672	63.644	65.858	65.938	69.323	68.512	68.514	65.316	68.242	69.231	69.241	70.896	69.413
	Leyra	13.784	14.917	14.327	14.272	14.698	14.698	14.698	14.698	15.983	15.957	17.022	16.634	15.944	15.405	15.405	15.105	16.659	16.808	15.657	15.500	15.012	15.648	15.692	9.695	11.877	11.877	13.957	12.684	13.424	8.710	15.731	65.144	65.048	65.084	65.402	64.788	64.759	63.568	64.036	66.803	66.648	66.650	64.619	66.373	67.373	66.327	67.927	66.520
	PBL1c	13.096	13.967	13.337	13.270	13.740	13.739	13.739	13.739	15.265	15.222	16.522	15.973	14.663	15.032	15.032	14.686	15.634	15.773	14.793	14.553	14.272	14.747	14.767	9.392	11.316	11.316	13.174	11.946	12.644	8.451	14.855	61.970	62.053	61.998	62.181	62.909	62.875	58.739	59.109	63.392	66.016	66.014	63.293	68.878	67.932	64.611	66.541	64.723
	Likha	13.611	14.925	14.074	14.016	14.624	14.623	14.623	14.623	15.914	15.884	16.904	16.222	15.476	15.275	15.275	14.906	16.567	16.720	15.416	15.260	15.044	15.431	15.464	9.854	12.037	12.037	13.708	12.261	12.983	8.831	15.387	66.638	66.660	66.695	66.917	66.889	66.871	64.062	64.340	68.803	71.552	71.547	68.252	69.436	70.486	70.473	72.412	70.636
	H6_R3	12.341	8.587	10.364	10.378	10.113	10.113	10.113	10.113	12.240	12.411	13.946	10.673	12.953	12.868	12.811	13.001	11.981	11.533	9.649	12.006	11.594	10.394	12.717	8.021	11.740	11.738	10.097	12.849	13.460	8.185	12.063	33.829	33.826	33.832	33.902	33.785	33.816	41.053	43.819	30.782	31.661	31.661	29.873	31.536	31.709	30.289	31.075	30.316
	Harrison	14.338	14.116	14.128	14.170	14.403	14.403	14.403	14.401	15.425	15.401	17.264	16.378	16.109	15.677	15.677	15.572	15.626	15.772	14.951	15.147	14.512	15.382	15.458	9.272	11.712	11.712	13.633	13.105	13.784	8.635	15.450	44.706	44.704	44.712	44.781	44.664	44.693	51.689	54.391	41.462	41.962	41.962	39.464	39.857	40.090	42.039	41.814	42.063
	Paisley	14.297	14.125	14.157	14.200	14.423	14.423	14.423	14.421	15.385	15.360	17.298	16.399	16.131	15.693	15.693	15.593	15.646	15.792	14.959	15.150	14.555	15.404	15.480	9.296	11.732	11.732	13.637	13.092	13.773	8.668	15.499	44.760	44.758	44.766	44.835	44.718	44.747	51.750	54.457	41.510	42.012	42.012	39.538	39.900	40.133	42.088	41.863	42.112
	Lily	11.629	12.904	12.038	11.975	12.627	12.626	12.626	12.624	12.110	15.957	12.713	15.167	11.259	12.795	12.479	12.682	13.526	13.887	13.799	11.582	11.878	10.443	13.180	7.992	8.746	8.746	12.443	10.060	11.229	7.311	12.857	45.694	45.693	45.698	45.749	45.737	45.740	39.100	38.677	38.377	38.327	38.328	37.019	37.309	37.872	38.142	39.080	38.135
	Diane	13.379	13.834	13.432	13.429	14.063	14.063	14.063	14.063	15.178	15.142	16.565	16.382	15.512	14.961	14.961	14.702	15.897	16.026	15.153	14.937	14.382	15.238	15.295	9.119	11.140	11.140	13.585	12.507	13.192	8.320	15.220	38.151	38.185	38.149	38.210	38.145	38.173	36.020	36.202	36.914	37.074	37.070	36.002	36.458	36.650	36.657	37.593	36.674
	Vadim	13.381	13.835	13.432	13.429	14.065	14.064	14.064	14.064	15.178	15.144	16.567	16.383	15.514	14.963	14.963	14.702	15.896	16.025	15.154	14.939	14.383	15.241	15.297	9.120	11.141	11.141	13.585	12.507	13.192	8.320	15.224	38.153	38.187	38.151	38.212	38.147	38.175	36.018	36.200	36.916	37.075	37.071	36.003	36.459	36.651	36.659	37.595	36.676
	Vegas	13.374	13.833	13.432	13.428	14.062	14.062	14.062	14.062	15.176	15.143	16.559	16.379	15.513	14.967	14.967	14.707	15.891	16.021	15.146	14.936	14.377	15.243	15.298	9.133	11.144	11.144	13.589	12.510	13.195	8.324	15.222	38.173	38.143	38.171	38.232	38.104	38.131	36.030	36.222	36.923	37.118	37.114	36.045	36.467	36.659	36.674	37.610	36.683
	Hayley	13.164	13.855	13.411	13.407	14.164	14.163	14.163	14.163	15.277	15.250	16.242	15.955	15.531	14.484	14.484	14.222	16.047	16.178	14.896	14.662	14.158	15.015	15.065	9.164	11.375	11.375	13.358	12.237	12.907	8.305	15.161	37.644	37.639	37.643	37.704	37.599	37.627	35.218	35.733	37.237	37.323	37.319	36.224	36.692	36.887	36.897	37.854	36.906
	H3_R14	13.237	8.583	10.838	10.572	10.603	10.602	10.602	10.602	16.350	20.221	16.288	10.310	14.981	14.306	14.228	14.069	14.605	13.606	10.696	14.840	13.246	13.104	16.194	8.506	14.320	14.318	10.900	13.821	13.809	9.180	14.258	53.331	53.318	53.331	53.461	53.221	53.282	45.591	48.631	50.852	52.655	52.655	52.670	52.442	52.752	52.592	52.597	52.673
	H10_R4	13.434	8.953	11.192	10.949	10.841	10.841	10.841	10.841	16.338	19.878	16.519	11.123	15.054	14.807	14.769	14.568	14.569	13.572	11.413	15.172	13.612	13.138	16.353	8.489	14.107	14.105	11.263	13.932	14.031	9.184	14.317	53.420	53.407	53.420	53.546	53.313	53.372	46.576	49.230	49.047	50.910	50.910	50.924	50.708	51.003	50.851	50.855	50.926
	Dragolir	11.371	13.379	11.909	12.145	12.856	12.855	12.855	12.855	10.838	15.343	11.993	15.693	10.865	12.483	12.179	12.342	12.742	13.498	14.183	11.102	11.748	8.939	12.943	7.999	8.204	8.204	12.035	8.899	10.766	7.042	12.484	35.126	35.112	35.123	35.167	35.105	35.105	32.531	32.407	31.720	32.475	32.473	30.902	31.989	32.081	31.745	32.468	31.696
	LincolnB	10.610	13.459	11.779	12.004	12.956	12.955	12.955	12.953	10.387	14.680	11.222	14.504	10.201	11.552	11.274	11.253	12.740	13.504	13.669	10.747	11.560	8.596	12.401	8.073	8.202	8.202	11.344	8.325	9.857	6.970	12.230	32.147	32.127	32.133	32.177	32.117	32.117	29.796	30.652	32.284	32.465	32.461	31.405	31.839	31.986	32.236	32.929	32.199
	Wanderer	10.596	13.471	11.784	12.009	12.971	12.970	12.970	12.968	10.403	14.701	11.240	14.525	10.216	11.570	11.292	11.272	12.763	13.528	13.661	10.749	11.552	8.603	12.411	8.070	8.200	8.200	11.354	8.325	9.859	6.973	12.218	32.212	32.191	32.198	32.242	32.181	32.181	29.823	30.719	32.337	32.473	32.469	31.450	31.867	32.025	32.270	32.964	32.233
	H3_R11	11.489	7.572	9.381	9.226	9.064	9.064	9.064	9.064	13.456	12.823	13.924	8.559	13.289	12.096	12.098	11.734	12.294	11.400	8.776	12.446	11.493	12.935	13.861	7.406	12.584	12.583	10.011	13.380	12.991	8.690	12.018	25.241	25.246	25.249	25.298	25.331	25.330	23.546	24.111	24.480	24.799	24.800	23.364	24.676	24.754	23.946	24.604	23.934
	H7_R10	12.099	9.556	11.190	11.284	10.629	10.630	10.630	10.630	13.415	14.211	14.716	10.791	13.037	13.320	13.255	12.296	13.428	12.783	11.546	13.448	12.614	11.781	14.276	8.156	12.096	12.095	10.720	12.767	13.009	8.828	13.502	34.648	34.654	34.649	34.729	34.589	34.588	32.738	34.036	33.626	34.246	34.247	32.630	33.802	34.084	33.302	34.215	33.310
	H12_R3	12.358	9.358	11.197	11.318	10.619	10.620	10.620	10.620	14.683	15.319	14.846	10.533	13.936	13.457	13.386	12.954	13.547	12.771	11.474	13.587	12.715	12.229	14.239	8.142	12.831	12.829	10.690	12.768	13.011	9.115	13.633	35.955	35.959	35.953	36.040	35.885	35.885	33.367	34.812	34.366	35.089	35.090	33.971	34.593	34.903	33.994	35.019	34.021
	H11_R3	13.180	10.310	11.329	11.329	11.508	11.509	11.509	11.509	14.015	14.139	15.104	11.293	13.800	13.497	13.423	13.356	13.757	13.269	11.410	13.605	13.241	12.206	14.204	8.739	12.848	12.847	11.243	12.793	13.026	8.859	14.072	34.462	34.473	34.465	34.544	34.405	34.404	32.593	33.726	33.380	34.036	34.039	32.384	33.652	33.937	33.035	33.968	33.035
	H3_R15	12.231	9.478	10.520	10.529	10.405	10.407	10.409	10.407	12.775	13.437	14.039	10.311	12.729	12.739	12.668	12.596	12.987	12.250	10.023	12.250	11.899	11.233	13.587	7.953	11.685	11.685	9.877	12.233	12.251	8.254	12.750	21.854	21.851	21.853	21.906	21.885	21.877	20.777	21.636	21.405	21.854	21.855	20.818	21.455	21.577	21.158	21.686	21.147
	H10_R5	12.228	9.478	10.521	10.531	10.405	10.407	10.409	10.407	12.776	13.437	14.038	10.313	12.731	12.738	12.667	12.595	12.990	12.252	10.022	12.249	11.900	11.236	13.588	7.955	11.687	11.687	9.875	12.231	12.251	8.253	12.749	21.852	21.849	21.851	21.904	21.883	21.875	20.775	21.634	21.405	21.854	21.855	20.818	21.455	21.577	21.158	21.686	21.147
	H14_R10	11.052	7.538	8.802	8.742	8.914	8.915	8.915	8.915	11.402	10.983	12.083	8.113	10.947	10.986	10.960	10.955	10.992	10.448	7.521	10.048	10.448	9.226	10.940	7.617	11.159	11.157	8.474	11.280	11.479	8.479	10.885	16.391	16.384	16.393	16.449	16.428	16.417	15.093	16.005	16.206	16.585	16.585	15.745	16.551	16.597	15.959	16.366	15.946
	H14_R7	12.634	9.492	10.700	10.623	10.430	10.431	10.431	10.431	12.759	13.178	14.362	10.936	13.327	12.969	12.915	12.882	13.130	12.497	10.552	12.603	12.382	11.008	13.762	8.248	11.875	11.876	10.716	12.648	13.068	8.913	13.044	22.454	22.445	22.453	22.489	22.467	22.456	21.131	21.321	21.569	22.045	22.045	21.013	21.586	21.705	21.460	21.985	21.419
	H14_R8	11.574	8.146	9.257	9.239	9.187	9.189	9.189	9.189	11.897	12.170	12.719	9.104	11.655	11.436	11.407	11.394	11.581	10.965	8.609	10.872	11.100	9.580	11.885	8.101	11.380	11.381	9.290	11.768	12.165	8.707	11.505	18.745	18.734	18.742	18.798	18.779	18.767	17.294	17.662	18.192	18.752	18.752	17.818	18.640	18.690	18.034	18.500	18.001
	H9_R14	12.098	8.485	10.111	10.018	9.823	9.825	9.825	9.825	12.732	12.789	13.578	9.403	12.663	12.120	12.054	12.240	12.195	11.585	8.985	11.963	11.308	10.935	12.739	7.453	11.975	11.977	9.580	12.442	12.683	8.797	12.189	19.335	19.324	19.334	19.366	19.338	19.325	18.585	19.319	18.604	19.237	19.238	18.337	18.982	19.092	18.611	19.059	18.573
	H9_R15	12.774	10.390	10.672	10.628	11.115	11.116	11.116	11.116	14.395	14.598	14.707	12.233	13.791	13.167	13.257	12.980	13.865	13.895	11.792	13.291	13.093	13.764	14.908	8.254	11.531	11.531	12.783	12.808	13.306	8.974	13.892	23.676	23.687	23.694	23.722	23.713	23.701	22.412	23.258	22.799	23.257	23.257	22.423	23.046	23.119	22.749	23.255	22.728
	H14_R3	12.045	8.180	9.617	9.425	9.465	9.464	9.464	9.464	13.675	14.479	13.672	9.562	12.752	12.454	12.434	12.097	12.506	12.041	9.784	11.573	12.429	10.721	13.778	8.675	12.599	12.600	11.112	12.400	12.581	9.748	12.350	22.539	22.540	22.539	22.609	22.643	22.648	20.518	21.743	22.014	23.017	23.018	22.491	22.906	22.922	21.742	22.436	21.725
	phiERICV	12.081	8.486	9.536	9.407	9.565	9.564	9.564	9.565	12.959	13.305	13.235	9.570	12.385	11.899	11.890	11.674	12.170	11.841	9.418	11.104	12.094	10.596	13.175	8.510	12.124	12.124	10.735	12.306	12.576	9.304	12.238	21.691	21.697	21.696	21.755	21.783	21.787	20.214	21.196	21.384	21.917	21.917	20.719	21.823	21.837	21.164	21.729	21.152
	H3_R18	12.501	10.073	10.873	10.904	10.995	10.996	10.996	10.997	12.707	13.507	13.538	11.183	12.560	12.772	12.770	12.587	12.869	12.691	11.242	12.326	12.589	10.654	13.725	8.627	11.899	11.899	10.935	11.542	12.347	8.778	13.167	25.798	25.785	25.795	25.809	25.828	25.828	24.119	24.869	24.821	25.634	25.634	24.440	25.333	25.425	24.861	25.529	24.857
	H6_R1	12.498	10.076	10.877	10.908	10.996	10.997	10.997	10.998	12.707	13.508	13.536	11.183	12.560	12.771	12.770	12.587	12.872	12.694	11.241	12.325	12.589	10.654	13.725	8.624	11.897	11.896	10.939	11.547	12.350	8.780	13.169	25.792	25.779	25.789	25.803	25.822	25.822	24.114	24.862	24.814	25.626	25.627	24.433	25.325	25.418	24.853	25.521	24.850
	Ash	12.997	8.025	10.102	9.879	9.927	9.927	9.925	9.927	15.097	16.706	15.176	9.979	14.522	13.412	13.376	13.180	13.566	12.751	10.084	13.813	12.698	12.940	15.774	7.568	12.894	12.892	11.331	14.213	14.295	8.781	13.744	21.166	21.157	21.166	21.210	21.163	21.166	20.157	21.208	20.058	20.511	20.511	20.555	20.447	20.478	20.502	20.493	20.528
	Ley	13.006	8.008	10.102	9.879	9.924	9.923	9.922	9.923	15.098	16.691	15.181	9.969	14.527	13.412	13.376	13.179	13.565	12.750	10.082	13.815	12.701	12.952	15.795	7.573	12.898	12.896	11.329	14.210	14.300	8.792	13.750	21.162	21.153	21.162	21.206	21.159	21.162	20.154	21.188	20.054	20.507	20.507	20.550	20.443	20.473	20.498	20.488	20.524
	C7Cdelta	13.074	8.065	10.141	9.918	9.961	9.961	9.959	9.961	15.181	16.898	15.324	10.015	14.553	13.512	13.474	13.277	13.638	12.819	10.141	13.896	12.774	13.021	15.925	7.668	13.008	13.006	11.379	14.343	14.375	8.877	13.817	21.435	21.425	21.435	21.479	21.431	21.434	20.356	21.476	20.297	20.753	20.753	20.810	20.673	20.704	20.728	20.719	20.755
	Halcyone	12.972	7.995	10.138	9.949	9.942	9.941	9.940	9.941	15.166	17.417	15.408	10.082	14.516	13.652	13.580	13.389	13.601	12.731	10.266	14.025	12.673	12.975	15.745	7.314	13.053	13.052	11.279	14.240	14.364	8.529	13.804	21.757	21.760	21.757	21.780	21.727	21.727	20.962	22.157	20.330	20.769	20.769	20.811	20.702	20.746	20.753	20.743	20.764
	Heath	12.976	8.001	10.133	9.944	9.942	9.941	9.940	9.941	15.169	17.422	15.405	10.085	14.512	13.657	13.585	13.394	13.601	12.732	10.272	14.031	12.680	12.975	15.746	7.311	13.059	13.057	11.279	14.245	14.367	8.529	13.803	21.755	21.758	21.755	21.778	21.726	21.726	20.961	22.155	20.328	20.767	20.767	20.810	20.700	20.745	20.751	20.742	20.763
	Scottie	12.873	7.900	9.808	9.758	9.822	9.822	9.820	9.822	14.820	17.428	15.003	9.974	14.244	13.267	13.203	13.053	13.331	12.522	10.104	13.694	12.488	12.672	15.551	7.241	12.710	12.708	11.220	13.954	14.209	8.456	13.543	21.758	21.762	21.758	21.782	21.729	21.729	20.964	22.155	20.331	20.770	20.770	20.813	20.703	20.748	20.754	20.745	20.766
	Unity	12.817	8.737	10.938	10.788	10.724	10.724	10.722	10.724	14.667	17.510	15.264	10.880	13.910	13.784	13.557	13.504	13.876	12.952	10.788	14.009	12.361	12.530	15.099	7.294	12.522	12.520	10.631	13.709	13.685	7.618	13.726	21.834	21.837	21.834	21.877	21.831	21.831	21.052	22.250	20.419	20.861	20.861	20.904	20.800	20.845	20.839	20.829	20.857
	Tripp	12.148	7.591	9.837	9.586	9.128	9.128	9.126	9.128	14.295	15.601	14.352	9.149	13.594	12.451	12.439	12.284	12.778	11.903	9.716	13.560	12.214	12.448	14.901	7.504	12.834	12.832	10.390	13.332	13.264	8.346	13.094	19.655	19.643	19.655	19.700	19.652	19.646	19.458	20.559	18.472	18.895	18.895	18.949	18.833	18.870	18.858	18.855	18.893
	H7_R1	12.889	12.712	12.456	12.434	12.877	12.876	12.876	12.876	15.034	16.457	15.078	15.327	14.067	14.032	13.958	13.790	14.845	15.060	14.069	14.061	13.340	15.040	15.189	7.967	10.696	10.695	14.473	12.827	13.655	8.836	14.679	22.490	22.505	22.499	22.519	22.499	22.499	22.071	22.364	21.764	21.821	21.819	21.148	21.454	21.553	21.605	22.000	21.614
	H8_R12	12.341	12.452	11.369	11.701	12.241	12.240	12.240	12.240	12.274	14.644	12.876	15.189	12.168	12.692	12.647	12.595	13.168	14.043	14.043	11.939	12.696	10.333	15.197	7.878	9.352	9.352	14.385	10.890	13.090	8.698	13.555	22.439	22.453	22.447	22.467	22.446	22.445	22.019	22.311	21.715	21.765	21.763	21.095	21.402	21.500	21.557	21.949	21.566
	H11_R8	12.341	12.452	11.369	11.701	12.241	12.240	12.240	12.240	12.274	14.644	12.875	15.189	12.168	12.692	12.646	12.595	13.168	14.043	14.042	11.939	12.695	10.333	15.197	7.878	9.352	9.352	14.385	10.890	13.089	8.698	13.555	22.438	22.452	22.447	22.466	22.445	22.445	22.019	22.311	21.715	21.764	21.763	21.095	21.402	21.500	21.557	21.949	21.565
	H12_R8	12.341	12.452	11.369	11.701	12.241	12.240	12.240	12.240	12.274	14.644	12.875	15.189	12.168	12.692	12.646	12.595	13.168	14.043	14.042	11.939	12.695	10.333	15.197	7.878	9.352	9.352	14.385	10.890	13.089	8.698	13.555	22.438	22.452	22.447	22.466	22.445	22.445	22.019	22.311	21.715	21.764	21.763	21.095	21.402	21.500	21.557	21.949	21.565
	H9_R10	8.408	9.967	9.423	9.587	9.156	9.157	9.157	9.157	8.840	10.377	9.613	10.024	8.821	9.382	9.175	9.198	10.085	10.150	10.823	10.152	9.735	7.439	10.123	6.786	8.004	8.003	8.611	6.981	7.548	6.247	10.389	17.178	17.185	17.188	17.199	17.185	17.193	16.319	16.434	16.108	15.958	15.956	15.399	15.623	15.706	15.942	16.286	15.928
	H14_R2	8.286	10.391	9.787	9.978	9.445	9.444	9.444	9.443	8.505	10.628	9.428	10.602	8.536	9.316	9.094	9.100	9.914	10.124	11.041	9.759	9.432	7.197	9.930	6.874	7.575	7.574	8.483	6.717	7.179	5.874	10.330	17.430	17.439	17.441	17.452	17.440	17.446	16.738	16.859	16.566	16.496	16.494	15.859	16.158	16.246	16.438	16.782	16.433
	H10_R7	10.959	12.375	11.721	11.931	12.249	12.250	12.250	12.249	11.407	13.473	12.109	14.196	11.049	12.226	11.965	12.022	12.661	13.231	13.476	11.801	11.634	9.744	13.485	7.690	8.990	8.990	11.918	9.629	10.819	7.031	12.734	21.039	21.049	21.049	21.066	21.053	21.050	20.945	21.091	20.476	20.486	20.484	19.916	20.178	20.245	20.326	20.695	20.336
	H14_R9	12.440	12.015	11.950	12.081	12.238	12.239	12.239	12.239	13.500	16.280	13.765	14.042	13.065	13.306	13.080	13.096	14.104	14.202	13.600	13.102	13.130	11.318	15.312	7.982	10.662	10.662	13.203	11.993	13.020	8.084	14.263	22.371	22.387	22.386	22.414	22.399	22.395	22.071	22.269	21.598	21.576	21.574	20.971	21.266	21.380	21.414	21.788	21.422
[truncated: 60 more columns]
